# Supplementary material for: Impact of Oseltamivir Treatment on Influenza A and B Virus Dynamics in Human Volunteers
Source: Front Microbiol. 2021 Mar 1;12:631211. doi: 10.3389/fmicb.2021.631211 (PMC7957053; doi:10.3389/fmicb.2021.631211)
Supplement: Supplementary file 1 [file Data_Sheet_1.ZIP]

Archive with 7 entries (7 files):
- FLU_A_FINAL.csv
- FLU_B_Study_A.csv
- FLU_B_Study_B.csv
- Tamiflu.csv
- data-shedding-virus-survival-FluA-limit-0.csv
- data-shedding-virus-survival-FluBstudyA-limit-0.csv
- data-shedding-virus-survival-FluBstudyB-limit-0.csv
