# Supplementary material for: Impact of Oseltamivir Treatment on Influenza A and B Virus Dynamics in Human Volunteers
Source: Front Microbiol. 2021 Mar 1;12:631211. doi: 10.3389/fmicb.2021.631211 (PMC7957053; doi:10.3389/fmicb.2021.631211)
Supplement: Supplementary file 1 [file Data_Sheet_1.ZIP › FLU_A_FINAL.csv]

subject	drug_concentration	minutes_since_start	days_since_start	viral_titer
4	Placebo	0	0	0
4	Placebo	1365	0.947916667	1.5
4	Placebo	2072	1.438888889	4
4	Placebo	2802	1.945833333	5.5
4	Placebo	3504	2.433333333	3.75
4	Placebo	4235	2.940972222	3.75
4	Placebo	5679	3.94375	1.25
4	Placebo	7113	4.939583333	0
4	Placebo	8564	5.947222222	0.75
4	Placebo	9947	6.907638889	1.16
4	Placebo	11392	7.911111111	0
7	Placebo	0	0	0
7	Placebo	1349	0.936805556	0
7	Placebo	2056	1.427777778	0
7	Placebo	2786	1.934722222	0
7	Placebo	3489	2.422916667	0
7	Placebo	4219	2.929861111	0
7	Placebo	5663	3.932638889	0
7	Placebo	7097	4.928472222	0
7	Placebo	8548	5.936111111	0
7	Placebo	9931	6.896527778	0
7	Placebo	11376	7.9	0
12	Placebo	0	0	0
12	Placebo	1347	0.935416667	0.83
12	Placebo	2063	1.432638889	2.25
12	Placebo	2783	1.932638889	5.25
12	Placebo	3488	2.422222222	6.5
12	Placebo	4225	2.934027778	4.75
12	Placebo	5660	3.930555556	0.83
12	Placebo	7094	4.926388889	0
12	Placebo	8545	5.934027778	0
12	Placebo	9928	6.894444444	0
12	Placebo	11373	7.897916667	0
18	Placebo	0	0	0
18	Placebo	1340	0.930555556	2
18	Placebo	2056	1.427777778	3.75
18	Placebo	2784	1.933333333	4.75
18	Placebo	3490	2.423611111	5.5
18	Placebo	4222	2.931944444	4
18	Placebo	5667	3.935416667	2.5
18	Placebo	7113	4.939583333	3.25
18	Placebo	8542	5.931944444	0
18	Placebo	9919	6.888194444	0
18	Placebo	11354	7.884722222	0
21	Placebo	0	0	0
21	Placebo	1335	0.927083333	0
21	Placebo	2051	1.424305556	0
21	Placebo	2779	1.929861111	0
21	Placebo	3486	2.420833333	0
21	Placebo	4217	2.928472222	0
21	Placebo	5662	3.931944444	0
21	Placebo	7108	4.936111111	0
21	Placebo	8537	5.928472222	0
21	Placebo	9914	6.884722222	0
21	Placebo	11349	7.88125	0
30	Placebo	0	0	0
30	Placebo	1256	0.872222222	0
30	Placebo	2038	1.415277778	2.75
30	Placebo	2697	1.872916667	5.5
30	Placebo	3473	2.411805556	4.25
30	Placebo	4137	2.872916667	5
30	Placebo	5584	3.877777778	2.75
30	Placebo	6817	4.734027778	0
30	Placebo	8460	5.875	0
30	Placebo	9922	6.890277778	0
30	Placebo	11362	7.890277778	0
33	Placebo	0	0	0
33	Placebo	1257	0.872916667	0
33	Placebo	2039	1.415972222	3.5
33	Placebo	2706	1.879166667	5.25
33	Placebo	3474	2.4125	4.5
33	Placebo	4138	2.873611111	4.25
33	Placebo	5595	3.885416667	3.75
33	Placebo	7018	4.873611111	1.75
33	Placebo	8461	5.875694444	0
33	Placebo	9923	6.890972222	0
33	Placebo	11363	7.890972222	0
38	Placebo	0	0	0
38	Placebo	1257	0.872916667	0
38	Placebo	2039	1.415972222	0
38	Placebo	2706	1.879166667	0
38	Placebo	3476	2.413888889	0
38	Placebo	4138	2.873611111	0
38	Placebo	5595	3.885416667	0
38	Placebo	7018	4.873611111	0
38	Placebo	8468	5.880555556	0
38	Placebo	9923	6.890972222	0
38	Placebo	11363	7.890972222	0
41	Placebo	0	0	0
41	Placebo	1245	0.864583333	0
41	Placebo	2027	1.407638889	0
41	Placebo	2694	1.870833333	0
41	Placebo	3461	2.403472222	0
41	Placebo	4135	2.871527778	0
41	Placebo	5583	3.877083333	0
41	Placebo	7006	4.865277778	0
41	Placebo	8456	5.872222222	0
41	Placebo	9911	6.882638889	0
41	Placebo	11351	7.882638889	0
48	Placebo	0	0	0
48	Placebo	1340	0.930555556	0.83
48	Placebo	2085	1.447916667	2
48	Placebo	2829	1.964583333	1.75
48	Placebo	3545	2.461805556	2.5
48	Placebo	4220	2.930555556	2.25
48	Placebo	5680	3.944444444	3.75
48	Placebo	7120	4.944444444	2
48	Placebo	8585	5.961805556	2.75
48	Placebo	10015	6.954861111	0
48	Placebo	11442	7.945833333	0
52	Placebo	0	0	0
52	Placebo	1345	0.934027778	1.5
52	Placebo	2090	1.451388889	3.5
52	Placebo	2834	1.968055556	3.75
52	Placebo	3550	2.465277778	2
52	Placebo	4226	2.934722222	3.5
52	Placebo	5685	3.947916667	3.75
52	Placebo	7125	4.947916667	2.25
52	Placebo	8590	5.965277778	1.75
52	Placebo	10020	6.958333333	0
52	Placebo	11447	7.949305556	0
58	Placebo	0	0	0
58	Placebo	1318	0.915277778	0
58	Placebo	2071	1.438194444	0
58	Placebo	2807	1.949305556	0
58	Placebo	3523	2.446527778	0.83
58	Placebo	4199	2.915972222	0
58	Placebo	5658	3.929166667	0
58	Placebo	7098	4.929166667	0
58	Placebo	8563	5.946527778	0
58	Placebo	9993	6.939583333	0
58	Placebo	11423	7.932638889	0
61	Placebo	0	0	0
61	Placebo	1319	0.915972222	0
61	Placebo	2066	1.434722222	0
61	Placebo	2808	1.95	0
61	Placebo	3532	2.452777778	0.83
61	Placebo	4200	2.916666667	1
61	Placebo	5659	3.929861111	0
61	Placebo	7099	4.929861111	0
61	Placebo	8564	5.947222222	0
61	Placebo	9994	6.940277778	0
61	Placebo	11424	7.933333333	0
67	Placebo	0	0	0
67	Placebo	1316	0.913888889	0
67	Placebo	2046	1.420833333	0
67	Placebo	2710	1.881944444	0
67	Placebo	3497	2.428472222	0
67	Placebo	4181	2.903472222	0
67	Placebo	5602	3.890277778	2.5
67	Placebo	7036	4.886111111	0.83
67	Placebo	8486	5.893055556	0
67	Placebo	9921	6.889583333	0
67	Placebo	11361	7.889583333	0
71	Placebo	0	0	0
71	Placebo	1316	0.913888889	0
71	Placebo	2048	1.422222222	2.25
71	Placebo	2726	1.893055556	4.25
71	Placebo	3511	2.438194444	3.25
71	Placebo	4185	2.90625	3
71	Placebo	5593	3.884027778	3.75
71	Placebo	7036	4.886111111	1.75
71	Placebo	8486	5.893055556	0
71	Placebo	9921	6.889583333	0
71	Placebo	11361	7.889583333	0
77	Placebo	0	0	0
77	Placebo	1296	0.9	1.5
77	Placebo	2044	1.419444444	2.5
77	Placebo	2728	1.894444444	5
77	Placebo	3490	2.423611111	5.5
77	Placebo	4174	2.898611111	4.75
77	Placebo	5590	3.881944444	0.83
77	Placebo	7029	4.88125	0.83
77	Placebo	8492	5.897222222	0
77	Placebo	9914	6.884722222	0
77	Placebo	11354	7.884722222	0
2	20 mg	0	0	0
2	20 mg	1379	0.957638889	0.83
2	20 mg	2086	1.448611111	1
2	20 mg	2816	1.955555556	2.25
2	20 mg	3517	2.442361111	0
2	20 mg	4249	2.950694444	0
2	20 mg	5693	3.953472222	0.83
2	20 mg	7127	4.949305556	0
2	20 mg	8578	5.956944444	0
2	20 mg	9961	6.917361111	0
2	20 mg	11406	7.920833333	0
9	20 mg	0	0	0
9	20 mg	1347	0.935416667	1.75
9	20 mg	2064	1.433333333	3.25
9	20 mg	2784	1.933333333	4
9	20 mg	3488	2.422222222	3
9	20 mg	4226	2.934722222	2.25
9	20 mg	5661	3.93125	2.25
9	20 mg	7095	4.927083333	1.5
9	20 mg	8546	5.934722222	2
9	20 mg	9929	6.895138889	0
9	20 mg	11374	7.898611111	0
15	20 mg	0	0	0
15	20 mg	1347	0.935416667	2
15	20 mg	2063	1.432638889	2.5
15	20 mg	2783	1.932638889	4.75
15	20 mg	3488	2.422222222	4
15	20 mg	4225	2.934027778	2.5
15	20 mg	5660	3.930555556	0
15	20 mg	7094	4.926388889	0
15	20 mg	8545	5.934027778	0
15	20 mg	9928	6.894444444	0
15	20 mg	11373	7.897916667	0
20	20 mg	0	0	0
20	20 mg	1337	0.928472222	0
20	20 mg	2053	1.425694444	4
20	20 mg	2773	1.925694444	4.75
20	20 mg	3480	2.416666667	4.25
20	20 mg	4215	2.927083333	4
20	20 mg	5650	3.923611111	3.25
20	20 mg	7084	4.919444444	3
20	20 mg	8535	5.927083333	3.5
20	20 mg	9918	6.8875	0
20	20 mg	11363	7.890972222	0
23	20 mg	0	0	0
23	20 mg	1331	0.924305556	0
23	20 mg	2047	1.421527778	1.5
23	20 mg	2767	1.921527778	2.75
23	20 mg	3475	2.413194444	2.75
23	20 mg	4209	2.922916667	1.5
23	20 mg	5644	3.919444444	0
23	20 mg	7081	4.917361111	0
23	20 mg	8529	5.922916667	0
23	20 mg	9912	6.883333333	0
23	20 mg	11357	7.886805556	0
28	20 mg	0	0	0
28	20 mg	1256	0.872222222	0
28	20 mg	2038	1.415277778	1.5
28	20 mg	2697	1.872916667	3.75
28	20 mg	3471	2.410416667	0
28	20 mg	4137	2.872916667	0
28	20 mg	5584	3.877777778	0
28	20 mg	7017	4.872916667	0
28	20 mg	8460	5.875	0
28	20 mg	9922	6.890277778	0
28	20 mg	11362	7.890277778	0
32	20 mg	0	0	0
32	20 mg	1264	0.877777778	0
32	20 mg	2046	1.420833333	0
32	20 mg	2713	1.884027778	1.75
32	20 mg	3481	2.417361111	0
32	20 mg	4145	2.878472222	0
32	20 mg	5592	3.883333333	0
32	20 mg	7025	4.878472222	0
32	20 mg	8468	5.880555556	0
32	20 mg	9930	6.895833333	0
32	20 mg	11370	7.895833333	0
36	20 mg	0	0	0
36	20 mg	1257	0.872916667	0.83
36	20 mg	2039	1.415972222	2.5
36	20 mg	2706	1.879166667	5
36	20 mg	3476	2.413888889	4
36	20 mg	4138	2.873611111	2.5
36	20 mg	5595	3.885416667	0
36	20 mg	7018	4.873611111	0
36	20 mg	8468	5.880555556	0.83
36	20 mg	9923	6.890972222	0
36	20 mg	11363	7.890972222	0
45	20 mg	0	0	0
45	20 mg	1209	0.839583333	0
45	20 mg	1991	1.382638889	0
45	20 mg	2658	1.845833333	0
45	20 mg	3425	2.378472222	1.16
45	20 mg	4099	2.846527778	0
45	20 mg	5547	3.852083333	0
45	20 mg	6970	4.840277778	0
45	20 mg	8420	5.847222222	0
45	20 mg	9875	6.857638889	0
45	20 mg	11315	7.857638889	0
46	20 mg	0	0	0
46	20 mg	1350	0.9375	0
46	20 mg	2095	1.454861111	1.75
46	20 mg	2839	1.971527778	1.75
46	20 mg	3555	2.46875	0
46	20 mg	4230	2.9375	0
46	20 mg	5690	3.951388889	0
46	20 mg	7130	4.951388889	0
46	20 mg	8595	5.96875	0
46	20 mg	10025	6.961805556	0
46	20 mg	11452	7.952777778	0
51	20 mg	0	0	0
51	20 mg	1345	0.934027778	2.75
51	20 mg	2090	1.451388889	5.5
51	20 mg	2834	1.968055556	6.25
51	20 mg	3550	2.465277778	2.5
51	20 mg	4225	2.934027778	0
51	20 mg	5685	3.947916667	0
51	20 mg	7125	4.947916667	0
51	20 mg	8590	5.965277778	0
51	20 mg	10020	6.958333333	0
51	20 mg	11447	7.949305556	0
56	20 mg	0	0	0
56	20 mg	1320	0.916666667	0
56	20 mg	2067	1.435416667	0
56	20 mg	2809	1.950694444	0
56	20 mg	3525	2.447916667	0
56	20 mg	4201	2.917361111	0
56	20 mg	5660	3.930555556	0
56	20 mg	7100	4.930555556	0
56	20 mg	8565	5.947916667	0
56	20 mg	9995	6.940972222	0
56	20 mg	11425	7.934027778	0
65	20 mg	0	0	0
65	20 mg	1299	0.902083333	0
65	20 mg	2048	1.422222222	2.75
65	20 mg	2788	1.936111111	0
65	20 mg	3473	2.411805556	0
65	20 mg	4180	2.902777778	0
65	20 mg	5639	3.915972222	0
65	20 mg	7079	4.915972222	0
65	20 mg	8544	5.933333333	0
65	20 mg	9975	6.927083333	0
65	20 mg	11404	7.919444444	0
68	20 mg	0	0	0
68	20 mg	1316	0.913888889	0
68	20 mg	2047	1.421527778	0
68	20 mg	2711	1.882638889	0
68	20 mg	3497	2.428472222	0
68	20 mg	4181	2.903472222	0
68	20 mg	5599	3.888194444	0
68	20 mg	7036	4.886111111	0
68	20 mg	8486	5.893055556	0
68	20 mg	9921	6.889583333	0
68	20 mg	11361	7.889583333	0
75	20 mg	0	0	0
75	20 mg	1309	0.909027778	0.83
75	20 mg	2043	1.41875	1.75
75	20 mg	2727	1.89375	2.75
75	20 mg	3490	2.423611111	2
75	20 mg	4174	2.898611111	1.75
75	20 mg	5590	3.881944444	0
75	20 mg	7029	4.88125	0
75	20 mg	8492	5.897222222	0
75	20 mg	9914	6.884722222	0
75	20 mg	11354	7.884722222	0
79	20 mg	0	0	0
79	20 mg	1292	0.897222222	0
79	20 mg	2045	1.420138889	0
79	20 mg	2730	1.895833333	0
79	20 mg	3490	2.423611111	0
79	20 mg	4174	2.898611111	0
79	20 mg	5590	3.881944444	0
79	20 mg	7029	4.88125	0
79	20 mg	8492	5.897222222	0
79	20 mg	9914	6.884722222	0
79	20 mg	11354	7.884722222	0
3	100 mg	0	0	0
3	100 mg	1365	0.947916667	3.5
3	100 mg	2072	1.438888889	3.5
3	100 mg	2802	1.945833333	3.5
3	100 mg	3504	2.433333333	2
3	100 mg	4235	2.940972222	1.16
3	100 mg	5679	3.94375	0
3	100 mg	7113	4.939583333	0
3	100 mg	8564	5.947222222	0
3	100 mg	9947	6.907638889	0
3	100 mg	11392	7.911111111	0
10	100 mg	0	0	0
10	100 mg	1357	0.942361111	0
10	100 mg	2074	1.440277778	0
10	100 mg	2794	1.940277778	0
10	100 mg	3498	2.429166667	0
10	100 mg	4236	2.941666667	0
10	100 mg	5671	3.938194444	0
10	100 mg	7105	4.934027778	0
10	100 mg	8556	5.941666667	0
10	100 mg	9939	6.902083333	0
10	100 mg	11384	7.905555556	0
13	100 mg	0	0	0
13	100 mg	1347	0.935416667	0.75
13	100 mg	2063	1.432638889	1.5
13	100 mg	2783	1.932638889	0
13	100 mg	3488	2.422222222	0
13	100 mg	4225	2.934027778	0
13	100 mg	5660	3.930555556	0
13	100 mg	7094	4.926388889	0
13	100 mg	8545	5.934027778	0
13	100 mg	9928	6.894444444	0
13	100 mg	11373	7.897916667	0
19	100 mg	0	0	0
19	100 mg	1332	0.925	0
19	100 mg	2048	1.422222222	0
19	100 mg	2768	1.922222222	1.75
19	100 mg	3475	2.413194444	2
19	100 mg	4210	2.923611111	0
19	100 mg	5645	3.920138889	0
19	100 mg	7079	4.915972222	0
19	100 mg	8530	5.923611111	0
19	100 mg	9913	6.884027778	0
19	100 mg	11358	7.8875	0
24	100 mg	0	0	0
24	100 mg	1330	0.923611111	0.83
24	100 mg	2046	1.420833333	2.5
24	100 mg	2766	1.920833333	2.75
24	100 mg	3474	2.4125	0
24	100 mg	4208	2.922222222	1.5
24	100 mg	5643	3.91875	0
24	100 mg	7083	4.91875	0
24	100 mg	8528	5.922222222	0
24	100 mg	9911	6.882638889	0
24	100 mg	11356	7.886111111	0
29	100 mg	0	0	0
29	100 mg	1256	0.872222222	3
29	100 mg	2038	1.415277778	1.75
29	100 mg	2697	1.872916667	3
29	100 mg	3473	2.411805556	1.16
29	100 mg	4137	2.872916667	0
29	100 mg	5584	3.877777778	0
29	100 mg	7017	4.872916667	0
29	100 mg	8460	5.875	0
29	100 mg	9922	6.890277778	0
29	100 mg	11362	7.890277778	0
31	100 mg	0	0	0
31	100 mg	1264	0.877777778	2.5
31	100 mg	2046	1.420833333	3
31	100 mg	2705	1.878472222	4.75
31	100 mg	3481	2.417361111	0.83
31	100 mg	4145	2.878472222	1.5
31	100 mg	5592	3.883333333	0
31	100 mg	7025	4.878472222	0
31	100 mg	8468	5.880555556	0
31	100 mg	9930	6.895833333	0
31	100 mg	11370	7.895833333	0
39	100 mg	0	0	0
39	100 mg	1257	0.872916667	0
39	100 mg	2039	1.415972222	3.5
39	100 mg	2706	1.879166667	4.25
39	100 mg	3472	2.411111111	1.75
39	100 mg	4138	2.873611111	0
39	100 mg	5595	3.885416667	0
39	100 mg	7018	4.873611111	0
39	100 mg	8468	5.880555556	4
39	100 mg	9923	6.890972222	0
39	100 mg	11363	7.890972222	0
42	100 mg	0	0	0
42	100 mg	1226	0.851388889	0
42	100 mg	2008	1.394444444	0
42	100 mg	2675	1.857638889	0
42	100 mg	3442	2.390277778	0
42	100 mg	4116	2.858333333	0
42	100 mg	5564	3.863888889	0
42	100 mg	6987	4.852083333	0
42	100 mg	8437	5.859027778	0
42	100 mg	9892	6.869444444	0
42	100 mg	11332	7.869444444	0
47	100 mg	0	0	0
47	100 mg	1321	0.917361111	0
47	100 mg	2066	1.434722222	0.83
47	100 mg	2810	1.951388889	0
47	100 mg	3526	2.448611111	0
47	100 mg	4201	2.917361111	0
47	100 mg	5661	3.93125	0
47	100 mg	7101	4.93125	0
47	100 mg	8566	5.948611111	0
47	100 mg	9996	6.941666667	0
47	100 mg	11423	7.932638889	0
54	100 mg	0	0	0
54	100 mg	1343	0.932638889	0
54	100 mg	2089	1.450694444	3.25
54	100 mg	2832	1.966666667	3.25
54	100 mg	3548	2.463888889	2
54	100 mg	4224	2.933333333	4
54	100 mg	5683	3.946527778	0
54	100 mg	7123	4.946527778	0
54	100 mg	8588	5.963888889	0
54	100 mg	10018	6.956944444	0
54	100 mg	11445	7.947916667	0
57	100 mg	0	0	0
57	100 mg	1330	0.923611111	0
57	100 mg	2077	1.442361111	2.5
57	100 mg	2819	1.957638889	0
57	100 mg	3535	2.454861111	0.83
57	100 mg	4211	2.924305556	0
57	100 mg	5670	3.9375	0
57	100 mg	7110	4.9375	0
57	100 mg	8575	5.954861111	0
57	100 mg	10005	6.947916667	0
57	100 mg	11435	7.940972222	0
64	100 mg	0	0	0
64	100 mg	1318	0.915277778	3.75
64	100 mg	2067	1.435416667	3.25
64	100 mg	2807	1.949305556	4.5
64	100 mg	3498	2.429166667	2.75
64	100 mg	4199	2.915972222	0
64	100 mg	5658	3.929166667	0
64	100 mg	7098	4.929166667	0
64	100 mg	8563	5.946527778	0
64	100 mg	9993	6.939583333	0
64	100 mg	11423	7.932638889	0
69	100 mg	0	0	0
69	100 mg	1314	0.9125	0
69	100 mg	2045	1.420138889	0.83
69	100 mg	2723	1.890972222	1.75
69	100 mg	3497	2.428472222	0.83
69	100 mg	4181	2.903472222	0.83
69	100 mg	5597	3.886805556	0
69	100 mg	7036	4.886111111	0
69	100 mg	8486	5.893055556	0
69	100 mg	9921	6.889583333	0
69	100 mg	11361	7.889583333	0
74	100 mg	0	0	0
74	100 mg	1308	0.908333333	0
74	100 mg	2042	1.418055556	0
74	100 mg	2726	1.893055556	0
74	100 mg	3489	2.422916667	0
74	100 mg	4173	2.897916667	0.83
74	100 mg	5589	3.88125	0
74	100 mg	7028	4.880555556	0
74	100 mg	8491	5.896527778	0
74	100 mg	9913	6.884027778	0
74	100 mg	11353	7.884027778	0
78	100 mg	0	0	0
78	100 mg	1294	0.898611111	0
78	100 mg	2045	1.420138889	0
78	100 mg	2730	1.895833333	0
78	100 mg	3490	2.423611111	0
78	100 mg	4174	2.898611111	0
78	100 mg	5590	3.881944444	0
78	100 mg	7029	4.88125	0
78	100 mg	8492	5.897222222	0
78	100 mg	9914	6.884722222	0
78	100 mg	11354	7.884722222	0
5	200 mg	0	0	0
5	200 mg	1364	0.947222222	2.5
5	200 mg	2081	1.445138889	1.75
5	200 mg	2800	1.944444444	4.5
5	200 mg	3503	2.432638889	0.83
5	200 mg	4233	2.939583333	0.83
5	200 mg	5677	3.942361111	1.5
5	200 mg	7111	4.938194444	3.75
5	200 mg	8562	5.945833333	3.5
5	200 mg	9945	6.90625	2.25
5	200 mg	11390	7.909722222	0
6	200 mg	0	0	0
6	200 mg	1355	0.940972222	2.25
6	200 mg	2073	1.439583333	0.75
6	200 mg	2793	1.939583333	0
6	200 mg	3496	2.427777778	0
6	200 mg	4226	2.934722222	0
6	200 mg	5670	3.9375	0
6	200 mg	7104	4.933333333	0
6	200 mg	8555	5.940972222	0.83
6	200 mg	9938	6.901388889	0
6	200 mg	11383	7.904861111	0
14	200 mg	0	0	0
14	200 mg	1347	0.935416667	1.5
14	200 mg	2063	1.432638889	4
14	200 mg	2783	1.932638889	2.75
14	200 mg	3488	2.422222222	1.75
14	200 mg	4225	2.934027778	0
14	200 mg	5660	3.930555556	0
14	200 mg	7094	4.926388889	0
14	200 mg	8545	5.934027778	0
14	200 mg	9928	6.894444444	0
14	200 mg	11373	7.897916667	0
17	200 mg	0	0	0
17	200 mg	1340	0.930555556	0
17	200 mg	2056	1.427777778	0
17	200 mg	2776	1.927777778	0
17	200 mg	3481	2.417361111	0.83
17	200 mg	4218	2.929166667	0
17	200 mg	5653	3.925694444	0
17	200 mg	7088	4.922222222	0
17	200 mg	8538	5.929166667	0
17	200 mg	9921	6.889583333	0
17	200 mg	11366	7.893055556	0
22	200 mg	0	0	0
22	200 mg	1329	0.922916667	0
22	200 mg	2045	1.420138889	2.25
22	200 mg	2765	1.920138889	0.83
22	200 mg	3473	2.411805556	0
22	200 mg	4207	2.921527778	0
22	200 mg	5642	3.918055556	0
22	200 mg	7079	4.915972222	0
22	200 mg	8527	5.921527778	0
22	200 mg	9910	6.881944444	0
22	200 mg	11355	7.885416667	0
27	200 mg	0	0	0
27	200 mg	1256	0.872222222	1.75
27	200 mg	2038	1.415277778	3.5
27	200 mg	2697	1.872916667	3.25
27	200 mg	3471	2.410416667	3
27	200 mg	4137	2.872916667	2.5
27	200 mg	5584	3.877777778	2.25
27	200 mg	7017	4.872916667	0
27	200 mg	8460	5.875	0
27	200 mg	9922	6.890277778	0
27	200 mg	11362	7.890277778	0
34	200 mg	0	0	0
34	200 mg	1257	0.872916667	1.16
34	200 mg	2039	1.415972222	1.5
34	200 mg	2706	1.879166667	3.25
34	200 mg	3474	2.4125	0
34	200 mg	4138	2.873611111	0
34	200 mg	5595	3.885416667	0.83
34	200 mg	7018	4.873611111	0
34	200 mg	8461	5.875694444	0
34	200 mg	9923	6.890972222	0
34	200 mg	11363	7.890972222	0
40	200 mg	0	0	0
40	200 mg	1257	0.872916667	3
40	200 mg	2039	1.415972222	3.25
40	200 mg	2706	1.879166667	5.5
40	200 mg	3473	2.411805556	2
40	200 mg	4138	2.873611111	1.16
40	200 mg	5595	3.885416667	0
40	200 mg	7018	4.873611111	0
40	200 mg	8468	5.880555556	0
40	200 mg	9923	6.890972222	0
40	200 mg	11363	7.890972222	0
44	200 mg	0	0	0
44	200 mg	1226	0.851388889	0
44	200 mg	2008	1.394444444	3
44	200 mg	2675	1.857638889	4.25
44	200 mg	3442	2.390277778	3
44	200 mg	4116	2.858333333	1.5
44	200 mg	5564	3.863888889	0
44	200 mg	6987	4.852083333	0
44	200 mg	8437	5.859027778	0
44	200 mg	9892	6.869444444	0
44	200 mg	11332	7.869444444	0
50	200 mg	0	0	0
50	200 mg	1340	0.930555556	0
50	200 mg	2085	1.447916667	0
50	200 mg	2829	1.964583333	0
50	200 mg	3545	2.461805556	0
50	200 mg	4220	2.930555556	0
50	200 mg	5680	3.944444444	0
50	200 mg	7120	4.944444444	0
50	200 mg	8585	5.961805556	0
50	200 mg	10015	6.954861111	0
50	200 mg	11442	7.945833333	0
55	200 mg	0	0	0
55	200 mg	1329	0.922916667	3
55	200 mg	2076	1.441666667	3.25
55	200 mg	2818	1.956944444	4.5
55	200 mg	3534	2.454166667	1.16
55	200 mg	4210	2.923611111	0
55	200 mg	5669	3.936805556	0
55	200 mg	7109	4.936805556	0
55	200 mg	8574	5.954166667	0
55	200 mg	10004	6.947222222	0
55	200 mg	11434	7.940277778	0
59	200 mg	0	0	0
59	200 mg	1318	0.915277778	0
59	200 mg	2065	1.434027778	1.75
59	200 mg	2807	1.949305556	4
59	200 mg	3523	2.446527778	2.75
59	200 mg	4199	2.915972222	0.83
59	200 mg	5658	3.929166667	0
59	200 mg	7098	4.929166667	0
59	200 mg	8563	5.946527778	0
59	200 mg	9993	6.939583333	0
59	200 mg	11423	7.932638889	0
63	200 mg	0	0	0
63	200 mg	1318	0.915277778	0
63	200 mg	2066	1.434722222	1.5
63	200 mg	2807	1.949305556	3.5
63	200 mg	3496	2.427777778	0
63	200 mg	4199	2.915972222	0
63	200 mg	5658	3.929166667	0
63	200 mg	7098	4.929166667	0
63	200 mg	8563	5.946527778	0
63	200 mg	9993	6.939583333	0
63	200 mg	11423	7.932638889	0
70	200 mg	0	0	0
70	200 mg	1316	0.913888889	1.75
70	200 mg	2048	1.422222222	4.25
70	200 mg	2723	1.890972222	4.5
70	200 mg	3497	2.428472222	3
70	200 mg	4181	2.903472222	2.25
70	200 mg	5595	3.885416667	0
70	200 mg	7036	4.886111111	0
70	200 mg	8486	5.893055556	0
70	200 mg	9921	6.889583333	0
70	200 mg	11361	7.889583333	0
72	200 mg	0	0	0
72	200 mg	1316	0.913888889	0
72	200 mg	2048	1.422222222	4
72	200 mg	2722	1.890277778	3
72	200 mg	3497	2.428472222	0.75
72	200 mg	4181	2.903472222	1.16
72	200 mg	5591	3.882638889	0
72	200 mg	7036	4.886111111	0
72	200 mg	8486	5.893055556	0
72	200 mg	9921	6.889583333	0
72	200 mg	11361	7.889583333	0
80	200 mg	0	0	0
80	200 mg	1270	0.881944444	0
80	200 mg	2025	1.40625	0
80	200 mg	2710	1.881944444	0.83
80	200 mg	3470	2.409722222	0
80	200 mg	4154	2.884722222	0
80	200 mg	5570	3.868055556	0
80	200 mg	7009	4.867361111	0
80	200 mg	8472	5.883333333	0
80	200 mg	9894	6.870833333	0
80	200 mg	11335	7.871527778	0
1	200 mg od	0	0	0
1	200 mg od	1381	0.959027778	0
1	200 mg od	2088	1.45	3.25
1	200 mg od	2818	1.956944444	4
1	200 mg od	3519	2.44375	4
1	200 mg od	4251	2.952083333	1.75
1	200 mg od	5695	3.954861111	0
1	200 mg od	7129	4.950694444	0
1	200 mg od	8580	5.958333333	0
1	200 mg od	9963	6.91875	0
1	200 mg od	11408	7.922222222	0
8	200 mg od	0	0	0
8	200 mg od	1344	0.933333333	2.25
8	200 mg od	2060	1.430555556	3.25
8	200 mg od	2781	1.93125	4.75
8	200 mg od	3484	2.419444444	2.5
8	200 mg od	4214	2.926388889	2
8	200 mg od	5658	3.929166667	0
8	200 mg od	7092	4.925	0
8	200 mg od	8543	5.932638889	0
8	200 mg od	9926	6.893055556	0
8	200 mg od	11371	7.896527778	0
11	200 mg od	0	0	0
11	200 mg od	1347	0.935416667	2.5
11	200 mg od	2063	1.432638889	4.75
11	200 mg od	2783	1.932638889	4.25
11	200 mg od	3488	2.422222222	3.25
11	200 mg od	4225	2.934027778	2
11	200 mg od	5660	3.930555556	0
11	200 mg od	7094	4.926388889	0
11	200 mg od	8523	5.91875	0
11	200 mg od	9928	6.894444444	0
11	200 mg od	11373	7.897916667	0
16	200 mg od	0	0	0
16	200 mg od	1347	0.935416667	0
16	200 mg od	2063	1.432638889	0
16	200 mg od	2783	1.932638889	0
16	200 mg od	3488	2.422222222	0
16	200 mg od	4225	2.934027778	0.83
16	200 mg od	5660	3.930555556	0
16	200 mg od	7094	4.926388889	0
16	200 mg od	8545	5.934027778	0
16	200 mg od	9928	6.894444444	0
16	200 mg od	11373	7.897916667	0
25	200 mg od	0	0	0
25	200 mg od	1256	0.872222222	3
25	200 mg od	2038	1.415277778	5.5
25	200 mg od	2697	1.872916667	6
25	200 mg od	3471	2.410416667	5.5
25	200 mg od	4137	2.872916667	5
25	200 mg od	5584	3.877777778	0.75
25	200 mg od	7017	4.872916667	0
25	200 mg od	8464	5.877777778	1.75
25	200 mg od	9922	6.890277778	0
25	200 mg od	11362	7.890277778	0
26	200 mg od	0	0	0
26	200 mg od	1256	0.872222222	2
26	200 mg od	2038	1.415277778	3.5
26	200 mg od	2697	1.872916667	4.5
26	200 mg od	3471	2.410416667	4
26	200 mg od	4137	2.872916667	4
26	200 mg od	5584	3.877777778	1.75
26	200 mg od	7017	4.872916667	0
26	200 mg od	8456	5.872222222	0
26	200 mg od	9922	6.890277778	0
26	200 mg od	11362	7.890277778	0
35	200 mg od	0	0	0
35	200 mg od	1257	0.872916667	0
35	200 mg od	2039	1.415972222	1.5
35	200 mg od	2706	1.879166667	3
35	200 mg od	3474	2.4125	2
35	200 mg od	4138	2.873611111	3.5
35	200 mg od	5595	3.885416667	1.75
35	200 mg od	7018	4.873611111	3.5
35	200 mg od	8468	5.880555556	4.75
35	200 mg od	9923	6.890972222	2
35	200 mg od	11363	7.890972222	2
37	200 mg od	0	0	0
37	200 mg od	1257	0.872916667	0
37	200 mg od	2039	1.415972222	2
37	200 mg od	2706	1.879166667	5.75
37	200 mg od	3476	2.413888889	3.25
37	200 mg od	4138	2.873611111	2.5
37	200 mg od	5595	3.885416667	0
37	200 mg od	7018	4.873611111	0
37	200 mg od	8468	5.880555556	0
37	200 mg od	9923	6.890972222	0
37	200 mg od	11363	7.890972222	0
43	200 mg od	0	0	0
43	200 mg od	1226	0.851388889	0
43	200 mg od	2008	1.394444444	0
43	200 mg od	2675	1.857638889	0
43	200 mg od	3442	2.390277778	0
43	200 mg od	4116	2.858333333	0
43	200 mg od	5564	3.863888889	0
43	200 mg od	6987	4.852083333	0
43	200 mg od	8437	5.859027778	0
43	200 mg od	9892	6.869444444	0
43	200 mg od	11332	7.869444444	0
49	200 mg od	0	0	0
49	200 mg od	1338	0.929166667	0
49	200 mg od	2083	1.446527778	1.5
49	200 mg od	2827	1.963194444	1.75
49	200 mg od	3543	2.460416667	0.83
49	200 mg od	4218	2.929166667	0
49	200 mg od	5678	3.943055556	0
49	200 mg od	7118	4.943055556	0
49	200 mg od	8583	5.960416667	0
49	200 mg od	10013	6.953472222	0
49	200 mg od	11440	7.944444444	0
53	200 mg od	0	0	0
53	200 mg od	1344	0.933333333	2
53	200 mg od	2090	1.451388889	2.75
53	200 mg od	2833	1.967361111	4
53	200 mg od	3549	2.464583333	2
53	200 mg od	4225	2.934027778	0
53	200 mg od	5684	3.947222222	2.75
53	200 mg od	7124	4.947222222	0
53	200 mg od	8589	5.964583333	0
53	200 mg od	10019	6.957638889	0
53	200 mg od	11446	7.948611111	0
60	200 mg od	0	0	0
60	200 mg od	1317	0.914583333	0
60	200 mg od	2064	1.433333333	0
60	200 mg od	2806	1.948611111	1.75
60	200 mg od	3522	2.445833333	1.5
60	200 mg od	4198	2.915277778	0
60	200 mg od	5657	3.928472222	0
60	200 mg od	7097	4.928472222	0
60	200 mg od	8562	5.945833333	0
60	200 mg od	9992	6.938888889	0
60	200 mg od	11422	7.931944444	0
62	200 mg od	0	0	0
62	200 mg od	1318	0.915277778	0.83
62	200 mg od	2066	1.434722222	0
62	200 mg od	2807	1.949305556	0
62	200 mg od	3498	2.429166667	0
62	200 mg od	4199	2.915972222	0
62	200 mg od	5658	3.929166667	0
62	200 mg od	7098	4.929166667	0
62	200 mg od	8563	5.946527778	0
62	200 mg od	9993	6.939583333	0
62	200 mg od	11423	7.932638889	0
66	200 mg od	0	0	0
66	200 mg od	1319	0.915972222	0
66	200 mg od	2049	1.422916667	0
66	200 mg od	2715	1.885416667	0
66	200 mg od	3500	2.430555556	0
66	200 mg od	4184	2.905555556	0
66	200 mg od	5605	3.892361111	0
66	200 mg od	7039	4.888194444	0
66	200 mg od	8489	5.895138889	0
66	200 mg od	9924	6.891666667	0
66	200 mg od	11364	7.891666667	0
73	200 mg od	0	0	0
73	200 mg od	1323	0.91875	0
73	200 mg od	2056	1.427777778	0
73	200 mg od	2741	1.903472222	0
73	200 mg od	3504	2.433333333	0
73	200 mg od	4188	2.908333333	0
73	200 mg od	5604	3.891666667	0
73	200 mg od	7043	4.890972222	0
73	200 mg od	8506	5.906944444	0
73	200 mg od	9920	6.888888889	0
73	200 mg od	11360	7.888888889	0
76	200 mg od	0	0	0
76	200 mg od	1309	0.909027778	0
76	200 mg od	2043	1.41875	1.5
76	200 mg od	2728	1.894444444	2.75
76	200 mg od	3490	2.423611111	0
76	200 mg od	4174	2.898611111	0
76	200 mg od	5590	3.881944444	0
76	200 mg od	7029	4.88125	0
76	200 mg od	8492	5.897222222	0
76	200 mg od	9914	6.884722222	0
76	200 mg od	11354	7.884722222	0
