# Supplementary material for: Impact of Oseltamivir Treatment on Influenza A and B Virus Dynamics in Human Volunteers
Source: Front Microbiol. 2021 Mar 1;12:631211. doi: 10.3389/fmicb.2021.631211 (PMC7957053; doi:10.3389/fmicb.2021.631211)
Supplement: Supplementary file 1 [file Data_Sheet_1.ZIP › FLU_B_Study_A.csv]

subject	drug_concentration	minutes_since_start	days_since_start	viral_titer
14	Placebo	0	0	0
14	Placebo	1442	1.001388889	0
14	Placebo	2880	2	1.25
14	Placebo	3604	2.502777778	2.75
14	Placebo	4321	3.000694444	5
14	Placebo	5042	3.501388889	6.5
14	Placebo	5760	4	2.25
14	Placebo	6484	4.502777778	1.25
14	Placebo	7204	5.002777778	0.75
14	Placebo	8642	6.001388889	0
14	Placebo	10083	7.002083333	0
14	Placebo	11520	8	0
14	Placebo	12967	9.004861111	0
16	Placebo	0	0	0
16	Placebo	1441	1.000694444	0
16	Placebo	2881	2.000694444	0.5
16	Placebo	3603	2.502083333	3.5
16	Placebo	4321	3.000694444	2
16	Placebo	5045	3.503472222	1.25
16	Placebo	5761	4.000694444	1.5
16	Placebo	6482	4.501388889	0.75
16	Placebo	7203	5.002083333	0
16	Placebo	8640	6	1
16	Placebo	10089	7.00625	1.5
16	Placebo	11523	8.002083333	0
16	Placebo	12970	9.006944444	0
18	Placebo	0	0	0
18	Placebo	1440	1	0
18	Placebo	2882	2.001388889	0
18	Placebo	3604	2.502777778	0
18	Placebo	4321	3.000694444	0
18	Placebo	5042	3.501388889	6.75
18	Placebo	5761	4.000694444	3.25
18	Placebo	6482	4.501388889	0.75
18	Placebo	7200	5	0
18	Placebo	8640	6	0
18	Placebo	10080	7	0
18	Placebo	11521	8.000694444	0
18	Placebo	12960	9	0
21	Placebo	0	0	0
21	Placebo	1441	1.000694444	0
21	Placebo	2882	2.001388889	0.75
21	Placebo	3600	2.5	2.25
21	Placebo	4321	3.000694444	5
21	Placebo	5042	3.501388889	5
21	Placebo	5761	4.000694444	3.5
21	Placebo	6482	4.501388889	4.25
21	Placebo	7200	5	4.5
21	Placebo	8641	6.000694444	5.25
21	Placebo	10080	7	3
21	Placebo	11521	8.000694444	2.75
21	Placebo	12960	9	6
25	Placebo	0	0	0
25	Placebo	1436	0.997222222	0
25	Placebo	2877	1.997916667	0
25	Placebo	3601	2.500694444	0
25	Placebo	4318	2.998611111	0
25	Placebo	5038	3.498611111	0
25	Placebo	5758	3.998611111	0
25	Placebo	6481	4.500694444	0
25	Placebo	7200	5	0
25	Placebo	8638	5.998611111	0
25	Placebo	10079	6.999305556	0
25	Placebo	11518	7.998611111	0
25	Placebo	12956	8.997222222	0
28	Placebo	0	0	0
28	Placebo	1438	0.998611111	0
28	Placebo	2879	1.999305556	1
28	Placebo	3602	2.501388889	1.5
28	Placebo	4319	2.999305556	1.75
28	Placebo	5042	3.501388889	2
28	Placebo	5760	4	0.75
28	Placebo	6481	4.500694444	2
28	Placebo	7201	5.000694444	2.5
28	Placebo	8640	6	2.75
28	Placebo	10084	7.002777778	3.25
28	Placebo	11518	7.998611111	0.5
28	Placebo	12958	8.998611111	0
31	Placebo	0	0	0
31	Placebo	1440	1	0
31	Placebo	2882	2.001388889	0
31	Placebo	3605	2.503472222	0
31	Placebo	4321	3.000694444	0
31	Placebo	5043	3.502083333	0
31	Placebo	5759	3.999305556	0
31	Placebo	6481	4.500694444	0
31	Placebo	7206	5.004166667	0
31	Placebo	8642	6.001388889	0
31	Placebo	10088	7.005555556	0
31	Placebo	11520	8	0
31	Placebo	12960	9	0
33	Placebo	0	0	0
33	Placebo	1439	0.999305556	0
33	Placebo	2883	2.002083333	0.75
33	Placebo	3602	2.501388889	0
33	Placebo	4321	3.000694444	0
33	Placebo	5042	3.501388889	0
33	Placebo	5764	4.002777778	0
33	Placebo	6479	4.499305556	0
33	Placebo	7202	5.001388889	0
33	Placebo	8641	6.000694444	0
33	Placebo	10081	7.000694444	0
33	Placebo	11520	8	0
33	Placebo	12959	8.999305556	0
35	Placebo	0	0	0
35	Placebo	1440	1	0
35	Placebo	2883	2.002083333	0
35	Placebo	3600	2.5	0
35	Placebo	4320	3	0
35	Placebo	5041	3.500694444	0
35	Placebo	5760	4	0
35	Placebo	6482	4.501388889	0
35	Placebo	7201	5.000694444	0
35	Placebo	8640	6	0
35	Placebo	10081	7.000694444	0
35	Placebo	11521	8.000694444	0
35	Placebo	12961	9.000694444	0
36	Placebo	0	0	0
36	Placebo	1441	1.000694444	0
36	Placebo	2882	2.001388889	0
36	Placebo	3602	2.501388889	0
36	Placebo	4321	3.000694444	0
36	Placebo	5044	3.502777778	0
36	Placebo	5763	4.002083333	0
36	Placebo	6483	4.502083333	0
36	Placebo	7200	5	0
36	Placebo	8642	6.001388889	0
36	Placebo	10080	7	0
36	Placebo	11520	8	0
36	Placebo	12960	9	0
41	Placebo	0	0	0
41	Placebo	1440	1	0
41	Placebo	2881	2.000694444	0
41	Placebo	3601	2.500694444	0
41	Placebo	4321	3.000694444	0
41	Placebo	5040	3.5	0
41	Placebo	5762	4.001388889	0
41	Placebo	6483	4.502083333	0
41	Placebo	7201	5.000694444	0
41	Placebo	8640	6	0
41	Placebo	10082	7.001388889	0
41	Placebo	11519	7.999305556	0
41	Placebo	12961	9.000694444	0
44	Placebo	0	0	0
44	Placebo	1439	0.999305556	0
44	Placebo	2880	2	0
44	Placebo	3599	2.499305556	0
44	Placebo	4321	3.000694444	0
44	Placebo	5040	3.5	0
44	Placebo	5761	4.000694444	0
44	Placebo	6476	4.497222222	0
44	Placebo	7199	4.999305556	0
44	Placebo	8639	5.999305556	0
44	Placebo	10080	7	0
44	Placebo	11519	7.999305556	0
44	Placebo	12959	8.999305556	0
47	Placebo	0	0	0
47	Placebo	1435	0.996527778	0
47	Placebo	2878	1.998611111	0
47	Placebo	3597	2.497916667	0
47	Placebo	4317	2.997916667	0
47	Placebo	5038	3.498611111	0
47	Placebo	5755	3.996527778	0
47	Placebo	6475	4.496527778	0
47	Placebo	7195	4.996527778	0
47	Placebo	8635	5.996527778	0
47	Placebo	10076	6.997222222	0
47	Placebo	11515	7.996527778	0
47	Placebo	12956	8.997222222	0
49	Placebo	0	0	0
49	Placebo	495	0.34375	0
49	Placebo	1937	1.345138889	0.5
49	Placebo	2655	1.84375	0.75
49	Placebo	3377	2.345138889	0
49	Placebo	4095	2.84375	0
49	Placebo	4816	3.344444444	0
49	Placebo	5535	3.84375	0.75
49	Placebo	6257	4.345138889	0
49	Placebo	7701	5.347916667	0
49	Placebo	9136	6.344444444	0
49	Placebo	10577	7.345138889	0
49	Placebo	12018	8.345833333	0
53	Placebo	0	0	0
53	Placebo	1439	0.999305556	0
53	Placebo	2880	2	1
53	Placebo	3599	2.499305556	1
53	Placebo	4320	3	1
53	Placebo	5043	3.502083333	1.25
53	Placebo	5759	3.999305556	2
53	Placebo	6479	4.499305556	1
53	Placebo	7199	4.999305556	1.5
53	Placebo	8641	6.000694444	0
53	Placebo	10079	6.999305556	0
53	Placebo	11519	7.999305556	1.75
53	Placebo	12960	9	0
57	Placebo	0	0	0
57	Placebo	1440	1	0
57	Placebo	2882	2.001388889	0.5
57	Placebo	3603	2.502083333	0
57	Placebo	4322	3.001388889	0
57	Placebo	5042	3.501388889	0
57	Placebo	5763	4.002083333	0
57	Placebo	6481	4.500694444	0
57	Placebo	7201	5.000694444	0
57	Placebo	8640	6	0
57	Placebo	10085	7.003472222	0
57	Placebo	11520	8	0
57	Placebo	12960	9	0
60	Placebo	0	0	0
60	Placebo	1436	0.997222222	0
60	Placebo	2876	1.997222222	0.75
60	Placebo	3598	2.498611111	0
60	Placebo	4320	3	0.75
60	Placebo	5039	3.499305556	0
60	Placebo	5758	3.998611111	0
60	Placebo	6476	4.497222222	0
60	Placebo	7199	4.999305556	0
60	Placebo	8636	5.997222222	0
60	Placebo	10078	6.998611111	0
60	Placebo	11516	7.997222222	0
60	Placebo	12956	8.997222222	0
62	Placebo	0	0	0
62	Placebo	1434	0.995833333	0
62	Placebo	2877	1.997916667	0
62	Placebo	3598	2.498611111	0
62	Placebo	4318	2.998611111	2.25
62	Placebo	5037	3.497916667	0
62	Placebo	5756	3.997222222	0
62	Placebo	6474	4.495833333	0
62	Placebo	7195	4.996527778	0
62	Placebo	8634	5.995833333	0
62	Placebo	10075	6.996527778	0
62	Placebo	11518	7.998611111	0
62	Placebo	12954	8.995833333	0
65	Placebo	0	0	0
65	Placebo	1440	1	0
65	Placebo	2881	2.000694444	1.25
65	Placebo	3601	2.500694444	2.25
65	Placebo	4322	3.001388889	3.25
65	Placebo	5043	3.502083333	3.25
65	Placebo	5762	4.001388889	4.75
65	Placebo	6485	4.503472222	4.75
65	Placebo	7201	5.000694444	4.5
65	Placebo	8640	6	6
65	Placebo	10082	7.001388889	4.5
65	Placebo	11523	8.002083333	6.25
65	Placebo	12960	9	1.75
66	Placebo	0	0	0
66	Placebo	1439	0.999305556	0
66	Placebo	2879	1.999305556	0.5
66	Placebo	3606	2.504166667	1
66	Placebo	4322	3.001388889	1.75
66	Placebo	5040	3.5	3.5
66	Placebo	5760	4	2.75
66	Placebo	6480	4.5	4.25
66	Placebo	7202	5.001388889	3.5
66	Placebo	8639	5.999305556	2.5
66	Placebo	10082	7.001388889	3.5
66	Placebo	11519	7.999305556	3
66	Placebo	12959	8.999305556	2.5
12	75 mg	0	0	0
12	75 mg	1441	1.000694444	0
12	75 mg	2880	2	0
12	75 mg	3598	2.498611111	0
12	75 mg	4321	3.000694444	0
12	75 mg	5041	3.500694444	0
12	75 mg	5759	3.999305556	0
12	75 mg	6481	4.500694444	0
12	75 mg	7200	5	0
12	75 mg	8642	6.001388889	0
12	75 mg	10079	6.999305556	0
12	75 mg	11522	8.001388889	0
12	75 mg	12959	8.999305556	0
13	75 mg	0	0	0
13	75 mg	1441	1.000694444	0
13	75 mg	2880	2	0
13	75 mg	3602	2.501388889	0
13	75 mg	4320	3	0
13	75 mg	5046	3.504166667	0
13	75 mg	5760	4	0
13	75 mg	6483	4.502083333	0
13	75 mg	7203	5.002083333	0
13	75 mg	8640	6	0
13	75 mg	10082	7.001388889	0
13	75 mg	11521	8.000694444	0
13	75 mg	12965	9.003472222	0
19	75 mg	0	0	0
19	75 mg	1440	1	0
19	75 mg	2880	2	0
19	75 mg	3600	2.5	3.25
19	75 mg	4320	3	1
19	75 mg	5044	3.502777778	1.5
19	75 mg	5760	4	2.5
19	75 mg	6482	4.501388889	1.5
19	75 mg	7203	5.002083333	3.25
19	75 mg	8640	6	1
19	75 mg	10089	7.00625	0
19	75 mg	11513	7.995138889	0
19	75 mg	12972	9.008333333	0
22	75 mg	0	0	0
22	75 mg	1441	1.000694444	0
22	75 mg	2884	2.002777778	0.5
22	75 mg	3604	2.502777778	0
22	75 mg	4320	3	1.25
22	75 mg	5041	3.500694444	0.75
22	75 mg	5760	4	0
22	75 mg	6483	4.502083333	0
22	75 mg	7203	5.002083333	0
22	75 mg	8641	6.000694444	0
22	75 mg	10085	7.003472222	0
22	75 mg	11521	8.000694444	0
22	75 mg	12968	9.005555556	0
23	75 mg	0	0	0
23	75 mg	1437	0.997916667	0
23	75 mg	2874	1.995833333	1.25
23	75 mg	3598	2.498611111	1.5
23	75 mg	4315	2.996527778	0.75
23	75 mg	5034	3.495833333	1.5
23	75 mg	5755	3.996527778	0
23	75 mg	6475	4.496527778	0
23	75 mg	7194	4.995833333	0
23	75 mg	8637	5.997916667	0
23	75 mg	10075	6.996527778	0
23	75 mg	11515	7.996527778	0
23	75 mg	12954	8.995833333	0
24	75 mg	0	0	0
24	75 mg	1439	0.999305556	0
24	75 mg	2879	1.999305556	0.75
24	75 mg	3602	2.501388889	0.75
24	75 mg	4321	3.000694444	0.75
24	75 mg	5041	3.500694444	1
24	75 mg	5760	4	0
24	75 mg	6479	4.499305556	1.5
24	75 mg	7201	5.000694444	1.75
24	75 mg	8642	6.001388889	1.75
24	75 mg	10084	7.002777778	1.5
24	75 mg	11521	8.000694444	0.75
24	75 mg	12961	9.000694444	0
30	75 mg	0	0	0
30	75 mg	1439	0.999305556	0
30	75 mg	2879	1.999305556	0
30	75 mg	3603	2.502083333	0
30	75 mg	4321	3.000694444	0
30	75 mg	5042	3.501388889	0
30	75 mg	5763	4.002083333	0
30	75 mg	6479	4.499305556	0
30	75 mg	7199	4.999305556	0
30	75 mg	8642	6.001388889	0
30	75 mg	10079	6.999305556	0
30	75 mg	11520	8	0
30	75 mg	12962	9.001388889	0
32	75 mg	0	0	0
32	75 mg	1438	0.998611111	0
32	75 mg	2879	1.999305556	0
32	75 mg	3601	2.500694444	0
32	75 mg	4319	2.999305556	0
32	75 mg	5042	3.501388889	0
32	75 mg	5759	3.999305556	0
32	75 mg	6478	4.498611111	0
32	75 mg	7199	4.999305556	0
32	75 mg	8638	5.998611111	0
32	75 mg	10080	7	0
32	75 mg	11518	7.998611111	0
32	75 mg	12959	8.999305556	0
37	75 mg	0	0	0
37	75 mg	1440	1	0
37	75 mg	2880	2	0
37	75 mg	3601	2.500694444	0
37	75 mg	4323	3.002083333	0.5
37	75 mg	5041	3.500694444	0
37	75 mg	5760	4	0
37	75 mg	6480	4.5	0
37	75 mg	7205	5.003472222	0
37	75 mg	8644	6.002777778	0
37	75 mg	10080	7	0
37	75 mg	11520	8	0
37	75 mg	12960	9	0
39	75 mg	0	0	0
39	75 mg	1441	1.000694444	0
39	75 mg	2881	2.000694444	0
39	75 mg	3599	2.499305556	0
39	75 mg	4321	3.000694444	0
39	75 mg	5044	3.502777778	0
39	75 mg	5762	4.001388889	0
39	75 mg	6482	4.501388889	0
39	75 mg	7200	5	0
39	75 mg	8642	6.001388889	0
39	75 mg	10080	7	0
39	75 mg	11520	8	0
39	75 mg	12960	9	0
43	75 mg	0	0	0
43	75 mg	1440	1	0
43	75 mg	2880	2	1.75
43	75 mg	3604	2.502777778	1.75
43	75 mg	4321	3.000694444	3.75
43	75 mg	5042	3.501388889	3
43	75 mg	5762	4.001388889	2
43	75 mg	6488	4.505555556	1.25
43	75 mg	7204	5.002777778	1
43	75 mg	8642	6.001388889	1.5
43	75 mg	10081	7.000694444	1.75
43	75 mg	11520	8	0
43	75 mg	12960	9	0
45	75 mg	0	0	0
45	75 mg	1440	1	0
45	75 mg	2879	1.999305556	0
45	75 mg	3603	2.502083333	0
45	75 mg	4319	2.999305556	0
45	75 mg	5044	3.502777778	0
45	75 mg	5763	4.002083333	0
45	75 mg	6479	4.499305556	0
45	75 mg	7203	5.002083333	0
45	75 mg	8641	6.000694444	0
45	75 mg	10080	7	0
45	75 mg	11518	7.998611111	0
45	75 mg	12962	9.001388889	0
51	75 mg	0	0	0
51	75 mg	1440	1	0
51	75 mg	2882	2.001388889	0
51	75 mg	3602	2.501388889	1
51	75 mg	4322	3.001388889	0.5
51	75 mg	5039	3.499305556	0
51	75 mg	5760	4	0
51	75 mg	6481	4.500694444	0
51	75 mg	7201	5.000694444	0
51	75 mg	8643	6.002083333	0
51	75 mg	10083	7.002083333	0
51	75 mg	11520	8	0
51	75 mg	12960	9	0
52	75 mg	0	0	0
52	75 mg	1441	1.000694444	0
52	75 mg	2882	2.001388889	1
52	75 mg	3601	2.500694444	0
52	75 mg	4325	3.003472222	0
52	75 mg	5040	3.5	0
52	75 mg	5761	4.000694444	0
52	75 mg	6480	4.5	0
52	75 mg	7201	5.000694444	0
52	75 mg	8642	6.001388889	0
52	75 mg	10081	7.000694444	0
52	75 mg	11521	8.000694444	0
52	75 mg	12961	9.000694444	0
55	75 mg	0	0	0
55	75 mg	1439	0.999305556	0
55	75 mg	2881	2.000694444	0
55	75 mg	3599	2.499305556	0
55	75 mg	4320	3	0
55	75 mg	5039	3.499305556	0
55	75 mg	5763	4.002083333	0
55	75 mg	6479	4.499305556	0
55	75 mg	7199	4.999305556	0
55	75 mg	8640	6	0
55	75 mg	10080	7	0
55	75 mg	11520	8	0
55	75 mg	12960	9	0
58	75 mg	0	0	0
58	75 mg	1440	1	0
58	75 mg	2883	2.002083333	0
58	75 mg	3600	2.5	0
58	75 mg	4321	3.000694444	0
58	75 mg	5042	3.501388889	0
58	75 mg	5762	4.001388889	0
58	75 mg	6479	4.499305556	0
58	75 mg	7200	5	0
58	75 mg	8640	6	0
58	75 mg	10078	6.998611111	0
58	75 mg	11520	8	0
58	75 mg	12959	8.999305556	0
59	75 mg	0	0	0
59	75 mg	1431	0.99375	0
59	75 mg	2871	1.99375	0
59	75 mg	3592	2.494444444	0
59	75 mg	4312	2.994444444	0
59	75 mg	5033	3.495138889	0
59	75 mg	5752	3.994444444	0
59	75 mg	6469	4.492361111	0
59	75 mg	7190	4.993055556	0
59	75 mg	8630	5.993055556	0
59	75 mg	10069	6.992361111	0
59	75 mg	11511	7.99375	0
59	75 mg	12949	8.992361111	0
64	75 mg	0	0	0
64	75 mg	1438	0.998611111	0
64	75 mg	2878	1.998611111	0.75
64	75 mg	3598	2.498611111	1
64	75 mg	4319	2.999305556	1.5
64	75 mg	5038	3.498611111	1.25
64	75 mg	5758	3.998611111	0.5
64	75 mg	6481	4.500694444	2
64	75 mg	7198	4.998611111	2.25
64	75 mg	8641	6.000694444	4.75
64	75 mg	10078	6.998611111	6
64	75 mg	11518	7.998611111	1.75
64	75 mg	12958	8.998611111	0.75
67	75 mg	0	0	0
67	75 mg	1437	0.997916667	0
67	75 mg	2878	1.998611111	0
67	75 mg	3597	2.497916667	1.25
67	75 mg	4317	2.997916667	1.25
67	75 mg	5037	3.497916667	0
67	75 mg	5757	3.997916667	0
67	75 mg	6478	4.498611111	0
67	75 mg	7197	4.997916667	0
67	75 mg	8639	5.999305556	0
67	75 mg	10077	6.997916667	0
67	75 mg	11517	7.997916667	0
67	75 mg	12957	8.997916667	0
70	75 mg	0	0	0
70	75 mg	1438	0.998611111	0
70	75 mg	2878	1.998611111	0
70	75 mg	3598	2.498611111	0
70	75 mg	4319	2.999305556	0
70	75 mg	5041	3.500694444	0
70	75 mg	5758	3.998611111	0
70	75 mg	6479	4.499305556	0
70	75 mg	7198	4.998611111	0
70	75 mg	8639	5.999305556	0
70	75 mg	10078	6.998611111	0
70	75 mg	11518	7.998611111	0
70	75 mg	12958	8.998611111	0
11	150 mg	0	0	0
11	150 mg	1441	1.000694444	0
11	150 mg	2881	2.000694444	0
11	150 mg	3604	2.502777778	0
11	150 mg	4320	3	0
11	150 mg	5044	3.502777778	0
11	150 mg	5760	4	0
11	150 mg	6483	4.502083333	0
11	150 mg	7203	5.002083333	0
11	150 mg	8643	6.002083333	0
11	150 mg	10083	7.002083333	0
11	150 mg	11520	8	0
11	150 mg	12960	9	0
15	150 mg	0	0	0
15	150 mg	1444	1.002777778	0
15	150 mg	2881	2.000694444	1.25
15	150 mg	3602	2.501388889	1
15	150 mg	4321	3.000694444	2.5
15	150 mg	5045	3.503472222	4.25
15	150 mg	5761	4.000694444	4.25
15	150 mg	6482	4.501388889	1.75
15	150 mg	7201	5.000694444	1.5
15	150 mg	8642	6.001388889	3.75
15	150 mg	10080	7	3.25
15	150 mg	11524	8.002777778	0.5
15	150 mg	12960	9	0
17	150 mg	0	0	0
17	150 mg	1439	0.999305556	0
17	150 mg	2880	2	1
17	150 mg	3602	2.501388889	0
17	150 mg	4321	3.000694444	0
17	150 mg	5045	3.503472222	0
17	150 mg	5760	4	0
17	150 mg	6481	4.500694444	0
17	150 mg	7202	5.001388889	0
17	150 mg	8642	6.001388889	0
17	150 mg	10083	7.002083333	0
17	150 mg	11522	8.001388889	0
17	150 mg	12971	9.007638889	0
20	150 mg	0	0	0
20	150 mg	1440	1	0
20	150 mg	2881	2.000694444	1
20	150 mg	3603	2.502083333	3.75
20	150 mg	4318	2.998611111	2.25
20	150 mg	5041	3.500694444	1.5
20	150 mg	5758	3.998611111	1.75
20	150 mg	6482	4.501388889	3
20	150 mg	7201	5.000694444	3.25
20	150 mg	8639	5.999305556	3.2
20	150 mg	10085	7.003472222	0.75
20	150 mg	11519	7.999305556	3
20	150 mg	12971	9.007638889	3
26	150 mg	0	0	0
26	150 mg	1438	0.998611111	0
26	150 mg	2878	1.998611111	0
26	150 mg	3602	2.501388889	0
26	150 mg	4319	2.999305556	0
26	150 mg	5039	3.499305556	0
26	150 mg	5758	3.998611111	0
26	150 mg	6479	4.499305556	0
26	150 mg	7199	4.999305556	0
26	150 mg	8638	5.998611111	0
26	150 mg	10079	6.999305556	0
26	150 mg	11518	7.998611111	0
26	150 mg	12958	8.998611111	0
27	150 mg	0	0	0
27	150 mg	1438	0.998611111	0
27	150 mg	2878	1.998611111	0
27	150 mg	3601	2.500694444	0
27	150 mg	4320	3	0
27	150 mg	5043	3.502083333	0
27	150 mg	5761	4.000694444	0
27	150 mg	6478	4.498611111	0
27	150 mg	7200	5	0
27	150 mg	8640	6	0
27	150 mg	10078	6.998611111	0
27	150 mg	11519	7.999305556	0
27	150 mg	12958	8.998611111	0
29	150 mg	0	0	0
29	150 mg	1438	0.998611111	0
29	150 mg	2879	1.999305556	0
29	150 mg	3602	2.501388889	0
29	150 mg	4318	2.998611111	0
29	150 mg	5038	3.498611111	0
29	150 mg	5761	4.000694444	0
29	150 mg	6479	4.499305556	0
29	150 mg	7199	4.999305556	0
29	150 mg	8638	5.998611111	0
29	150 mg	10078	6.998611111	0
29	150 mg	11518	7.998611111	0
29	150 mg	12959	8.999305556	0
34	150 mg	0	0	0
34	150 mg	1440	1	0
34	150 mg	2883	2.002083333	0
34	150 mg	3604	2.502777778	1.25
34	150 mg	4321	3.000694444	0
34	150 mg	5045	3.503472222	0
34	150 mg	5762	4.001388889	0
34	150 mg	6481	4.500694444	0
34	150 mg	7203	5.002083333	0
34	150 mg	8641	6.000694444	0
34	150 mg	10081	7.000694444	0
34	150 mg	11520	8	0
34	150 mg	12961	9.000694444	0
38	150 mg	0	0	0
38	150 mg	1441	1.000694444	0
38	150 mg	2881	2.000694444	0
38	150 mg	3600	2.5	0
38	150 mg	4320	3	0
38	150 mg	5040	3.5	0
38	150 mg	5760	4	0
38	150 mg	6480	4.5	0
38	150 mg	7200	5	0
38	150 mg	8640	6	0
38	150 mg	10080	7	0
38	150 mg	11521	8.000694444	0
38	150 mg	12961	9.000694444	0
40	150 mg	0	0	0
40	150 mg	1438	0.998611111	0
40	150 mg	2878	1.998611111	0
40	150 mg	3598	2.498611111	0
40	150 mg	4318	2.998611111	0
40	150 mg	5038	3.498611111	0
40	150 mg	5761	4.000694444	0
40	150 mg	6477	4.497916667	0
40	150 mg	7199	4.999305556	0
40	150 mg	8637	5.997916667	0
40	150 mg	10077	6.997916667	0
40	150 mg	11517	7.997916667	0
40	150 mg	12957	8.997916667	0
42	150 mg	0	0	0
42	150 mg	1441	1.000694444	0
42	150 mg	2881	2.000694444	0
42	150 mg	3601	2.500694444	0
42	150 mg	4321	3.000694444	0
42	150 mg	5043	3.502083333	0
42	150 mg	5764	4.002777778	0
42	150 mg	6482	4.501388889	0
42	150 mg	7200	5	0
42	150 mg	8646	6.004166667	0
42	150 mg	10081	7.000694444	0
42	150 mg	11520	8	0
42	150 mg	12960	9	0
46	150 mg	0	0	0
46	150 mg	1437	0.997916667	0
46	150 mg	2878	1.998611111	0
46	150 mg	3598	2.498611111	3.25
46	150 mg	4319	2.999305556	1.25
46	150 mg	5043	3.502083333	3.5
46	150 mg	5757	3.997916667	4.25
46	150 mg	6477	4.497916667	4.75
46	150 mg	7200	5	4.5
46	150 mg	8639	5.999305556	3.5
46	150 mg	10077	6.997916667	4
46	150 mg	11518	7.998611111	0
46	150 mg	12957	8.997916667	0
48	150 mg	0	0	0
48	150 mg	1442	1.001388889	0
48	150 mg	2883	2.002083333	1
48	150 mg	3604	2.502777778	5.5
48	150 mg	4321	3.000694444	2.5
48	150 mg	5039	3.499305556	2.25
48	150 mg	5762	4.001388889	3.75
48	150 mg	6483	4.502083333	3.5
48	150 mg	7204	5.002777778	2.25
48	150 mg	8703	6.04375	5.75
48	150 mg	10082	7.001388889	0.75
48	150 mg	11520	8	0.75
48	150 mg	12961	9.000694444	0
50	150 mg	0	0	0
50	150 mg	1432	0.994444444	0
50	150 mg	2877	1.997916667	0
50	150 mg	3593	2.495138889	0
50	150 mg	4313	2.995138889	0
50	150 mg	5038	3.498611111	0
50	150 mg	5752	3.994444444	0
50	150 mg	6472	4.494444444	0
50	150 mg	7192	4.994444444	0
50	150 mg	8633	5.995138889	0
50	150 mg	10074	6.995833333	0
50	150 mg	11512	7.994444444	0
50	150 mg	12954	8.995833333	0
54	150 mg	0	0	0
54	150 mg	1440	1	0
54	150 mg	2883	2.002083333	2.25
54	150 mg	3603	2.502083333	2.25
54	150 mg	4321	3.000694444	2.25
54	150 mg	5061	3.514583333	0
54	150 mg	5762	4.001388889	0
54	150 mg	6483	4.502083333	0
54	150 mg	7205	5.003472222	0
54	150 mg	8641	6.000694444	0
54	150 mg	10082	7.001388889	0
54	150 mg	11520	8	0
54	150 mg	12960	9	0
56	150 mg	0	0	0
56	150 mg	1439	0.999305556	0
56	150 mg	2883	2.002083333	0.5
56	150 mg	3599	2.499305556	0
56	150 mg	4320	3	0
56	150 mg	5041	3.500694444	0
56	150 mg	5759	3.999305556	0
56	150 mg	6479	4.499305556	0
56	150 mg	7199	4.999305556	0
56	150 mg	8640	6	0
56	150 mg	10080	7	0
56	150 mg	11519	7.999305556	0
56	150 mg	12960	9	0
61	150 mg	0	0	0
61	150 mg	1439	0.999305556	0
61	150 mg	2879	1.999305556	0
61	150 mg	3599	2.499305556	0
61	150 mg	4316	2.997222222	0
61	150 mg	5031	3.49375	0
61	150 mg	5759	3.999305556	0
61	150 mg	6481	4.500694444	0
61	150 mg	7199	4.999305556	0
61	150 mg	8642	6.001388889	0
61	150 mg	10079	6.999305556	0
61	150 mg	11519	7.999305556	0
61	150 mg	12959	8.999305556	0
63	150 mg	0	0	0
63	150 mg	1441	1.000694444	0
63	150 mg	2880	2	0
63	150 mg	3603	2.502083333	0
63	150 mg	4321	3.000694444	0
63	150 mg	5042	3.501388889	0
63	150 mg	5762	4.001388889	0
63	150 mg	6480	4.5	0
63	150 mg	7203	5.002083333	0
63	150 mg	8640	6	0
63	150 mg	10082	7.001388889	0
63	150 mg	11520	8	0
63	150 mg	12960	9	0
68	150 mg	0	0	0
68	150 mg	1440	1	0
68	150 mg	2880	2	1.25
68	150 mg	3602	2.501388889	0.75
68	150 mg	4323	3.002083333	1.5
68	150 mg	5042	3.501388889	2.75
68	150 mg	5762	4.001388889	0.75
68	150 mg	6482	4.501388889	0.75
68	150 mg	7202	5.001388889	0
68	150 mg	8640	6	0
68	150 mg	10082	7.001388889	0
68	150 mg	11522	8.001388889	0
68	150 mg	12960	9	0
69	150 mg	0	0	0
69	150 mg	1440	1	0
69	150 mg	2880	2	0
69	150 mg	3603	2.502083333	1.25
69	150 mg	4324	3.002777778	0
69	150 mg	5046	3.504166667	0
69	150 mg	5762	4.001388889	0
69	150 mg	6480	4.5	0
69	150 mg	7203	5.002083333	0
69	150 mg	8640	6	0
69	150 mg	10082	7.001388889	0
69	150 mg	11520	8	0
69	150 mg	12960	9	0
