# Supplementary material for: Impact of Oseltamivir Treatment on Influenza A and B Virus Dynamics in Human Volunteers
Source: Front Microbiol. 2021 Mar 1;12:631211. doi: 10.3389/fmicb.2021.631211 (PMC7957053; doi:10.3389/fmicb.2021.631211)
Supplement: Supplementary file 1 [file Data_Sheet_1.ZIP › FLU_B_Study_B.csv]

subject	drug_concentration	minutes_since_start	days_since_start	viral_titer
3	Placebo	0	0	0
3	Placebo	720	0.5	0
3	Placebo	2160	1.5	1.75
3	Placebo	2880	2	0
3	Placebo	3600	2.5	0
3	Placebo	4320	3	0
3	Placebo	5760	4	0
3	Placebo	6480	4.5	0
3	Placebo	7200	5	0
3	Placebo	8640	6	0
3	Placebo	10080	7	0
3	Placebo	11520	8	0
3	Placebo	12960	9	0
4	Placebo	0	0	0
4	Placebo	720	0.5	0
4	Placebo	2159	1.499305556	0.83
4	Placebo	2880	2	2
4	Placebo	3600	2.5	3.75
4	Placebo	4321	3.000694444	2.5
4	Placebo	5040	3.5	3
4	Placebo	5760	4	2.5
4	Placebo	6480	4.5	1.16
4	Placebo	7920	5.5	0
4	Placebo	9360	6.5	0
4	Placebo	10800	7.5	0
4	Placebo	12240	8.5	0
8	Placebo	0	0	0
8	Placebo	720	0.5	0
8	Placebo	2160	1.5	0
8	Placebo	2880	2	0
8	Placebo	3600	2.5	0
8	Placebo	4320	3	0
8	Placebo	5040	3.5	0
8	Placebo	5760	4	0
8	Placebo	6480	4.5	0
8	Placebo	7920	5.5	0
8	Placebo	9360	6.5	0
8	Placebo	10800	7.5	0
8	Placebo	12240	8.5	0
12	Placebo	0	0	0
12	Placebo	720	0.5	0
12	Placebo	2161	1.500694444	1.75
12	Placebo	2880	2	0
12	Placebo	3600	2.5	2.75
12	Placebo	4320	3	2.5
12	Placebo	5040	3.5	0
12	Placebo	5760	4	0.83
12	Placebo	6480	4.5	0
12	Placebo	7920	5.5	2
12	Placebo	9360	6.5	0
12	Placebo	10800	7.5	0
12	Placebo	12240	8.5	0
15	Placebo	0	0	0
15	Placebo	720	0.5	0
15	Placebo	2160	1.5	3.5
15	Placebo	2880	2	3.75
15	Placebo	3600	2.5	3.75
15	Placebo	4320	3	2.25
15	Placebo	5040	3.5	3.5
15	Placebo	5760	4	4.75
15	Placebo	6480	4.5	6
15	Placebo	7920	5.5	2.5
15	Placebo	9360	6.5	0.83
15	Placebo	10800	7.5	0
15	Placebo	12240	8.5	0
17	Placebo	0	0	0
17	Placebo	720	0.5	0
17	Placebo	2160	1.5	0
17	Placebo	2880	2	0
17	Placebo	3600	2.5	0
17	Placebo	4320	3	0
17	Placebo	5040	3.5	0
17	Placebo	5760	4	0
17	Placebo	6480	4.5	0
17	Placebo	7920	5.5	0
17	Placebo	9360	6.5	0
17	Placebo	10800	7.5	0
17	Placebo	12241	8.500694444	0
19	Placebo	0	0	0
19	Placebo	720	0.5	0
19	Placebo	2160	1.5	1.75
19	Placebo	2880	2	1.16
19	Placebo	3600	2.5	0.83
19	Placebo	4320	3	1.16
19	Placebo	5040	3.5	0
19	Placebo	5760	4	2
19	Placebo	6480	4.5	1.75
19	Placebo	7920	5.5	0
19	Placebo	9360	6.5	0
19	Placebo	10800	7.5	0
19	Placebo	12240	8.5	0
201	Placebo	0	0	0
201	Placebo	1398	0.970833333	0
201	Placebo	2841	1.972916667	0.83
201	Placebo	3556	2.469444444	0
201	Placebo	4274	2.968055556	0
201	Placebo	4996	3.469444444	0
201	Placebo	5716	3.969444444	0
201	Placebo	6436	4.469444444	0
201	Placebo	7151	4.965972222	0
201	Placebo	8590	5.965277778	0
201	Placebo	10036	6.969444444	0
201	Placebo	11416	7.927777778	0
201	Placebo	12856	8.927777778	0
204	Placebo	0	0	0
204	Placebo	1348	0.936111111	0
204	Placebo	2801	1.945138889	0
204	Placebo	3507	2.435416667	0
204	Placebo	4225	2.934027778	0
204	Placebo	4947	3.435416667	0
204	Placebo	5667	3.935416667	0
204	Placebo	6387	4.435416667	0
204	Placebo	7106	4.934722222	0
204	Placebo	8548	5.936111111	0
204	Placebo	9987	6.935416667	0
204	Placebo	11367	7.89375	0
204	Placebo	12807	8.89375	0
207	Placebo	0	0	0
207	Placebo	1442	1.001388889	0
207	Placebo	2882	2.001388889	2
207	Placebo	3597	2.497916667	2
207	Placebo	4317	2.997916667	0
207	Placebo	5038	3.498611111	0.83
207	Placebo	5757	3.997916667	0
207	Placebo	6477	4.497916667	0
207	Placebo	7198	4.998611111	0
207	Placebo	8634	5.995833333	0
207	Placebo	10077	6.997916667	0
207	Placebo	11457	7.95625	0
207	Placebo	12897	8.95625	0
212	Placebo	0	0	0
212	Placebo	1442	1.001388889	0
212	Placebo	2882	2.001388889	0
212	Placebo	3602	2.501388889	0
212	Placebo	4322	3.001388889	0.83
212	Placebo	5042	3.501388889	0
212	Placebo	5762	4.001388889	0
212	Placebo	6482	4.501388889	0
212	Placebo	7202	5.001388889	0
212	Placebo	8643	6.002083333	0
212	Placebo	10082	7.001388889	0
212	Placebo	11462	7.959722222	0
212	Placebo	12902	8.959722222	0
213	Placebo	0	0	0
213	Placebo	1473	1.022916667	0
213	Placebo	2912	2.022222222	0.83
213	Placebo	3629	2.520138889	2.75
213	Placebo	4353	3.022916667	1.16
213	Placebo	5069	3.520138889	0.83
213	Placebo	5789	4.020138889	0
213	Placebo	6509	4.520138889	0
213	Placebo	7227	5.01875	0
213	Placebo	8667	6.01875	0.83
213	Placebo	10109	7.020138889	0
213	Placebo	11489	7.978472222	0
213	Placebo	12929	8.978472222	0
303	Placebo	0	0	0
303	Placebo	720	0.5	0
303	Placebo	1440	1	0
303	Placebo	2163	1.502083333	0
303	Placebo	2881	2.000694444	0
303	Placebo	3602	2.501388889	0
303	Placebo	4320	3	0
303	Placebo	5040	3.5	0
303	Placebo	5761	4.000694444	0
303	Placebo	7204	5.002777778	0
303	Placebo	8642	6.001388889	0
303	Placebo	10081	7.000694444	0
303	Placebo	11520	8	0
304	Placebo	0	0	0
304	Placebo	712	0.494444444	0
304	Placebo	2161	1.500694444	0
304	Placebo	2880	2	1.16
304	Placebo	3600	2.5	1.75
304	Placebo	4322	3.001388889	2.5
304	Placebo	5040	3.5	2
304	Placebo	5763	4.002083333	1.5
304	Placebo	6480	4.5	2.5
304	Placebo	7922	5.501388889	1.5
304	Placebo	9360	6.5	1.16
304	Placebo	10800	7.5	2
304	Placebo	12240	8.5	1.75
308	Placebo	0	0	0
308	Placebo	720	0.5	0
308	Placebo	2160	1.5	0
308	Placebo	2881	2.000694444	0
308	Placebo	3600	2.5	0
308	Placebo	4321	3.000694444	0
308	Placebo	5041	3.500694444	0
308	Placebo	5760	4	0
308	Placebo	6481	4.500694444	0
308	Placebo	7920	5.5	0
308	Placebo	9360	6.5	0
308	Placebo	10800	7.5	0
308	Placebo	12240	8.5	0
312	Placebo	0	0	0
312	Placebo	717	0.497916667	0
312	Placebo	2157	1.497916667	0
312	Placebo	2879	1.999305556	0.83
312	Placebo	3597	2.497916667	1.5
312	Placebo	4319	2.999305556	0
312	Placebo	5037	3.497916667	0
312	Placebo	5757	3.997916667	0
312	Placebo	6477	4.497916667	0
312	Placebo	7919	5.499305556	0
312	Placebo	9357	6.497916667	0
312	Placebo	10798	7.498611111	0
312	Placebo	12237	8.497916667	0
314	Placebo	0	0	0
314	Placebo	720	0.5	0
314	Placebo	2160	1.5	0
314	Placebo	2881	2.000694444	0
314	Placebo	3600	2.5	0
314	Placebo	4321	3.000694444	0
314	Placebo	5041	3.500694444	0
314	Placebo	5761	4.000694444	0
314	Placebo	6481	4.500694444	0
314	Placebo	7920	5.5	0
314	Placebo	9361	6.500694444	0
314	Placebo	10801	7.500694444	0
314	Placebo	12240	8.5	0
317	Placebo	0	0	0
317	Placebo	713	0.495138889	0
317	Placebo	2153	1.495138889	4.25
317	Placebo	2875	1.996527778	5.25
317	Placebo	3593	2.495138889	5.25
317	Placebo	4314	2.995833333	5.75
317	Placebo	5035	3.496527778	4.5
317	Placebo	5754	3.995833333	5
317	Placebo	6475	4.496527778	5
317	Placebo	7913	5.495138889	5.25
317	Placebo	9354	6.495833333	3.25
317	Placebo	10793	7.495138889	2.5
317	Placebo	12233	8.495138889	0
319	Placebo	0	0	0
319	Placebo	720	0.5	0
319	Placebo	2161	1.500694444	0
319	Placebo	2880	2	0
319	Placebo	3600	2.5	0
319	Placebo	4320	3	0
319	Placebo	5040	3.5	0
319	Placebo	5763	4.002083333	0
319	Placebo	6480	4.5	0
319	Placebo	7921	5.500694444	0
319	Placebo	9362	6.501388889	0
319	Placebo	10800	7.5	0
319	Placebo	12240	8.5	0
324	Placebo	0	0	0
324	Placebo	715	0.496527778	0
324	Placebo	2155	1.496527778	0
324	Placebo	2878	1.998611111	0
324	Placebo	3595	2.496527778	0
324	Placebo	4318	2.998611111	0
324	Placebo	5035	3.496527778	0
324	Placebo	5755	3.996527778	0
324	Placebo	6475	4.496527778	0
324	Placebo	7919	5.499305556	0
324	Placebo	9355	6.496527778	0
324	Placebo	10796	7.497222222	0
324	Placebo	12235	8.496527778	0
327	Placebo	0	0	0
327	Placebo	720	0.5	0
327	Placebo	2160	1.5	0
327	Placebo	2880	2	2.5
327	Placebo	3601	2.500694444	2.5
327	Placebo	4321	3.000694444	3.5
327	Placebo	5040	3.5	3.75
327	Placebo	5761	4.000694444	3.75
327	Placebo	6480	4.5	3.75
327	Placebo	7920	5.5	5
327	Placebo	9360	6.5	5.25
327	Placebo	10800	7.5	4.5
327	Placebo	12240	8.5	1.75
329	Placebo	0	0	0
329	Placebo	720	0.5	0
329	Placebo	2160	1.5	0.83
329	Placebo	2881	2.000694444	0.83
329	Placebo	3599	2.499305556	1.75
329	Placebo	4322	3.001388889	2.5
329	Placebo	5039	3.499305556	3
329	Placebo	5759	3.999305556	3.5
329	Placebo	6479	4.499305556	4
329	Placebo	7919	5.499305556	0.83
329	Placebo	9359	6.499305556	1
329	Placebo	10799	7.499305556	0
329	Placebo	12239	8.499305556	0
331	Placebo	0	0	0
331	Placebo	720	0.5	0
331	Placebo	2160	1.5	2
331	Placebo	2880	2	2.75
331	Placebo	3601	2.500694444	2.5
331	Placebo	4320	3	2.5
331	Placebo	5040	3.5	1.5
331	Placebo	5760	4	0.83
331	Placebo	6480	4.5	0
331	Placebo	7920	5.5	3
331	Placebo	9360	6.5	1.75
331	Placebo	10800	7.5	1.16
331	Placebo	12240	8.5	2.5
336	Placebo	0	0	0
336	Placebo	720	0.5	0
336	Placebo	2160	1.5	1.75
336	Placebo	2880	2	0.83
336	Placebo	3601	2.500694444	1.5
336	Placebo	4320	3	0.83
336	Placebo	5040	3.5	1.75
336	Placebo	5761	4.000694444	2
336	Placebo	6480	4.5	0
336	Placebo	7920	5.5	0
336	Placebo	9360	6.5	0
336	Placebo	10800	7.5	0
336	Placebo	12240	8.5	0
337	Placebo	0	0	0
337	Placebo	720	0.5	0
337	Placebo	2160	1.5	2
337	Placebo	2880	2	2.25
337	Placebo	3601	2.500694444	4
337	Placebo	4320	3	5
337	Placebo	5040	3.5	5
337	Placebo	5760	4	4
337	Placebo	6480	4.5	4.75
337	Placebo	7921	5.500694444	5.75
337	Placebo	9360	6.5	4.25
337	Placebo	10800	7.5	0
337	Placebo	12240	8.5	0.83
342	Placebo	0	0	0
342	Placebo	720	0.5	0
342	Placebo	2160	1.5	2
342	Placebo	2881	2.000694444	1.75
342	Placebo	3601	2.500694444	1.16
342	Placebo	4320	3	1.75
342	Placebo	5041	3.500694444	0
342	Placebo	5760	4	0
342	Placebo	6480	4.5	0
342	Placebo	7920	5.5	0
342	Placebo	9360	6.5	0
342	Placebo	10800	7.5	0
342	Placebo	12240	8.5	0
344	Placebo	0	0	0
344	Placebo	715	0.496527778	0
344	Placebo	2156	1.497222222	0.83
344	Placebo	2875	1.996527778	2
344	Placebo	3594	2.495833333	2.5
344	Placebo	4316	2.997222222	3.25
344	Placebo	5034	3.495833333	2.5
344	Placebo	5756	3.997222222	1.75
344	Placebo	6474	4.495833333	1.75
344	Placebo	7914	5.495833333	0
344	Placebo	9354	6.495833333	0
344	Placebo	10794	7.495833333	0
344	Placebo	12234	8.495833333	0
346	Placebo	0	0	0
346	Placebo	721	0.500694444	0
346	Placebo	2160	1.5	0
346	Placebo	2880	2	0
346	Placebo	3602	2.501388889	0
346	Placebo	4320	3	0
346	Placebo	5040	3.5	0
346	Placebo	5762	4.001388889	0
346	Placebo	6482	4.501388889	0
346	Placebo	7920	5.5	0
346	Placebo	9360	6.5	0
346	Placebo	10800	7.5	0
346	Placebo	12240	8.5	0
350	Placebo	0	0	0
350	Placebo	718	0.498611111	0
350	Placebo	2158	1.498611111	0
350	Placebo	2821	1.959027778	0
350	Placebo	3597	2.497916667	0
350	Placebo	4320	3	0
350	Placebo	5037	3.497916667	0.83
350	Placebo	5760	4	0
350	Placebo	6477	4.497916667	0
350	Placebo	7917	5.497916667	3.75
350	Placebo	9357	6.497916667	2.25
350	Placebo	10797	7.497916667	0
350	Placebo	12237	8.497916667	0
47	Placebo	0	0	0
47	Placebo	1161	0.80625	0
47	Placebo	2626	1.823611111	0.83
47	Placebo	3308	2.297222222	0
47	Placebo	4048	2.811111111	0
47	Placebo	4755	3.302083333	0
47	Placebo	5497	3.817361111	0
47	Placebo	6166	4.281944444	0
47	Placebo	6926	4.809722222	0
47	Placebo	8390	5.826388889	0
47	Placebo	9818	6.818055556	0
47	Placebo	11231	7.799305556	0
47	Placebo	12636	8.775	0
49	Placebo	0	0	0
49	Placebo	1141	0.792361111	0
49	Placebo	2590	1.798611111	0
49	Placebo	3285	2.28125	0
49	Placebo	4033	2.800694444	0
49	Placebo	4719	3.277083333	0
49	Placebo	5463	3.79375	0
49	Placebo	6160	4.277777778	0
49	Placebo	6909	4.797916667	0
49	Placebo	8372	5.813888889	0
49	Placebo	9800	6.805555556	0
49	Placebo	11221	7.792361111	0
49	Placebo	12590	8.743055556	0
53	Placebo	0	0	0
53	Placebo	1119	0.777083333	0
53	Placebo	2543	1.765972222	2.75
53	Placebo	3228	2.241666667	2.5
53	Placebo	3985	2.767361111	0
53	Placebo	4660	3.236111111	0
53	Placebo	5420	3.763888889	0
53	Placebo	6123	4.252083333	0
53	Placebo	6837	4.747916667	0
53	Placebo	8326	5.781944444	0
53	Placebo	9758	6.776388889	0
53	Placebo	11181	7.764583333	0
53	Placebo	12555	8.71875	0
55	Placebo	0	0	0
55	Placebo	1048	0.727777778	0
55	Placebo	2510	1.743055556	1.75
55	Placebo	3170	2.201388889	2.25
55	Placebo	3917	2.720138889	3.25
55	Placebo	4626	3.2125	2.25
55	Placebo	5361	3.722916667	2.5
55	Placebo	6049	4.200694444	1.75
55	Placebo	6791	4.715972222	0
55	Placebo	8258	5.734722222	0
55	Placebo	9682	6.723611111	0
55	Placebo	11120	7.722222222	0
55	Placebo	12523	8.696527778	0
58	Placebo	0	0	0
58	Placebo	1040	0.722222222	0
58	Placebo	2495	1.732638889	0
58	Placebo	3162	2.195833333	0
58	Placebo	3906	2.7125	0
58	Placebo	4615	3.204861111	0
58	Placebo	5350	3.715277778	0
58	Placebo	6036	4.191666667	0
58	Placebo	6783	4.710416667	0
58	Placebo	8252	5.730555556	0
58	Placebo	9674	6.718055556	0
58	Placebo	11106	7.7125	0
58	Placebo	12485	8.670138889	0
62	Placebo	0	0	0
62	Placebo	1067	0.740972222	0
62	Placebo	2528	1.755555556	1.75
62	Placebo	3200	2.222222222	4
62	Placebo	3942	2.7375	4.25
62	Placebo	4605	3.197916667	3.5
62	Placebo	5392	3.744444444	3.5
62	Placebo	6075	4.21875	3.25
62	Placebo	6820	4.736111111	3.5
62	Placebo	8286	5.754166667	3.75
62	Placebo	9713	6.745138889	1.5
62	Placebo	11140	7.736111111	0
62	Placebo	12570	8.729166667	0
65	Placebo	0	0	0
65	Placebo	936	0.65	0
65	Placebo	2380	1.652777778	1.75
65	Placebo	3058	2.123611111	3.5
65	Placebo	3810	2.645833333	4.5
65	Placebo	4500	3.125	4.75
65	Placebo	5250	3.645833333	4.25
65	Placebo	5925	4.114583333	4.5
65	Placebo	6714	4.6625	5.5
65	Placebo	8145	5.65625	4.25
65	Placebo	9570	6.645833333	3.5
65	Placebo	11018	7.651388889	2
65	Placebo	12385	8.600694444	2
67	Placebo	0	0	0
67	Placebo	995	0.690972222	0
67	Placebo	2404	1.669444444	0
67	Placebo	3104	2.155555556	0
67	Placebo	3858	2.679166667	0
67	Placebo	4536	3.15	0
67	Placebo	5291	3.674305556	0
67	Placebo	5989	4.159027778	0
67	Placebo	6734	4.676388889	0
67	Placebo	8196	5.691666667	0
67	Placebo	9625	6.684027778	0
67	Placebo	11047	7.671527778	0
67	Placebo	12386	8.601388889	0
70	Placebo	0	0	0
70	Placebo	988	0.686111111	0
70	Placebo	2440	1.694444444	1.5
70	Placebo	3114	2.1625	2.5
70	Placebo	3853	2.675694444	2.5
70	Placebo	4569	3.172916667	3.75
70	Placebo	5300	3.680555556	2.5
70	Placebo	5983	4.154861111	3
70	Placebo	6730	4.673611111	2.5
70	Placebo	8200	5.694444444	1.16
70	Placebo	9621	6.68125	3
70	Placebo	11050	7.673611111	0
70	Placebo	12427	8.629861111	0
73	Placebo	0	0	0
73	Placebo	988	0.686111111	0
73	Placebo	2440	1.694444444	0
73	Placebo	3088	2.144444444	0
73	Placebo	3873	2.689583333	1.75
73	Placebo	4519	3.138194444	3.5
73	Placebo	5294	3.676388889	1.16
73	Placebo	5985	4.15625	2.25
73	Placebo	6736	4.677777778	1.75
73	Placebo	8208	5.7	0
73	Placebo	9618	6.679166667	1.16
73	Placebo	11072	7.688888889	0.83
73	Placebo	12433	8.634027778	0
1	75mg	0	0	0
1	75mg	720	0.5	0
1	75mg	2160	1.5	1.75
1	75mg	2880	2	2
1	75mg	3600	2.5	0
1	75mg	4320	3	0
1	75mg	5040	3.5	0
1	75mg	5760	4	0
1	75mg	6480	4.5	0
1	75mg	7920	5.5	0
1	75mg	9360	6.5	0
1	75mg	10800	7.5	0
1	75mg	12240	8.5	0
2	75mg	0	0	0
2	75mg	720	0.5	0
2	75mg	2160	1.5	0
2	75mg	2880	2	0
2	75mg	3600	2.5	0
2	75mg	4320	3	0
2	75mg	5040	3.5	0
2	75mg	5760	4	0
2	75mg	6480	4.5	0
2	75mg	7920	5.5	0
2	75mg	9360	6.5	0
2	75mg	10800	7.5	0
2	75mg	12240	8.5	0
5	75mg	0	0	0
5	75mg	720	0.5	0
5	75mg	2159	1.499305556	2.25
5	75mg	2880	2	0.83
5	75mg	3600	2.5	0
5	75mg	4320	3	0
5	75mg	5040	3.5	0
5	75mg	5760	4	0
5	75mg	6480	4.5	0
5	75mg	7920	5.5	0
5	75mg	9360	6.5	0
5	75mg	10800	7.5	0
5	75mg	12240	8.5	0
6	75mg	0	0	0
6	75mg	720	0.5	0
6	75mg	2160	1.5	0.83
6	75mg	2880	2	0.83
6	75mg	3600	2.5	0
6	75mg	4320	3	0
6	75mg	5040	3.5	0
6	75mg	5760	4	0
6	75mg	6480	4.5	0
6	75mg	7920	5.5	0
6	75mg	9360	6.5	0
6	75mg	10800	7.5	0
6	75mg	12240	8.5	0
7	75mg	0	0	0
7	75mg	720	0.5	0
7	75mg	2159	1.499305556	2
7	75mg	2880	2	1.75
7	75mg	3600	2.5	1.5
7	75mg	4320	3	0
7	75mg	5040	3.5	0
7	75mg	5760	4	0
7	75mg	6480	4.5	0
7	75mg	7920	5.5	0
7	75mg	9360	6.5	0
7	75mg	10800	7.5	0
7	75mg	12240	8.5	0
9	75mg	0	0	0
9	75mg	720	0.5	0
9	75mg	2160	1.5	0
9	75mg	2881	2.000694444	1.16
9	75mg	3600	2.5	0
9	75mg	4320	3	0
9	75mg	5040	3.5	0
9	75mg	5760	4	0
9	75mg	6480	4.5	0
9	75mg	7920	5.5	0
9	75mg	9360	6.5	0
9	75mg	10800	7.5	0
9	75mg	12240	8.5	0
10	75mg	0	0	0
10	75mg	720	0.5	0
10	75mg	2160	1.5	0
10	75mg	2880	2	0
10	75mg	3600	2.5	0
10	75mg	4320	3	0
10	75mg	5040	3.5	0
10	75mg	5760	4	0
10	75mg	6480	4.5	0
10	75mg	7920	5.5	0
10	75mg	9360	6.5	0
10	75mg	10800	7.5	0
10	75mg	12239	8.499305556	0
11	75mg	0	0	0
11	75mg	720	0.5	0
11	75mg	2161	1.500694444	0
11	75mg	2881	2.000694444	0
11	75mg	3600	2.5	0
11	75mg	4320	3	0
11	75mg	5040	3.5	0
11	75mg	5760	4	0
11	75mg	6480	4.5	0
11	75mg	7920	5.5	0
11	75mg	9360	6.5	0
11	75mg	10800	7.5	0
11	75mg	12240	8.5	0
13	75mg	0	0	0
13	75mg	720	0.5	0
13	75mg	2161	1.500694444	1.16
13	75mg	2881	2.000694444	1.75
13	75mg	3600	2.5	2.75
13	75mg	4320	3	2.5
13	75mg	5040	3.5	1.16
13	75mg	5760	4	0
13	75mg	6480	4.5	0
13	75mg	7920	5.5	1.5
13	75mg	9360	6.5	2
13	75mg	10800	7.5	0
13	75mg	12240	8.5	0
14	75mg	0	0	0
14	75mg	720	0.5	0
14	75mg	2160	1.5	1.16
14	75mg	2880	2	0
14	75mg	3600	2.5	0
14	75mg	4320	3	0
14	75mg	5040	3.5	0
14	75mg	5760	4	0
14	75mg	6480	4.5	0
14	75mg	7920	5.5	0
14	75mg	9360	6.5	0
14	75mg	10800	7.5	0
14	75mg	12240	8.5	0
16	75mg	0	0	0
16	75mg	720	0.5	0
16	75mg	2161	1.500694444	1.16
16	75mg	2880	2	2.75
16	75mg	3600	2.5	2.25
16	75mg	4320	3	1.75
16	75mg	5040	3.5	0
16	75mg	5760	4	0
16	75mg	6480	4.5	0
16	75mg	7920	5.5	0
16	75mg	9360	6.5	0
16	75mg	10800	7.5	0
16	75mg	12240	8.5	0
18	75mg	0	0	0
18	75mg	720	0.5	0
18	75mg	2160	1.5	0
18	75mg	2880	2	0
18	75mg	3600	2.5	0
18	75mg	4320	3	0
18	75mg	5040	3.5	0
18	75mg	5760	4	0
18	75mg	6480	4.5	0
18	75mg	7920	5.5	0
18	75mg	9360	6.5	0
18	75mg	10800	7.5	0
18	75mg	12240	8.5	0
20	75mg	0	0	0
20	75mg	720	0.5	0
20	75mg	2160	1.5	0
20	75mg	2880	2	1.16
20	75mg	3600	2.5	0
20	75mg	4320	3	0
20	75mg	5040	3.5	0
20	75mg	5760	4	0
20	75mg	6480	4.5	0
20	75mg	7920	5.5	0
20	75mg	9360	6.5	0
20	75mg	10800	7.5	0
20	75mg	12240	8.5	0
21	75mg	0	0	0
21	75mg	720	0.5	0
21	75mg	2160	1.5	3
21	75mg	2880	2	1.5
21	75mg	3600	2.5	2
21	75mg	4320	3	0
21	75mg	5040	3.5	0
21	75mg	5760	4	0
21	75mg	6480	4.5	0
21	75mg	7920	5.5	0
21	75mg	9360	6.5	0
21	75mg	10800	7.5	0
21	75mg	12240	8.5	0
202	75mg	0	0	0
202	75mg	1381	0.959027778	0
202	75mg	2821	1.959027778	1.75
202	75mg	3555	2.46875	2.25
202	75mg	4265	2.961805556	1.5
202	75mg	4985	3.461805556	0
202	75mg	5705	3.961805556	0
202	75mg	6425	4.461805556	0
202	75mg	7145	4.961805556	0
202	75mg	8585	5.961805556	0
202	75mg	10026	6.9625	0
202	75mg	11405	7.920138889	0
202	75mg	12845	8.920138889	0
203	75mg	0	0	0
203	75mg	1370	0.951388889	0
203	75mg	2810	1.951388889	1.5
203	75mg	3530	2.451388889	0
203	75mg	4250	2.951388889	0
203	75mg	4970	3.451388889	0
203	75mg	5690	3.951388889	0
203	75mg	6410	4.451388889	0
203	75mg	7130	4.951388889	0
203	75mg	8570	5.951388889	0
203	75mg	10010	6.951388889	0
203	75mg	11390	7.909722222	0
203	75mg	12830	8.909722222	0
205	75mg	0	0	0
205	75mg	1322	0.918055556	0
205	75mg	2761	1.917361111	3.75
205	75mg	3484	2.419444444	4.5
205	75mg	4204	2.919444444	4.25
205	75mg	4924	3.419444444	4
205	75mg	5644	3.919444444	2.5
205	75mg	6364	4.419444444	1.5
205	75mg	7084	4.919444444	2.25
205	75mg	8524	5.919444444	2.25
205	75mg	9964	6.919444444	0.83
205	75mg	11344	7.877777778	0
205	75mg	12784	8.877777778	0
206	75mg	0	0	0
206	75mg	1458	1.0125	0
206	75mg	2898	2.0125	5
206	75mg	3618	2.5125	5.25
206	75mg	4338	3.0125	3.75
206	75mg	5058	3.5125	5
206	75mg	5778	4.0125	3.5
206	75mg	6498	4.5125	3.75
206	75mg	7218	5.0125	4.25
206	75mg	8658	6.0125	1.16
206	75mg	10098	7.0125	0
206	75mg	11478	7.970833333	0
206	75mg	12918	8.970833333	0
208	75mg	0	0	0
208	75mg	1410	0.979166667	0
208	75mg	2850	1.979166667	0
208	75mg	3572	2.480555556	0
208	75mg	4292	2.980555556	0
208	75mg	5012	3.480555556	0
208	75mg	5734	3.981944444	0
208	75mg	6452	4.480555556	0
208	75mg	7172	4.980555556	0
208	75mg	8612	5.980555556	0
208	75mg	10052	6.980555556	0
208	75mg	11432	7.938888889	0
208	75mg	12872	8.938888889	0
209	75mg	0	0	0
209	75mg	1386	0.9625	0
209	75mg	2826	1.9625	0.83
209	75mg	3546	2.4625	0
209	75mg	4266	2.9625	0
209	75mg	4986	3.4625	0
209	75mg	5706	3.9625	0
209	75mg	6426	4.4625	0
209	75mg	7146	4.9625	0
209	75mg	8586	5.9625	0
209	75mg	10027	6.963194444	0
209	75mg	11406	7.920833333	0
209	75mg	12846	8.920833333	0
210	75mg	0	0	0
210	75mg	1340	0.930555556	0
210	75mg	2777	1.928472222	2.25
210	75mg	3499	2.429861111	2
210	75mg	4219	2.929861111	0
210	75mg	4939	3.429861111	2.25
210	75mg	5659	3.929861111	0
210	75mg	6379	4.429861111	0
210	75mg	7096	4.927777778	0
210	75mg	8539	5.929861111	0
210	75mg	9979	6.929861111	0
210	75mg	11359	7.888194444	0
210	75mg	12799	8.888194444	0
211	75mg	0	0	0
211	75mg	1519	1.054861111	0
211	75mg	2951	2.049305556	1.16
211	75mg	3673	2.550694444	0.83
211	75mg	4393	3.050694444	0
211	75mg	5113	3.550694444	0
211	75mg	5833	4.050694444	0
211	75mg	6553	4.550694444	0
211	75mg	7273	5.050694444	0
211	75mg	8713	6.050694444	0
211	75mg	10157	7.053472222	0
211	75mg	11533	8.009027778	0
211	75mg	12973	9.009027778	0
214	75mg	0	0	0
214	75mg	1434	0.995833333	0
214	75mg	2873	1.995138889	0
214	75mg	3595	2.496527778	0
214	75mg	4315	2.996527778	0
214	75mg	5035	3.496527778	0
214	75mg	5755	3.996527778	0
214	75mg	6475	4.496527778	0
214	75mg	7197	4.997916667	0
214	75mg	8635	5.996527778	0
214	75mg	10075	6.996527778	0
214	75mg	11455	7.954861111	0
214	75mg	12895	8.954861111	0
215	75mg	0	0	0
215	75mg	1443	1.002083333	0
215	75mg	2883	2.002083333	0
215	75mg	3603	2.502083333	0
215	75mg	4323	3.002083333	0
215	75mg	5043	3.502083333	0
215	75mg	5763	4.002083333	0
215	75mg	6483	4.502083333	0
215	75mg	7203	5.002083333	0
215	75mg	8643	6.002083333	0
215	75mg	10083	7.002083333	0
215	75mg	11463	7.960416667	0
215	75mg	12903	8.960416667	0
301	75mg	0	0	0
301	75mg	720	0.5	0
301	75mg	2159	1.499305556	0
301	75mg	2879	1.999305556	0
301	75mg	3600	2.5	0.83
301	75mg	4323	3.002083333	0
301	75mg	5039	3.499305556	0
301	75mg	5762	4.001388889	0
301	75mg	6479	4.499305556	0
301	75mg	7920	5.5	0
301	75mg	9359	6.499305556	0
301	75mg	10799	7.499305556	0
301	75mg	12239	8.499305556	0
302	75mg	0	0	0
302	75mg	722	0.501388889	0
302	75mg	2160	1.5	0
302	75mg	2884	2.002777778	1.16
302	75mg	3600	2.5	0.83
302	75mg	4322	3.001388889	1.5
302	75mg	5041	3.500694444	0.83
302	75mg	5761	4.000694444	0
302	75mg	6482	4.501388889	0
302	75mg	7920	5.5	0
302	75mg	9361	6.500694444	0
302	75mg	10802	7.501388889	0
302	75mg	12240	8.5	0
305	75mg	0	0	0
305	75mg	720	0.5	0
305	75mg	2160	1.5	0
305	75mg	2881	2.000694444	0
305	75mg	3600	2.5	0
305	75mg	4321	3.000694444	0
305	75mg	5041	3.500694444	0
305	75mg	5761	4.000694444	0
305	75mg	6481	4.500694444	0
305	75mg	7920	5.5	0
305	75mg	9361	6.500694444	0
305	75mg	10800	7.5	0
305	75mg	12240	8.5	0
306	75mg	0	0	0
306	75mg	718	0.498611111	0
306	75mg	2158	1.498611111	0
306	75mg	2880	2	0.83
306	75mg	3599	2.499305556	0
306	75mg	4321	3.000694444	0
306	75mg	5038	3.498611111	0
306	75mg	5758	3.998611111	0
306	75mg	6478	4.498611111	0
306	75mg	7920	5.5	0
306	75mg	9358	6.498611111	0
306	75mg	10798	7.498611111	0
306	75mg	12238	8.498611111	0
307	75mg	0	0	0
307	75mg	720	0.5	0
307	75mg	2151	1.49375	2
307	75mg	2879	1.999305556	2.5
307	75mg	3599	2.499305556	2.25
307	75mg	4321	3.000694444	2.25
307	75mg	5040	3.5	3
307	75mg	5763	4.002083333	1.75
307	75mg	6479	4.499305556	2.75
307	75mg	7920	5.5	1.5
307	75mg	9361	6.500694444	0
307	75mg	10799	7.499305556	0.83
307	75mg	12239	8.499305556	0
309	75mg	0	0	0
309	75mg	717	0.497916667	0
309	75mg	2157	1.497916667	1.5
309	75mg	2880	2	2.25
309	75mg	3598	2.498611111	2.75
309	75mg	4320	3	2.5
309	75mg	5037	3.497916667	3.5
309	75mg	5757	3.997916667	3.5
309	75mg	6477	4.497916667	3
309	75mg	7920	5.5	4.75
309	75mg	9357	6.497916667	2.75
309	75mg	10798	7.498611111	1.75
309	75mg	12237	8.497916667	0
310	75mg	0	0	0
310	75mg	720	0.5	0
310	75mg	2160	1.5	0
310	75mg	2880	2	0
310	75mg	3600	2.5	0
310	75mg	4323	3.002083333	0
310	75mg	5041	3.500694444	0
310	75mg	5762	4.001388889	0
310	75mg	6480	4.5	0
310	75mg	7921	5.500694444	0
310	75mg	9362	6.501388889	0
310	75mg	10800	7.5	0
310	75mg	12240	8.5	0
311	75mg	0	0	0
311	75mg	720	0.5	0
311	75mg	2160	1.5	0
311	75mg	2882	2.001388889	0
311	75mg	3600	2.5	0
311	75mg	4322	3.001388889	0
311	75mg	5042	3.501388889	0
311	75mg	5760	4	0
311	75mg	6481	4.500694444	0
311	75mg	7920	5.5	0
311	75mg	9362	6.501388889	0
311	75mg	10800	7.5	0
311	75mg	12240	8.5	0
313	75mg	0	0	0
313	75mg	721	0.500694444	0
313	75mg	2160	1.5	0
313	75mg	2880	2	1.5
313	75mg	3600	2.5	1.16
313	75mg	4321	3.000694444	0
313	75mg	5040	3.5	0
313	75mg	5762	4.001388889	0
313	75mg	6480	4.5	0
313	75mg	7921	5.500694444	0
313	75mg	9362	6.501388889	0
313	75mg	10800	7.5	0
313	75mg	12240	8.5	0
315	75mg	0	0	0
315	75mg	718	0.498611111	0
315	75mg	2158	1.498611111	0.83
315	75mg	2881	2.000694444	0
315	75mg	3599	2.499305556	0
315	75mg	4320	3	0
315	75mg	5038	3.498611111	0
315	75mg	5758	3.998611111	0
315	75mg	6478	4.498611111	0
315	75mg	7920	5.5	0
315	75mg	9358	6.498611111	0
315	75mg	10799	7.499305556	0
315	75mg	12238	8.498611111	0
316	75mg	0	0	0
316	75mg	720	0.5	0
316	75mg	2160	1.5	0.83
316	75mg	2880	2	1.5
316	75mg	3600	2.5	2
316	75mg	4321	3.000694444	0
316	75mg	5040	3.5	0
316	75mg	5763	4.002083333	0
316	75mg	6480	4.5	0
316	75mg	7922	5.501388889	0
316	75mg	9362	6.501388889	0
316	75mg	10800	7.5	0
316	75mg	12240	8.5	0
318	75mg	0	0	0
318	75mg	714	0.495833333	0
318	75mg	2154	1.495833333	1.5
318	75mg	2877	1.997916667	1.16
318	75mg	3601	2.500694444	0
318	75mg	4317	2.997916667	0
318	75mg	5034	3.495833333	0
318	75mg	5754	3.995833333	0
318	75mg	6474	4.495833333	0
318	75mg	7917	5.497916667	0
318	75mg	9354	6.495833333	0
318	75mg	10795	7.496527778	0
318	75mg	12234	8.495833333	0
320	75mg	0	0	0
320	75mg	717	0.497916667	0
320	75mg	2158	1.498611111	0
320	75mg	2879	1.999305556	1.5
320	75mg	3600	2.5	3.5
320	75mg	4319	2.999305556	0
320	75mg	5038	3.498611111	0
320	75mg	5758	3.998611111	0
320	75mg	6478	4.498611111	0
320	75mg	7917	5.497916667	0
320	75mg	9358	6.498611111	0
320	75mg	10798	7.498611111	0
320	75mg	12237	8.497916667	0
321	75mg	0	0	0
321	75mg	718	0.498611111	0
321	75mg	2158	1.498611111	0
321	75mg	2881	2.000694444	2
321	75mg	3601	2.500694444	0
321	75mg	4322	3.001388889	0
321	75mg	5038	3.498611111	0
321	75mg	5758	3.998611111	0
321	75mg	6478	4.498611111	0
321	75mg	7921	5.500694444	0
321	75mg	9358	6.498611111	0
321	75mg	10799	7.499305556	0
321	75mg	12239	8.499305556	0
322	75mg	0	0	0
322	75mg	721	0.500694444	0
322	75mg	2159	1.499305556	2
322	75mg	2880	2	1.75
322	75mg	3599	2.499305556	1.16
322	75mg	4319	2.999305556	0
322	75mg	5039	3.499305556	0
322	75mg	5762	4.001388889	0
322	75mg	6479	4.499305556	0
322	75mg	7921	5.500694444	0
322	75mg	9361	6.500694444	0
322	75mg	10799	7.499305556	0
322	75mg	12239	8.499305556	0
323	75mg	0	0	0
323	75mg	720	0.5	0
323	75mg	2162	1.501388889	0
323	75mg	2880	2	0
323	75mg	3600	2.5	2.25
323	75mg	4321	3.000694444	1.75
323	75mg	5041	3.500694444	0.83
323	75mg	5760	4	0
323	75mg	6481	4.500694444	0
323	75mg	7920	5.5	0
323	75mg	9361	6.500694444	0
323	75mg	10802	7.501388889	0
323	75mg	12240	8.5	0
325	75mg	0	0	0
325	75mg	720	0.5	0
325	75mg	2162	1.501388889	0
325	75mg	2881	2.000694444	0
325	75mg	3600	2.5	0
325	75mg	4322	3.001388889	0
325	75mg	5040	3.5	0
325	75mg	5763	4.002083333	0
325	75mg	6480	4.5	0
325	75mg	7921	5.500694444	0
325	75mg	9362	6.501388889	0
325	75mg	10800	7.5	0
325	75mg	12240	8.5	0
326	75mg	0	0	0
326	75mg	720	0.5	0
326	75mg	2162	1.501388889	0
326	75mg	2882	2.001388889	0
326	75mg	3600	2.5	0
326	75mg	4321	3.000694444	0
326	75mg	5041	3.500694444	0
326	75mg	5762	4.001388889	0
326	75mg	6481	4.500694444	0
326	75mg	7920	5.5	0
326	75mg	9362	6.501388889	0
326	75mg	10802	7.501388889	0
326	75mg	12240	8.5	0
328	75mg	0	0	0
328	75mg	720	0.5	0
328	75mg	2160	1.5	0
328	75mg	2880	2	0
328	75mg	3601	2.500694444	0
328	75mg	4320	3	0
328	75mg	5040	3.5	0
328	75mg	5760	4	0
328	75mg	6481	4.500694444	0
328	75mg	7920	5.5	0
328	75mg	9360	6.5	0
328	75mg	10800	7.5	0
328	75mg	12240	8.5	0
330	75mg	0	0	0
330	75mg	720	0.5	0
330	75mg	2160	1.5	0
330	75mg	2880	2	0
330	75mg	3601	2.500694444	0
330	75mg	4322	3.001388889	0
330	75mg	5040	3.5	0
330	75mg	5762	4.001388889	0
330	75mg	6480	4.5	0
330	75mg	7920	5.5	0
330	75mg	9360	6.5	0
330	75mg	10800	7.5	0
330	75mg	12240	8.5	0
332	75mg	0	0	0
332	75mg	717	0.497916667	0
332	75mg	2157	1.497916667	3
332	75mg	2880	2	5
332	75mg	3596	2.497222222	4.25
332	75mg	4318	2.998611111	3
332	75mg	5036	3.497222222	3.5
332	75mg	5756	3.997222222	4
332	75mg	6476	4.497222222	4
332	75mg	7916	5.497222222	3.25
332	75mg	9356	6.497222222	0
332	75mg	10796	7.497222222	0
332	75mg	12236	8.497222222	0
333	75mg	0	0	0
333	75mg	720	0.5	0
333	75mg	2160	1.5	0.83
333	75mg	2880	2	0.83
333	75mg	3601	2.500694444	0.83
333	75mg	4321	3.000694444	0.83
333	75mg	5042	3.501388889	0
333	75mg	5760	4	0
333	75mg	6480	4.5	0
333	75mg	7922	5.501388889	0
333	75mg	9360	6.5	0
333	75mg	10800	7.5	0
333	75mg	12240	8.5	0
334	75mg	0	0	0
334	75mg	720	0.5	0
334	75mg	2160	1.5	0
334	75mg	2880	2	0
334	75mg	3601	2.500694444	1.16
334	75mg	4320	3	0
334	75mg	5040	3.5	0
334	75mg	5760	4	0
334	75mg	6482	4.501388889	0
334	75mg	7920	5.5	0
334	75mg	9360	6.5	0
334	75mg	10800	7.5	0
334	75mg	12240	8.5	0
335	75mg	0	0	0
335	75mg	719	0.499305556	0
335	75mg	2159	1.499305556	0
335	75mg	2881	2.000694444	0
335	75mg	3598	2.498611111	0
335	75mg	4321	3.000694444	0
335	75mg	5038	3.498611111	0
335	75mg	5760	4	0
335	75mg	6478	4.498611111	0
335	75mg	7918	5.498611111	0
335	75mg	9358	6.498611111	0
335	75mg	10798	7.498611111	0
335	75mg	12239	8.499305556	0
338	75mg	0	0	0
338	75mg	719	0.499305556	0
338	75mg	2159	1.499305556	0
338	75mg	2881	2.000694444	0
338	75mg	3598	2.498611111	0
338	75mg	4322	3.001388889	0
338	75mg	5038	3.498611111	0
338	75mg	5759	3.999305556	0
338	75mg	6479	4.499305556	0
338	75mg	7918	5.498611111	0
338	75mg	9358	6.498611111	0
338	75mg	10798	7.498611111	0
338	75mg	12238	8.498611111	0
339	75mg	0	0	0
339	75mg	720	0.5	0
339	75mg	2160	1.5	2
339	75mg	2881	2.000694444	0
339	75mg	3601	2.500694444	0
339	75mg	4320	3	0
339	75mg	5040	3.5	0
339	75mg	5760	4	0
339	75mg	6480	4.5	0
339	75mg	7919	5.499305556	0
339	75mg	9360	6.5	0
339	75mg	10800	7.5	0
339	75mg	12240	8.5	0
340	75mg	0	0	0
340	75mg	720	0.5	0
340	75mg	2160	1.5	1.75
340	75mg	2880	2	0
340	75mg	3601	2.500694444	0
340	75mg	4320	3	0
340	75mg	5040	3.5	0
340	75mg	5760	4	0
340	75mg	6480	4.5	0
340	75mg	7920	5.5	0
340	75mg	9360	6.5	0
340	75mg	10800	7.5	0
340	75mg	12241	8.500694444	0
341	75mg	0	0	0
341	75mg	720	0.5	0
341	75mg	2160	1.5	0
341	75mg	2881	2.000694444	1.75
341	75mg	3599	2.499305556	1.16
341	75mg	4321	3.000694444	0
341	75mg	5039	3.499305556	0
341	75mg	5759	3.999305556	0
341	75mg	6479	4.499305556	0
341	75mg	7919	5.499305556	0
341	75mg	9359	6.499305556	0
341	75mg	10799	7.499305556	0
341	75mg	12239	8.499305556	0
343	75mg	0	0	0
343	75mg	721	0.500694444	0
343	75mg	2160	1.5	3
343	75mg	2880	2	3.5
343	75mg	3600	2.5	4.25
343	75mg	4320	3	2.75
343	75mg	5040	3.5	2.75
343	75mg	5760	4	2.75
343	75mg	6482	4.501388889	3.5
343	75mg	7920	5.5	3.75
343	75mg	9360	6.5	1.75
343	75mg	10800	7.5	1.16
343	75mg	12240	8.5	0
345	75mg	0	0	0
345	75mg	720	0.5	0
345	75mg	2160	1.5	0
345	75mg	2880	2	0
345	75mg	3601	2.500694444	0
345	75mg	4321	3.000694444	0
345	75mg	5042	3.501388889	0
345	75mg	5760	4	0
345	75mg	6480	4.5	0
345	75mg	7920	5.5	0
345	75mg	9360	6.5	0
345	75mg	10800	7.5	0
345	75mg	12240	8.5	0
347	75mg	0	0	0
347	75mg	718	0.498611111	0
347	75mg	2159	1.499305556	0
347	75mg	2884	2.002777778	0
347	75mg	3597	2.497916667	0
347	75mg	4320	3	0
347	75mg	5037	3.497916667	0
347	75mg	5760	4	0
347	75mg	6477	4.497916667	0
347	75mg	7917	5.497916667	0
347	75mg	9357	6.497916667	0
347	75mg	10797	7.497916667	0
347	75mg	12237	8.497916667	0
348	75mg	0	0	0
348	75mg	720	0.5	0
348	75mg	2160	1.5	3.5
348	75mg	2881	2.000694444	3
348	75mg	3601	2.500694444	3.25
348	75mg	4321	3.000694444	3.75
348	75mg	5041	3.500694444	2
348	75mg	5760	4	1.75
348	75mg	6480	4.5	1.5
348	75mg	7920	5.5	0.83
348	75mg	9360	6.5	0.83
348	75mg	10800	7.5	0
348	75mg	12240	8.5	0
349	75mg	0	0	0
349	75mg	722	0.501388889	0
349	75mg	2160	1.5	0
349	75mg	2880	2	1.16
349	75mg	3602	2.501388889	0.83
349	75mg	4320	3	0
349	75mg	5040	3.5	0.83
349	75mg	5762	4.001388889	0
349	75mg	6482	4.501388889	0
349	75mg	7920	5.5	0
349	75mg	9360	6.5	0
349	75mg	10800	7.5	0
349	75mg	12240	8.5	0
351	75mg	0	0	0
351	75mg	720	0.5	0
351	75mg	2160	1.5	0
351	75mg	2880	2	0
351	75mg	3601	2.500694444	0
351	75mg	4322	3.001388889	0
351	75mg	5040	3.5	0
351	75mg	5760	4	0
351	75mg	6480	4.5	0
351	75mg	7920	5.5	0
351	75mg	9360	6.5	0
351	75mg	10800	7.5	0
351	75mg	12240	8.5	0
46	75mg	0	0	0
46	75mg	1135	0.788194444	0
46	75mg	2585	1.795138889	0
46	75mg	3278	2.276388889	0.83
46	75mg	4021	2.792361111	0
46	75mg	4716	3.275	0
46	75mg	5453	3.786805556	0
46	75mg	6151	4.271527778	0
46	75mg	6895	4.788194444	0
46	75mg	8368	5.811111111	0
46	75mg	9791	6.799305556	0
46	75mg	11211	7.785416667	0
46	75mg	12603	8.752083333	0
48	75mg	0	0	0
48	75mg	1182	0.820833333	0
48	75mg	2592	1.8	0
48	75mg	3290	2.284722222	0
48	75mg	4050	2.8125	0
48	75mg	4727	3.282638889	0
48	75mg	6203	4.307638889	0
48	75mg	6894	4.7875	0
48	75mg	7646	5.309722222	0
48	75mg	9106	6.323611111	0
48	75mg	10536	7.316666667	0
48	75mg	11957	8.303472222	0
48	75mg	13300	9.236111111	0
50	75mg	0	0	0
50	75mg	1134	0.7875	0
50	75mg	2579	1.790972222	0.83
50	75mg	3255	2.260416667	0
50	75mg	4006	2.781944444	0
50	75mg	4690	3.256944444	0
50	75mg	5455	3.788194444	0
50	75mg	6127	4.254861111	0
50	75mg	6865	4.767361111	0
50	75mg	8343	5.79375	0
50	75mg	9765	6.78125	0
50	75mg	11203	7.779861111	0
50	75mg	12620	8.763888889	0
51	75mg	0	0	0
51	75mg	1130	0.784722222	0
51	75mg	2585	1.795138889	1.16
51	75mg	3238	2.248611111	2.75
51	75mg	3988	2.769444444	0
51	75mg	4700	3.263888889	0
51	75mg	5430	3.770833333	0
51	75mg	6115	4.246527778	0
51	75mg	6860	4.763888889	0
51	75mg	8330	5.784722222	0
51	75mg	9747	6.76875	0
51	75mg	11209	7.784027778	0
51	75mg	12557	8.720138889	0
52	75mg	0	0	0
52	75mg	1116	0.775	0
52	75mg	2558	1.776388889	1.16
52	75mg	3238	2.248611111	0.25
52	75mg	3980	2.763888889	2
52	75mg	4693	3.259027778	2
52	75mg	5428	3.769444444	0
52	75mg	6108	4.241666667	0
52	75mg	6861	4.764583333	0
52	75mg	8325	5.78125	0
52	75mg	9749	6.770138889	0
52	75mg	11168	7.755555556	0
52	75mg	12558	8.720833333	0
54	75mg	0	0	0
54	75mg	1089	0.75625	0
54	75mg	2543	1.765972222	0
54	75mg	3175	2.204861111	0
54	75mg	3970	2.756944444	0
54	75mg	4620	3.208333333	0
54	75mg	5397	3.747916667	0
54	75mg	6093	4.23125	0
54	75mg	6821	4.736805556	0
54	75mg	8310	5.770833333	0
54	75mg	9725	6.753472222	0
54	75mg	11173	7.759027778	0
54	75mg	12515	8.690972222	0
56	75mg	0	0	0
56	75mg	1074	0.745833333	0
56	75mg	2523	1.752083333	1.16
56	75mg	3175	2.204861111	1.75
56	75mg	3959	2.749305556	2.75
56	75mg	4607	3.199305556	1.5
56	75mg	5382	3.7375	1.75
56	75mg	6075	4.21875	1.75
56	75mg	6825	4.739583333	1.75
56	75mg	8287	5.754861111	0
56	75mg	9710	6.743055556	0
56	75mg	11155	7.746527778	0
56	75mg	12545	8.711805556	0
57	75mg	0	0	0
57	75mg	1064	0.738888889	0
57	75mg	2511	1.74375	0
57	75mg	3173	2.203472222	0
57	75mg	3953	2.745138889	0
57	75mg	4610	3.201388889	0
57	75mg	5374	3.731944444	0
57	75mg	6064	4.211111111	0
57	75mg	6822	4.7375	0
57	75mg	8277	5.747916667	0
57	75mg	9700	6.736111111	0
57	75mg	11147	7.740972222	0
57	75mg	12538	8.706944444	0
59	75mg	0	0	0
59	75mg	963	0.66875	0
59	75mg	2409	1.672916667	1.75
59	75mg	3086	2.143055556	0
59	75mg	3849	2.672916667	0
59	75mg	4516	3.136111111	0
59	75mg	5270	3.659722222	0
59	75mg	5958	4.1375	0
59	75mg	6725	4.670138889	0
59	75mg	8172	5.675	0
59	75mg	9598	6.665277778	0
59	75mg	11043	7.66875	0
59	75mg	12422	8.626388889	0
60	75mg	0	0	0
60	75mg	993	0.689583333	0
60	75mg	2435	1.690972222	0
60	75mg	3133	2.175694444	0
60	75mg	3885	2.697916667	0
60	75mg	4570	3.173611111	0
60	75mg	5315	3.690972222	0
60	75mg	6015	4.177083333	0
60	75mg	6761	4.695138889	0
60	75mg	8225	5.711805556	0
60	75mg	9653	6.703472222	0
60	75mg	11074	7.690277778	0
60	75mg	12430	8.631944444	0
61	75mg	0	0	0
61	75mg	1025	0.711805556	0
61	75mg	2470	1.715277778	0
61	75mg	3145	2.184027778	0
61	75mg	3897	2.70625	0
61	75mg	4584	3.183333333	0
61	75mg	5343	3.710416667	0
61	75mg	6007	4.171527778	0
61	75mg	6797	4.720138889	0
61	75mg	8228	5.713888889	0
61	75mg	9653	6.703472222	0
61	75mg	11101	7.709027778	0
61	75mg	12498	8.679166667	0
63	75mg	0	0	0
63	75mg	1052	0.730555556	0
63	75mg	2475	1.71875	0
63	75mg	3161	2.195138889	0
63	75mg	3918	2.720833333	0.83
63	75mg	4597	3.192361111	0
63	75mg	5355	3.71875	0
63	75mg	6058	4.206944444	0
63	75mg	6775	4.704861111	0
63	75mg	8266	5.740277778	0
63	75mg	9665	6.711805556	0
63	75mg	11114	7.718055556	0
63	75mg	12508	8.686111111	0
64	75mg	0	0	0
64	75mg	1026	0.7125	0
64	75mg	2483	1.724305556	0
64	75mg	3132	2.175	0
64	75mg	4595	3.190972222	0
64	75mg	5309	3.686805556	0
64	75mg	6036	4.191666667	0
64	75mg	6725	4.670138889	0
64	75mg	7460	5.180555556	0
64	75mg	8932	6.202777778	0
64	75mg	10357	7.192361111	0
64	75mg	11819	8.207638889	0
64	75mg	13197	9.164583333	0
66	75mg	0	0	0
66	75mg	969	0.672916667	0
66	75mg	2393	1.661805556	0
66	75mg	3051	2.11875	0
66	75mg	3835	2.663194444	0
66	75mg	4507	3.129861111	0
66	75mg	4562	3.168055556	0
66	75mg	5268	3.658333333	0
66	75mg	5989	4.159027778	0
66	75mg	7476	5.191666667	0
66	75mg	8902	6.181944444	0
66	75mg	10317	7.164583333	0
66	75mg	11683	8.113194444	0
68	75mg	0	0	0
68	75mg	1009	0.700694444	0
68	75mg	2453	1.703472222	0
68	75mg	3131	2.174305556	1.5
68	75mg	3886	2.698611111	0
68	75mg	4570	3.173611111	0
68	75mg	5334	3.704166667	0
68	75mg	6012	4.175	0
68	75mg	6786	4.7125	0
68	75mg	8228	5.713888889	0
68	75mg	9653	6.703472222	0
68	75mg	11084	7.697222222	0
68	75mg	12493	8.675694444	0
69	75mg	0	0	0
69	75mg	985	0.684027778	0
69	75mg	2423	1.682638889	0
69	75mg	3108	2.158333333	1.16
69	75mg	3859	2.679861111	0
69	75mg	4551	3.160416667	0
69	75mg	5300	3.680555556	0
69	75mg	5971	4.146527778	0
69	75mg	6761	4.695138889	0
69	75mg	8195	5.690972222	0
69	75mg	9617	6.678472222	0
69	75mg	11065	7.684027778	0
69	75mg	12455	8.649305556	0
71	75mg	0	0	0
71	75mg	1001	0.695138889	0
71	75mg	2458	1.706944444	2
71	75mg	3121	2.167361111	3
71	75mg	3867	2.685416667	2
71	75mg	4530	3.145833333	3.5
71	75mg	5314	3.690277778	2.75
71	75mg	5998	4.165277778	3.5
71	75mg	6744	4.683333333	1.75
71	75mg	8211	5.702083333	0
71	75mg	9632	6.688888889	0
71	75mg	11068	7.686111111	0
71	75mg	12435	8.635416667	0
72	75mg	0	0	0
72	75mg	969	0.672916667	0
72	75mg	2410	1.673611111	0
72	75mg	3061	2.125694444	0
72	75mg	3852	2.675	0
72	75mg	4501	3.125694444	0
72	75mg	5277	3.664583333	0
72	75mg	5972	4.147222222	0
72	75mg	6708	4.658333333	0
72	75mg	8184	5.683333333	0
72	75mg	9607	6.671527778	0
72	75mg	11053	7.675694444	0
72	75mg	12407	8.615972222	0
74	75mg	0	0	0
74	75mg	958	0.665277778	0
74	75mg	2398	1.665277778	0
74	75mg	3064	2.127777778	0
74	75mg	3845	2.670138889	0
74	75mg	4502	3.126388889	0
74	75mg	5266	3.656944444	0
74	75mg	5953	4.134027778	0
74	75mg	6713	4.661805556	0
74	75mg	8165	5.670138889	0
74	75mg	9592	6.661111111	0
74	75mg	11037	7.664583333	0
74	75mg	12410	8.618055556	0
75	75mg	0	0	0
75	75mg	903	0.627083333	0
75	75mg	2356	1.636111111	0
75	75mg	3048	2.116666667	0
75	75mg	3786	2.629166667	0
75	75mg	4481	3.111805556	0
75	75mg	5219	3.624305556	0
75	75mg	5909	4.103472222	0
75	75mg	6665	4.628472222	0
75	75mg	8131	5.646527778	0
75	75mg	9556	6.636111111	0
75	75mg	10980	7.625	0
75	75mg	12359	8.582638889	0
