# Supplementary material for: Impact of Oseltamivir Treatment on Influenza A and B Virus Dynamics in Human Volunteers
Source: Front Microbiol. 2021 Mar 1;12:631211. doi: 10.3389/fmicb.2021.631211 (PMC7957053; doi:10.3389/fmicb.2021.631211)
Supplement: Supplementary file 1 [file Data_Sheet_1.ZIP › Tamiflu.csv]

days	Virus	Treatment
0	1.01	Control
0.5	1.01	Control
1	168.9090814	Control
1.5	17946.34449	Control
2	2298.873108	Control
2.5	3494.073207	Control
3.5	322.3302017	Control
4.5	6.08179812	Control
5.5	1.01	Control
6.5	1.01	Control
7.5	1.01	Control
0	1.01	Tamiflu
0.5	1.01	Tamiflu
1	101.0745927	Tamiflu
1.5	1226.049487	Tamiflu
2	14.52747043	Tamiflu
2.5	1.01	Tamiflu
3.5	1.01	Tamiflu
4.5	1.01	Tamiflu
5.5	1.01	Tamiflu
6.5	1.01	Tamiflu
7.5	1.01	Tamiflu
