# Supplementary material for: Impact of Oseltamivir Treatment on Influenza A and B Virus Dynamics in Human Volunteers
Source: Front Microbiol. 2021 Mar 1;12:631211. doi: 10.3389/fmicb.2021.631211 (PMC7957053; doi:10.3389/fmicb.2021.631211)
Supplement: Supplementary file 1 [file Data_Sheet_1.ZIP › data-shedding-virus-survival-FluA-limit-0.csv]

days	placebo.start	treated.start	placebo.still	treated.still
0.5	0	0	12	54
1	6	26	12	54
1.5	9	46	12	53
2	9	50	12	50
2.5	11	52	12	43
3	11	54	11	32
3.5	11	54	10	13
4	12	54	10	13
4.5	12	54	8	8
5	12	54	8	8
5.5	12	54	3	8
6	12	54	3	8
6.5	12	54	1	2
7	12	54	1	2
7.5	12	54	0	1
8	12	54	0	1
8.5	12	54	0	0
9	12	54	0	0
