# Supplementary material for: Impact of Oseltamivir Treatment on Influenza A and B Virus Dynamics in Human Volunteers
Source: Front Microbiol. 2021 Mar 1;12:631211. doi: 10.3389/fmicb.2021.631211 (PMC7957053; doi:10.3389/fmicb.2021.631211)
Supplement: Supplementary file 1 [file Data_Sheet_1.ZIP › data-shedding-virus-survival-FluBstudyA-limit-0.csv]

days	placebo.start	treated.start	placebo.still	treated.still
0.5	0	0	13	20
1	0	0	13	20
1.5	1	0	13	20
2	6	6	13	20
2.5	11	16	13	20
3	12	19	11	17
3.5	12	20	10	14
4	13	20	9	10
4.5	13	20	8	9
5	13	20	8	9
5.5	13	20	7	8
6	13	20	6	8
6.5	13	20	6	8
7	13	20	6	7
7.5	13	20	6	6
8	13	20	5	5
8.5	13	20	3	4
9	13	20	3	1
