# Supplementary material for: Impact of Oseltamivir Treatment on Influenza A and B Virus Dynamics in Human Volunteers
Source: Front Microbiol. 2021 Mar 1;12:631211. doi: 10.3389/fmicb.2021.631211 (PMC7957053; doi:10.3389/fmicb.2021.631211)
Supplement: Supplementary file 1 [file Data_Sheet_1.ZIP › data-shedding-virus-survival-FluBstudyB-limit-0.csv]

days	placebo.start	treated.start	placebo.still	treated.still
0.5	0	0	27	49
1	0	0	27	49
1.5	11	18	27	49
2	22	36	27	48
2.5	24	47	24	40
3	25	49	22	27
3.5	27	49	22	17
4	27	49	19	13
4.5	27	49	19	10
5	27	49	16	10
5.5	27	49	14	8
6	27	49	14	7
6.5	27	49	13	7
7	27	49	10	6
7.5	27	49	7	3
8	27	49	6	1
8.5	27	49	5	0
9	27	49	5	0
