# Supplementary material for: Impact of Oseltamivir Treatment on Influenza A and B Virus Dynamics in Human Volunteers
Source: Front Microbiol. 2021 Mar 1;12:631211. doi: 10.3389/fmicb.2021.631211 (PMC7957053; doi:10.3389/fmicb.2021.631211)
Supplement: Supplementary file 2 [file Data_Sheet_2.ZIP]

Archive with 5 entries (5 files):
- bootstrap-2r.m
- graphics-11-ver3.m
- tests.m
- tools.m
- Flu-humans-math11-for-sharing.nb
