# Supplementary material for: Impact of Oseltamivir Treatment on Influenza A and B Virus Dynamics in Human Volunteers
Source: Front Microbiol. 2021 Mar 1;12:631211. doi: 10.3389/fmicb.2021.631211 (PMC7957053; doi:10.3389/fmicb.2021.631211)
Supplement: Supplementary file 2 [file Data_Sheet_2.ZIP › bootstrap-2r.m]

(* First version for fitting data and estimation of CI via bootstrap *)
(* All parameters must be fitted *)
(* For Mathematica 5.0 and higher *)

minimum2r::usage="minimum[data, ssq, parameters, initpars, (options)]/
 finds a minimum of a function 'ssq' which provides -Likelihood of the data given the model /
 using 'data' with 'parameters'. Initial values for the fit are provided / 
by 'initpars'. Parameters provided as numbers are assumed to be fixed / 
and therefore not fitted. Output is -log L and best fit parameters";

ClearAll[shuffle, data1, normalR, minimum2r];


Off[ReplaceAll::"argr"];
minimum2r[array_, func_, pars_, initpars_, conpars_, opt___] := 
    Module[{temp1, fpar, par0, npar, constr0, newpars, i, 
            temp, temp0, Constrain0, ww}, 
        {fpar, par0, constr0} = 
        Transpose[
          Cases[Transpose[{pars, initpars, conpars}], 
            x_?(! NumericQ[#[[1]]] &)]];
      ww = 
        Map[If[#[[2]] == 1, #[[1]] -> #[[1]]^2, #[[1]] -> #[[1]]] &, 
          Transpose[{pars, conpars}]];
      If[NumericQ[(Constrain /. opt) /. 
            Table[fpar[[i]] -> initpars[[i]], {i, 1, Length[fpar]}]], 
        Constrain0 = (Constrain /. opt) /. ww, Constrain0 = 0];
      par0 = 
        Map[If[#[[2]] == 1, Sqrt[#[[1]]], #[[1]]] &, 
          Transpose[{par0, constr0}]];
      newpars = 
        Map[If[#[[2]] == 1 && ! NumericQ[#[[1]]], #[[1]]^2, #[[1]]] &, 
          Transpose[{pars, conpars}]];
      npar = Length[fpar];
      temp = 
        FindMinimum[func[array, newpars] + Constrain0, 
          Split[Table[{fpar[[i]], par0[[i]], 1.01*par0[[i]]}, {i, 1, 
                  npar}], #1[[1]] == #2[[1]] &][[All, 1]], 
          AccuracyGoal -> eps, PrecisionGoal -> eps, MaxIterations -> 10^4];
      temp1=temp;
      For[i=1,i<=npar,i++,
      If[constr0[[i]]==1,temp[[2,i,2]]=(temp[[2,i,2]])^2]];

      (* temp0 = 
        Split[Table[{fpar[[i]] -> (newpars /. temp[[2]])[[i]]}, {i, 1, 
                npar}], #1[[1]] == #2[[1]] &][[All, 1]];
      temp[[2]] = Flatten[temp0]; *)
      ClearAll[npar, fpar, par0, constr0, newpars];
      temp
      ];


NoZero[vec_]:=Map[Max[0,#]&,vec];

shuffle[data1_] := Module[{tlength},
      tlength = Length[data1];
      Table[data1[[Random[Integer, {1, tlength}]]], {tlength}]
      ];
