# Supplementary material for: Impact of Oseltamivir Treatment on Influenza A and B Virus Dynamics in Human Volunteers
Source: Front Microbiol. 2021 Mar 1;12:631211. doi: 10.3389/fmicb.2021.631211 (PMC7957053; doi:10.3389/fmicb.2021.631211)
Supplement: Supplementary file 2 [file Data_Sheet_2.ZIP › graphics-11-ver3.m]

%Needs["ErrorBarPlots`"]


(* histPlot[data_, bins_, color_: Blue] := 
 Module[{countBorder = 
    Partition[Riffle[Riffle[#1, #1[[2 ;;]]], Riffle[#2, #2]], 2] & @@ 
     HistogramList[data, bins, "Probability"]}, 
  ListLinePlot[countBorder, PlotStyle -> color]
]
*)

histPlot[data_, bins_, opt___] := 
 Module[{countBorder = 
    Partition[Riffle[Riffle[#1, #1[[2 ;;]]], Riffle[#2, #2]], 2] & @@ 
     HistogramList[data, bins, "Probability"]}, 
  ListLinePlot[countBorder, opt]]


Get["/Users/vitaly/refs/mathematica/CustomTicks.m"];
MakeEPS[path_, file_] := Export[path, file, "EPS"];
Clear[myticks]
DisplayTogether:=Show;

SymbolStyle:=PlotStyle;

SymbolShape:=PlotMarkers;

legend:=Epilog; 

line:="\!\(\*
StyleBox[\"-\",\nFontSize->36]\)";

symbols0=symbolsText0= Flatten[Table[{
      {"\[EmptyCircle]"},
      {"\[EmptyUpTriangle]"},
      {"\[EmptySquare]"},
      {"\[EmptyDiamond]"},
      {"\[FivePointedStar]"},
      {"\[EmptyDownTriangle]"},
    {"\[FilledCircle]"},
    {"\[FilledUpTriangle]"},
    {"\[FilledSquare]"},
    {"\[FilledDiamond]"},
    {"\[FivePointedStar]"},
    {"\[FilledDownTriangle]"}
      },{5}]];


symbols=symbolsText = Flatten[Table[{
      \[EmptyCircle],
      \[EmptyUpTriangle],
      \[EmptySquare],
      \[EmptyDiamond],
      \[FivePointedStar],
      \[EmptyDownTriangle],
    \[FilledCircle],
    \[FilledUpTriangle],
    \[FilledSquare],
    \[FilledDiamond],
    \[FivePointedStar],
    \[FilledDownTriangle]
      },{5}]];

colors = Flatten[Table[{
      GrayLevel[0],
      RGBColor[1, 0, 0],
      RGBColor[0, 0, 1],
      RGBColor[0, 0.8, 0.2],
      Hue[8/9],
      Hue[0.1],
      RGBColor[0.6, .3, 0.2]
      },{5}],1];

dashings = Flatten[Table[{
      Dashing[{0, 0}],
      Dashing[{Medium}],
      Dashing[{Small}],
      Dashing[Tiny],
      Dashing[{Medium, Small, Tiny, Small}],     
      Dashing[{Large}],
      Dashing[{Medium, Tiny, Tiny, Tiny}],
      Dashing[{Large, Medium, Small, Medium}],
      Dashing[{Large, Large}]
      },{4}],1];

dashingsText = Flatten[Table[{
      {"\[LongDash]\[LongDash]\[LongDash]\[LongDash]"},
      {"\[Dash] \[Dash]  "},
      {"\[Dash]\[Bullet]\[Dash]"},
      {"\[LongDash] \[LongDash] "},
      {"\[Bullet]\[Bullet]\[Bullet]"},
      {"\[Dash]\[Bullet]\[Bullet]\[Dash]"},
      {"\[LongDash] \[Dash] "},
      {"\[LongDash] \[LongDash] "},
      {"\[LongDash]\[LongDash]\[LongDash]\[LongDash] "},
      {"\[Dash] \[Dash]  "},
      {"\[LongDash] \[LongDash] "}
      },{5}],1];

colorsgray = Flatten[Table[{
  GrayLevel[0],
  GrayLevel[0.3],
  GrayLevel[0.5],
  GrayLevel[0.7],  
  GrayLevel[0],
  GrayLevel[0.3],
  GrayLevel[0.5], 
  GrayLevel[0.7],
  GrayLevel[0],
  GrayLevel[0.3],
  GrayLevel[0.5],
  GrayLevel[0.7],  
  GrayLevel[0]
},{5}],1];


log10[x_]:=Log[10,x];

(* myticks:=Automatic; *)


myticks:=LinTicks[#1, #2, MajorTickLength->{0.02,0},MinorTickLength->{0.0,0}] & 

(* myticks[min_, max_] := 
 Table[If[FractionalPart[i] == 0., {i, i, {.02, 0}}, {i, "", 0}], {i, 
   Floor[min], Ceiling[max], 0.1}];

*)

Clear[MyListPlot];

Options[MyListPlot] = {
      BaseStyle->{FontSize -> 16, FontFamily -> "Arial"}, 
      Axes->False,
      Frame -> {True, True, False, False},
      FrameTicks->myticks,
      FrameStyle -> Thickness[0.005],
      FrameTicksStyle->Thickness[0.005],
      PlotRange -> All,
      Joined->False,
      FrameLabel -> {"x", "f"},
      AspectRatio -> 1/GoldenRatio,
      ImageSize -> {420, 280}
      };

MyListPlot::usage="Plots multiple datasets on one plot. SymbolShape available options (None,Plain,Line), SymbolStyle->(Plain,Gray),PlotStyle->(Plain,Gray,NoDashing)."


  MyListPlot[datalist_, opts___] := 
    Module[{plotlist,nplot, opt, legend0, i, myshape,mystyle,mystyleline},
    plotlist=datalist;
    nplot = Length[plotlist];
    opt = Flatten[Join[{opts}, Options[MyListPlot]],1];
    legend0 = 0;
    If[MatrixQ[legend /. opt] || VectorQ[legend/.opt],
      legend0 = legend /. opt;
      opt = DeleteCases[opt, x_?(#[[1]]==legend &)];
     (* opt = Delete[opt, 1] *)
      ];
    myshape=Table[{symbols[[i]],12},{i,1,nplot}];
    mystyle=Table[{Thickness[0.006],dashings[[i]],colors[[i]]},{i,1,nplot}];
    
    If[(PlotMarkers /. opt) == None, myshape = Table["",{nplot}]];
    If[(PlotMarkers /. opt) == Plain, myshape = Table[{symbols[[1]],12},{nplot}]];
    If[(PlotMarkers /. opt) == Line, myshape = Table["\!\(\*
StyleBox[\"-\",\nFontSize->36]\)",{nplot}]];
    If[MatrixQ[PlotMarkers /. opt]||VectorQ[PlotMarkers /. opt], myshape=PlotMarkers /. opt];

    If[(PlotStyle /. opt) == Plain, 
                            mystyle = Table[{{Thickness[0.006], dashings[[1]],colors[[1]]}},{nplot}]];
    If[(PlotStyle /. opt) == Gray, 
                    mystyle = Table[{{Thickness[0.006], dashings[[i]],colorsgray[[i]]}},{i,1,nplot}]];
    If[(PlotStyle /. opt) == NoDashing, 
                        mystyle = Table[{{Thickness[0.006], colors[[i]]}},{i,1,nplot}]];
    If[Length[PlotStyle /. opt]>0 , mystyle=PlotStyle /.opt];

    If[! MatrixQ[legend0] && ! VectorQ[legend0],
        ListPlot[
          plotlist,
          PlotMarkers -> myshape,
          PlotStyle -> mystyle,
          opt
          ],
         ListPlot[
          plotlist,
          PlotMarkers -> myshape,
          PlotStyle -> mystyle,
	  Epilog->legend0,
          opt
          ]
        ]
      ];

mylegend[tlabels_, pars__,opt___] := Module[
{nd0,x,y,spacing,extra, pars0,k,opt1,allcolors,allsymbols,alldashings},
      opt1=Join[{opt},Options[mylegend]];
      nd0 = Length[tlabels];
      pars0={0.03,0.95,0.07,0.06};
      If[Length[pars]==4,pars0=pars];
      If[Length[pars]==1,pars0={0.8,0.95,0.07,0.06}];
      If[Length[pars] == 2, pars0 = {pars[[1]], pars[[2]], 0.07, 0.06}];
      allcolors=Table[colors[[i]],{i,1,nd0}];
      alldashings=Table[dashings[[i]],{i,1,nd0}];   
      allsymbols=Table[dashingsText[[i]],{i,1,nd0}];
      If[Length[FontColor/.opt1]>0,allcolors=FontColor/.opt1];
      If[Length[SymbolShape/.opt1]>0,allsymbols=SymbolShape/.opt1];
      If[Length[DashingStyle/.opt1]>0,alldashings=DashingStyle/.opt1];
      opt1 =
      DeleteCases[opt1, x_?(#[[1]] == FontColor || #[[1]]==SymbolShape 
                         || #[[1]] == DashingStyle &)];
      {x, y, spacing, extra} = pars0;
  Flatten[{
   Table[{alldashings[[j]], allcolors[[j]], Thickness[0.005], 
     Line[{Scaled[{x, y - spacing*(j - 1)}], 
       Scaled[{x + 2*extra, y - spacing*(j - 1)}]}]}, {j, 1, nd0}],
   Table[Text[Style[tlabels[[j]], allcolors[[j]], Bold, 12], 
     Scaled[{x + 2.1*extra, y - spacing*(j - 1)}], {-1, 0}], {j, 1, 
     nd0}]
   }]
];

Clear[mylegend2,tlabels,pars,nd0];

mylegend2[tlabels_, pars__, opt___] := Module[
   {nd0,x,y,spacing,extra, pars0,opt1,allcolors,allsymbols},
      opt1=Join[{opt},Options[mylegend]];
      nd0 = Length[tlabels];
      pars0={0.03,0.95,0.07,0.05};
      If[Length[pars]==4,pars0=pars];
      If[Length[pars]==1,pars0={0.8,0.95,0.07,0.05}];
      If[Length[pars] == 2, pars0 = {pars[[1]], pars[[2]], 0.07, 0.05}];
      allcolors=Table[colors[[i]],{i,1,nd0}];
      allsymbols=Table[symbolsText[[i]],{i,1,nd0}];
      If[Length[FontColor/.opt1]>0,allcolors=FontColor/.opt1];
      If[Length[SymbolShape/.opt1]>0,allsymbols=SymbolShape/.opt1];
      opt1 =
      DeleteCases[opt1, x_?(#[[1]] == FontColor || #[[1]]==SymbolShape &)];
  {x, y, spacing, extra} = pars0;
  Flatten[{
   Table[Text[Style[allsymbols[[j]], allcolors[[j]], Bold,10], 
     Scaled[{x, y - spacing*(j - 1)}], {-1, 0}], {j, 1, nd0}], 
   Table[Text[Style[tlabels[[j]], allcolors[[j]], Bold,12], 
     Scaled[{x + extra, y - spacing*(j - 1)}], {-1, 0}], {j, 1, nd0}]
   }]
 ];


mylegend2noS[tlabels_, pars__, opt___] := Module[
   {nd0,x,y,spacing,extra, pars0,opt1,allcolors,allsymbols},
      opt1=Join[{opt},Options[mylegend]];
      nd0 = Length[tlabels];
      pars0={0.03,0.95,0.07,0.05};
      If[Length[pars]==4,pars0=pars];
      If[Length[pars]==1,pars0={0.8,0.95,0.07,0.05}];
      If[Length[pars] == 2, pars0 = {pars[[1]], pars[[2]], 0.07, 0.05}];
      allcolors=Table[colors[[i]],{i,1,nd0}];
      allsymbols=Table[symbolsText[[i]],{i,1,nd0}];
      If[Length[FontColor/.opt1]>0,allcolors=FontColor/.opt1];
      If[Length[SymbolShape/.opt1]>0,allsymbols=SymbolShape/.opt1];
      opt1 =
      DeleteCases[opt1, x_?(#[[1]] == FontColor || #[[1]]==SymbolShape &)];
  {x, y, spacing, extra} = pars0;
  Flatten[
   Table[Text[Style[tlabels[[j]], allcolors[[j]], Bold,12],
     Scaled[{x + extra, y - spacing*(j - 1)}], {-1, 0}], {j, 1, nd0}]
   ]
 ];

mylegend2noS0[tlabels_, pars__, opt___] := Module[
   {nd0,x,y,spacing,extra, pars0,opt1,allcolors,allsymbols},
      opt1=Join[{opt},Options[mylegend]];
      nd0 = Length[tlabels];
      pars0={0.03,0.95,0.07,0.05};
      If[Length[pars]==4,pars0=pars];
      If[Length[pars]==1,pars0={0.8,0.95,0.07,0.05}];
      If[Length[pars] == 2, pars0 = {pars[[1]], pars[[2]], 0.07, 0.05}];
      allcolors=Table[colors[[i]],{i,1,nd0}];
      allsymbols=Table[symbolsText[[i]],{i,1,nd0}];
      If[Length[FontColor/.opt1]>0,allcolors=FontColor/.opt1];
      If[Length[SymbolShape/.opt1]>0,allsymbols=SymbolShape/.opt1];
      opt1 =
      DeleteCases[opt1, x_?(#[[1]] == FontColor || #[[1]]==SymbolShape &)];
  {x, y, spacing, extra} = pars0;
  Flatten[
   Table[Text[Style[tlabels[[j]], allcolors[[j]], Bold,12],
     Scaled[{x + extra, y - spacing*(j - 1)}], {-1, 0}], {j, 1, nd0}]
   ]
 ];


mylegend3[tlabels_, pars__,opt___] := Module[
      {nd0,x,y,spacing,extra, pars0,k,opt1,allcolors,allsymbols},
  opt1=Join[{opt},Options[mylegend]];
  nd0 = Length[tlabels];
  pars0 = {0.03, 0.95, 0.07, 0.03};
  If[Length[pars] == 4, pars0 = pars];
  If[Length[pars] == 2, pars0 = {pars[[1]], pars[[2]], 0.07, 0.05}];
  allcolors=Table[colors[[i]],{i,1,nd0}];
  alldashings=Table[dashings[[i]],{i,1,nd0}];
  allsymbols=Table[symbolsText[[i]],{i,1,nd0}];
  If[Length[SymbolShape/.opt1]>0,allsymbols=SymbolShape/.opt1];
  If[Length[FontColor/.opt1]>0,allcolors=FontColor/.opt1];
  If[Length[DashingStyle/.opt1]>0,alldashings=DashingStyle/.opt1];
  opt1 =
      DeleteCases[opt1, x_?(#[[1]] == FontColor || #[[1]]==DashingStyle || 
                            #[[1]] == SymbolShape &)];
  {x, y, spacing, extra} = pars0;
  Flatten[{
   Table[{alldashings[[j]], allcolors[[j]], Thickness[0.005],
     Line[{Scaled[{x, 0.007+y - spacing*(j - 1)}],
       Scaled[{x + 2*extra, 0.007+y - spacing*(j - 1)}]}]}, {j, 1, nd0}],
   Table[Text[Style[allsymbols[[j]], allcolors[[j]], Bold,12],
     Scaled[{x+0.75*extra, 0.006+y - spacing*(j - 1)}], {-1, 0}], {j, 1, nd0}],
   Table[Text[Style[tlabels[[j]], allcolors[[j]], Bold,12],
     Scaled[{x + 2.1*extra, y - spacing*(j - 1)}], {-1, 0}], {j, 1, nd0}]
   }]
 ];


mylegend2color[tlabels_, pars_,col_] := Module[
      {nd0,x,y,spacing,extra, pars0},
      nd0 = Length[tlabels];
      pars0={0.03,0.95,0.07,0.05};
      If[Length[pars]==4,pars0=pars];
      If[Length[pars]==1,pars0={0.8,0.95,0.07,0.05}];
      If[Length[pars] == 2, pars0 = {pars[[1]], pars[[2]], 0.07, 0.05}];
      {x, y, spacing, extra} = pars0;
      {
        Table[
          Graphics[{col[[j]],
              Text[symbolsText[[j]] <> "",
                Scaled[{x, y - spacing*(j - 1)}], {-1, 0},
                TextStyle -> {FontSize -> 14, FontWeight -> "Bold",
                    FontFamily -> "Courier"}]}], {j, 1, nd0}],
        Table[Graphics[{col[[j]],
              Text[ToString[tlabels[[j]]],
                Scaled[{x + extra, y - spacing*(j - 1)}], {-1, 0},
                TextStyle -> {FontSize -> 14, FontWeight -> "Bold",
                    FontFamily -> "Courier"}]}], {j, 1, nd0}]
        }
      ];


mylegend2colorsS[tlabels_, pars_,col_,sym_] := Module[
      {nd0,x,y,spacing,extra, pars0},
      nd0 = Length[tlabels];
      pars0={0.03,0.95,0.07,0.05};
      If[Length[pars]==4,pars0=pars];
      If[Length[pars]==1,pars0={0.8,0.95,0.07,0.05}];
      If[Length[pars] == 2, pars0 = {pars[[1]], pars[[2]], 0.07, 0.05}];
      {x, y, spacing, extra} = pars0;
      {
        Table[
          Graphics[{col[[j]],
              Text[sym[[j]] <> "",
                Scaled[{x, y - spacing*(j - 1)}], {-1, 0},
                TextStyle -> {FontSize -> 14, FontWeight -> "Bold",
                    FontFamily -> "Courier"}]}], {j, 1, nd0}],
        Table[Graphics[{col[[j]],
              Text[ToString[tlabels[[j]]],
                Scaled[{x + extra, y - spacing*(j - 1)}], {-1, 0},
                TextStyle -> {FontSize -> 14, FontWeight -> "Bold",
                    FontFamily -> "Courier"}]}], {j, 1, nd0}]
        }
      ];


mylegend2gray[tlabels_, pars__] := Module[
      {nd0,x,y,spacing,extra},
      nd0 = Length[tlabels];
      pars0={0.03,0.95,0.07,0.05};
      If[Length[pars]==4,pars0=pars];
      If[Length[pars]==1,pars0={0.8,0.95,0.07,0.05}];
      If[Length[pars] == 2, pars0 = {pars[[1]], pars[[2]], 0.07, 0.05}];
      {x, y, spacing, extra} = pars0;
      {
        Table[
          Graphics[{colorsgray[[j]], 
              Text[symbolsText[[j]] <> "", 
                Scaled[{x, y - spacing*(j - 1)}], {-1, 0}, 
                TextStyle -> {FontSize -> 14, FontWeight -> "Bold", 
                    FontFamily -> "Courier"}]}], {j, 1, nd0}], 
        Table[Graphics[{colorsgray[[j]], 
              Text[ToString[tlabels[[j]]], 
                Scaled[{x + extra, y - spacing*(j - 1)}], {-1, 0}, 
                TextStyle -> {FontSize -> 14, FontWeight -> "Bold", 
                    FontFamily -> "Courier"}]}], {j, 1, nd0}]
        }
      ];


Options[mylegend]= {TextStyle -> {FontSize -> 14, FontWeight -> "Bold",
                    FontFamily -> "Arial"}};

MyLegend[tlabels_,pars__]:=mylegend[tlabels,pars];


logticks[{x1_,x2_,step_}]:=LogTicks[x1,x2,TickLabelStep->step,MajorTickLength->{0.02,0},MinorTickLength->{0.015,0}];

logticks2[{x1_,x2_,step_}]:=StripTickLabels[LogTicks[x1,x2,TickLabelStep->step,MajorTickLength->{0.02,0},MinorTickLength->{0.015,0}]];

logticks3[{x1_,x2_,step_}]:=LogTicks[x1,x2,TickLabelStep->step,MajorTickLength->{0.02,0},MinorTickLength->{0.0,0}];


MyGraphicsArray[list_, opt___] := 
  Module[{n, m, i, j, letters, dim, panels, opt1, missing},
   dim = Dimensions[list];
   {n, m} = If[Length[dim] == 1, {1, dim[[1]]}, dim];
   missing = Map[Map[If[StringQ[#] == True, 1, 0] &, #] &, list];
   letters = 
    Take[Join[CharacterRange["A", "Y"], 
      Map[StringJoin[#, #] &, CharacterRange["A", "Y"]]], 
     n*m - Total[Flatten[missing]]];
   panels = 
    If[n == 1, {Table[
       Panel[list[[j]], 
        Style[letters[[j]], Bold, 21, 
         FontFamily -> "Arial"], {{Left, Top}}, 
        Background -> GrayLevel[1]], {j, 1, m}]},
     Table[Panel[list[[i, j]],
       If[missing[[i, j]] == 0,
        Style[letters[[j + (i - 1)*m]], Bold, 21, 
         FontFamily -> "Arial"],
        Style[""]
        ], {{Left, Top}}, Background -> GrayLevel[1]], {i, 1, n}, {j, 
       1, m}]];
   Grid[panels, Alignment -> {Left, Top}, Spacings -> {0, 0.05}, 
    ItemSize -> All]];

MyGraphicsArray[list_, opt___] := 
  Module[{n, m, i, j, letters, dim, panels, opt1},
    dim = Dimensions[list];
    {n, m} = If[Length[dim] == 1, {1, dim[[1]]}, dim];
    (* letters = Take[CharacterRange["A", "Y"], n*m]; *)
    letters =
 Take[Join[CharacterRange["A", "Y"],
   Map[StringJoin[#, #] &, CharacterRange["A", "Y"]]], n*m];

    panels = If[n == 1,
     {Table[
       Panel[list[[j]], 
        Style[letters[[j]], Bold, 21, 
         FontFamily -> "Times"], {{Left, Top}}, 
        Background -> GrayLevel[1]], {j, 1, m}]},
    Table[
      Panel[list[[i, j]], 
       Style[letters[[j + (i - 1)*m]], Bold, 21, 
        FontFamily -> "Arial"], {{Left, Top}}, 
       Background -> GrayLevel[1]], {i, 1, n}, {j, 1, m}]
     ];
   Grid[panels, Alignment -> {Left, Top}, Spacings -> {0, 0.05}, ItemSize -> All]
 ];

MyGraphicsArray0[list_, opt___] :=
  Module[{n, m, i, j, letters, dim, panels, opt1},
    dim = Dimensions[list];
    {n, m} = If[Length[dim] == 1, {1, dim[[1]]}, dim];
    panels = If[n == 1,
     {Table[
       Panel[list[[j]],Background -> GrayLevel[1]],
         {j, 1, m}]},
    Table[
      Panel[list[[i, j]], Background -> GrayLevel[1]],
        {i, 1, n}, {j, 1, m}]
     ];
   Grid[list, Alignment -> {Left, Top}, Spacings -> {0, 0.05}, ItemSize -> All]
 ];

Options[MyQuantilePlot] = {
    PlotMarkers -> symbols[[1]],
    Joined -> False,
    Frame -> True,
    PlotJoined -> False,
    Frame -> True,
    PlotStyle -> Thickness[0.006],
    ReferenceLineStyle -> {Hue[0], Thickness[0.006], Dashing[{0.02}]},
    Axes -> True,
    ImageSize -> {420, 280},
    TextStyle -> {FontSize -> 16},
    FrameStyle -> Thickness[0.004],
    PlotRange -> All,
    FrameLabel -> {"exp quantile", "theory quantile"}
};


MyQuantilePlot[array_,opt___]:=Module[{opt1},
opt1=Join[{opt},Options[MyQuantilePlot]];
QuantilePlot[
    array, 
    RandomArray[NormalDistribution[Mean[array],StandardDeviation[array]],1000],
    opt1
    ]
];

Clear[MyPlot];

Options[MyPlot] = {
      BaseStyle -> {FontSize -> 16, FontFamily->"Arial"},
      Axes->False,
      Frame -> {True, True, False, False},
      FrameTicks->myticks,
      FrameStyle -> Thickness[0.005],
      FrameTicksStyle->Thickness[0.005],
      (* PlotRange -> All, *)
      FrameLabel -> {"x", "f"},
      AspectRatio -> 1/GoldenRatio,
      ImageSize -> {420, 280}
      };

MyPlot[funclist_, range_, opts___] := 
    Module[{nplot, opt, legend0, newrange, myfunclist,mystyle},
      myfunclist=If[Length[funclist]==0,{funclist},funclist];
      nplot = Length[myfunclist];
      opt = Flatten[Join[{opts}, Options[MyPlot]],1];
      legend0 = 0;
      If[MatrixQ[legend /. opt],
        legend0 = legend /. opt;
        opt = Delete[opt, 1]
        ];
      mystyle=Table[{{Thickness[0.007], dashings[[i]],colors[[i]]}},
              {i,1,nplot}];
      If[(PlotStyle /. opt) == Plain, 
          mystyle = Table[{{Thickness[0.007], dashings[[1]],colors[[1]]}}, 
                      {i,1,nplot}] ];
        If[(PlotStyle /. opt) == Gray, 
           mystyle = Table[{{Thickness[0.007], dashings[[i]],colorsgray[[i]]}}, 
                      {i,1,nplot}]   
           ];
        If[(PlotStyle /. opt) == NoDashing, 
           mystyle = Table[{{Thickness[0.007], dashings[[1]],colors[[i]]}}, 
                      {i,1,nplot}]
          ];
        If[Length[PlotStyle /. opt]>0, mystyle=PlotStyle /.opt];
        newrange=range;        
        opt=DeleteCases[opt,_?(#[[1]]==PlotStyle&)]; 
      
      Show[
       If[! MatrixQ[legend0] && ! VectorQ[legend0],
        Plot[myfunclist,range,
          PlotStyle->mystyle
          ],
        Plot[myfunclist,range,
          PlotStyle->mystyle,
	  Epilog->legend0
          ]
        ],
       opt
      ]
     ];
