# Supplementary material for: Impact of Oseltamivir Treatment on Influenza A and B Virus Dynamics in Human Volunteers
Source: Front Microbiol. 2021 Mar 1;12:631211. doi: 10.3389/fmicb.2021.631211 (PMC7957053; doi:10.3389/fmicb.2021.631211)
Supplement: Supplementary file 2 [file Data_Sheet_2.ZIP › Flu-humans-math11-for-sharing.nb]

(* Content-type: application/vnd.wolfram.mathematica *)

(*** Wolfram Notebook File ***)
(* http://www.wolfram.com/nb *)

(* CreatedBy='Mathematica 9.0' *)

(*CacheID: 234*)
(* Internal cache information:
NotebookFileLineBreakTest
NotebookFileLineBreakTest
NotebookDataPosition[       157,          7]
NotebookDataLength[   3158619,      67105]
NotebookOptionsPosition[   3127373,      66655]
NotebookOutlinePosition[   3128061,      66679]
CellTagsIndexPosition[   3128018,      66676]
WindowFrame->Normal*)

(* Beginning of Notebook Content *)
Notebook[{
Cell[TextData[{
 "\n",
 StyleBox["\n",
  FontSize->24],
 StyleBox["Influenza dynamics in humans:\nanalysis of data from 3 clinical \
trials",
  FontSize->36],
 StyleBox["\n\n",
  FontSize->24],
 StyleBox["Vitaly V. Ganusov\n\n(code was designed to run in Mathematica \
11.3)\n",
  FontSize->18,
  FontWeight->"Plain",
  FontColor->GrayLevel[0]],
 StyleBox["\n",
  FontSize->24,
  FontSlant->"Italic",
  FontColor->GrayLevel[0]],
 StyleBox["Nov 2020",
  FontSize->16,
  FontWeight->"Plain",
  FontVariations->{"CompatibilityType"->0},
  FontColor->GrayLevel[0]],
 StyleBox["\n",
  FontSize->30]
}], "Title",
 CellFrame->3,
 CellChangeTimes->{{3.596119530173721*^9, 3.596119553652031*^9}, {
  3.596263772262144*^9, 3.596263807154025*^9}, {3.700477680421082*^9, 
  3.7004776821890306`*^9}, {3.7207895806116323`*^9, 3.720789584166473*^9}, {
  3.761669789687392*^9, 3.761669796286667*^9}, {3.780095069130155*^9, 
  3.7800950731925783`*^9}, {3.788711006967236*^9, 3.788711009712408*^9}, {
  3.813970766219095*^9, 3.813970781760541*^9}, {3.8139716854624*^9, 
  3.813971697387794*^9}},
 TextAlignment->Center,
 FontSize->16,
 FontWeight->"Bold",
 FontColor->RGBColor[1, 0, 0],
 Background->RGBColor[
  0.65626, 0.660166, 
   0.87892],ExpressionUUID->"78e40207-a9a6-4c1e-aa76-680f91bd9b07"],

Cell[BoxData[{
 RowBox[{
  RowBox[{
   RowBox[{"PicturesPath", "=", 
    RowBox[{
    "$HomeDirectory", "<>", "\"\</research/immunology/flu/humans\>\""}]}], 
   ";"}], " ", 
  RowBox[{"(*", " ", 
   RowBox[{
   "Directory", " ", "where", " ", "main", " ", "Mathematica", " ", "file", 
    " ", "is", " ", "located"}], " ", "*)"}], "\[IndentingNewLine]", 
  "\[IndentingNewLine]", 
  RowBox[{"(*", " ", 
   RowBox[{
   "These", " ", "are", " ", "extra", " ", "codes", " ", "that", " ", "are", 
    " ", "used", " ", "for", " ", "plotting", " ", "the", " ", "data", " ", 
    "and", " ", "some", " ", "stats"}], " ", "*)"}]}], "\[IndentingNewLine]", 
 RowBox[{
  RowBox[{
   RowBox[{"Get", "[", "\"\<graphics-11-ver3.m\>\"", "]"}], ";"}], " ", 
  RowBox[{"(*", " ", 
   RowBox[{
    RowBox[{"ver3", " ", "has", " ", "Illustrator"}], "-", 
    RowBox[{"compartible", " ", "fonts"}]}], " ", 
   "*)"}]}], "\[IndentingNewLine]", 
 RowBox[{
  RowBox[{"Get", "[", "\"\<tools.m\>\"", "]"}], ";"}], "\[IndentingNewLine]", 
 RowBox[{
  RowBox[{"Get", "[", "\"\<tests.m\>\"", "]"}], ";"}]}], "Input",
 CellChangeTimes->{{3.57334429484023*^9, 3.573344302614357*^9}, {
   3.596117535000637*^9, 3.59611753858048*^9}, {3.596128726912386*^9, 
   3.596128727295238*^9}, {3.596211532422719*^9, 3.596211533091324*^9}, {
   3.7004776786393137`*^9, 3.700477678781167*^9}, {3.700477827429453*^9, 
   3.70047783938134*^9}, {3.7207899987108583`*^9, 3.7207899993075438`*^9}, {
   3.761673397224703*^9, 3.761673406006179*^9}, {3.7634558333265963`*^9, 
   3.763455835068289*^9}, 3.766755682926915*^9, {3.766755775504883*^9, 
   3.766755778855278*^9}, {3.780071611191332*^9, 3.780071612205633*^9}, {
   3.780174594333617*^9, 3.780174595898581*^9}, 3.812726021716776*^9, {
   3.812728080564834*^9, 3.812728090575495*^9}, {3.813970790961615*^9, 
   3.813970791320015*^9}, {3.81397129711893*^9, 3.813971330137745*^9}, {
   3.813971492411025*^9, 
   3.813971511392942*^9}},ExpressionUUID->"3cf9f985-ddd0-4b54-bf66-\
72b857508b23"],

Cell[TextData[{
 "It is assumed in the code that data are stored in the subdirectory \"data\" \
in the main director root (defined by the variable ",
 StyleBox["PicturesPath", "Input"],
 ").\n  "
}], "Text",
 CellChangeTimes->{
  3.766755772906928*^9, {3.813971429556995*^9, 3.8139714829854593`*^9}},
 FontSize->16,ExpressionUUID->"671c9851-af49-4379-bae1-cc517c372b70"],

Cell["\<\

Influenza virus dynamics in humans\
\>", "Text",
 CellChangeTimes->{{3.596117548714036*^9, 3.596117558383989*^9}, {
  3.596211535872637*^9, 3.596211536449874*^9}},
 TextAlignment->Center,
 FontSize->18,
 FontColor->RGBColor[
  0, 0, 1],ExpressionUUID->"8b061f4e-44ae-4173-913f-7379bc93fccf"],

Cell[CellGroupData[{

Cell[TextData[StyleBox["Figures for the paper #1 (Linn-Hooker and Ganusov)",
 FontColor->RGBColor[1, 0, 0]]], "Section",
 CellFrame->False,
 CellMargins->{{40, Inherited}, {Inherited, Inherited}},
 CellChangeTimes->{{3.596117562822402*^9, 3.596117577073849*^9}, {
   3.596211540185488*^9, 3.596211558704221*^9}, {3.596211588995096*^9, 
   3.596211613221175*^9}, {3.596214294468898*^9, 3.596214298636281*^9}, {
   3.7004777149329367`*^9, 3.700477730581295*^9}, {3.700477799781796*^9, 
   3.70047780055686*^9}, {3.720789603938014*^9, 3.720789612344533*^9}, {
   3.7208163513950253`*^9, 3.720816352008189*^9}, 3.720816411603612*^9, {
   3.720820760988431*^9, 3.720820761435183*^9}, {3.812670157838114*^9, 
   3.812670165596384*^9}, {3.813971708012762*^9, 3.813971711650136*^9}},
 FontColor->RGBColor[
  1, 0, 1],ExpressionUUID->"56027637-886d-4f35-bb1a-e97ee81f8352"],

Cell[CellGroupData[{

Cell["Figure 2: median viral load for 3 studies", "Subsection",
 CellMargins->{{60, Inherited}, {Inherited, Inherited}},
 CellChangeTimes->{{3.573344331753255*^9, 3.573344342809476*^9}, {
   3.596117580785036*^9, 3.596117589484071*^9}, {3.596211620941399*^9, 
   3.596211626192583*^9}, {3.70047776570217*^9, 3.700477781028878*^9}, 
   3.72078991218641*^9, {3.720804992865883*^9, 3.720805014192257*^9}, 
   3.720816645822771*^9, {3.8126701776456823`*^9, 3.8126701788920107`*^9}, {
   3.812670213975934*^9, 3.812670218305964*^9}},
 FontColor->RGBColor[
  1, 0, 0],ExpressionUUID->"2a8f78e4-5490-4fa6-9cc9-bd8bd0f81997"],

Cell[BoxData[{
 RowBox[{
  RowBox[{
   RowBox[{
    RowBox[{"rates", "[", "tt_", "]"}], ":=", 
    RowBox[{"Module", "[", 
     RowBox[{
      RowBox[{"{", 
       RowBox[{
       "r", ",", "peak", ",", "pos", ",", "tpeak", ",", "tt2", ",", "tt3", 
        ",", "tt4", ",", "delta"}], "}"}], ",", "\[IndentingNewLine]", 
      RowBox[{
       RowBox[{"peak", "=", 
        RowBox[{"Max", "[", 
         RowBox[{"tt", "[", 
          RowBox[{"[", 
           RowBox[{"All", ",", "2"}], "]"}], "]"}], "]"}]}], ";", 
       "\[IndentingNewLine]", 
       RowBox[{"If", "[", "\[IndentingNewLine]", 
        RowBox[{
         RowBox[{"peak", ">", "limit"}], ",", "\[IndentingNewLine]", 
         RowBox[{
          RowBox[{"pos", "=", 
           RowBox[{"Position", "[", 
            RowBox[{"tt", ",", "peak"}], "]"}]}], ";", "\[IndentingNewLine]", 
          RowBox[{"tpeak", "=", 
           RowBox[{
            RowBox[{"(", 
             RowBox[{"tt", "[", 
              RowBox[{"[", 
               RowBox[{"pos", "[", 
                RowBox[{"[", 
                 RowBox[{"1", ",", "1"}], "]"}], "]"}], "]"}], "]"}], ")"}], 
            "[", 
            RowBox[{"[", "1", "]"}], "]"}]}], ";", "\[IndentingNewLine]", 
          RowBox[{"tt2", "=", 
           RowBox[{"Cases", "[", 
            RowBox[{"tt", ",", 
             RowBox[{"x_", "?", 
              RowBox[{"(", 
               RowBox[{
                RowBox[{
                 RowBox[{
                  RowBox[{"#", "[", 
                   RowBox[{"[", "2", "]"}], "]"}], "\[LessEqual]", "peak"}], "&&", 
                 RowBox[{
                  RowBox[{"#", "[", 
                   RowBox[{"[", "1", "]"}], "]"}], "\[LessEqual]", "tpeak"}], 
                 "&&", 
                 RowBox[{
                  RowBox[{"#", "[", 
                   RowBox[{"[", "2", "]"}], "]"}], ">", "limit"}]}], "&"}], 
               ")"}]}]}], "]"}]}], ";", "\[IndentingNewLine]", 
          RowBox[{"r", "=", 
           RowBox[{"If", "[", 
            RowBox[{
             RowBox[{
              RowBox[{"Length", "[", "tt2", "]"}], "<", "2"}], ",", 
             "\"\<NA\>\"", ",", 
             RowBox[{
              RowBox[{"Log", "[", "10", "]"}], "*", 
              RowBox[{
               RowBox[{"Fit", "[", 
                RowBox[{"tt2", ",", 
                 RowBox[{"{", 
                  RowBox[{"1", ",", "x"}], "}"}], ",", "x"}], "]"}], "[", 
               RowBox[{"[", 
                RowBox[{"2", ",", "1"}], "]"}], "]"}]}]}], "]"}]}], ";", 
          "\[IndentingNewLine]", 
          RowBox[{"tt3", "=", 
           RowBox[{"Cases", "[", 
            RowBox[{"tt", ",", 
             RowBox[{"x_", "?", 
              RowBox[{"(", 
               RowBox[{
                RowBox[{
                 RowBox[{
                  RowBox[{"#", "[", 
                   RowBox[{"[", "2", "]"}], "]"}], "<=", "peak"}], "&&", 
                 RowBox[{
                  RowBox[{"#", "[", 
                   RowBox[{"[", "1", "]"}], "]"}], ">=", "tpeak"}], "&&", 
                 RowBox[{
                  RowBox[{"#", "[", 
                   RowBox[{"[", "2", "]"}], "]"}], ">", "limit"}]}], "&"}], 
               ")"}]}]}], "]"}]}], ";", "\[IndentingNewLine]", 
          RowBox[{"tt4", "=", 
           RowBox[{
            RowBox[{"Split", "[", 
             RowBox[{"tt3", ",", 
              RowBox[{"(", 
               RowBox[{
                RowBox[{
                 RowBox[{"#1", "[", 
                  RowBox[{"[", "2", "]"}], "]"}], ">=", 
                 RowBox[{"#2", "[", 
                  RowBox[{"[", "2", "]"}], "]"}]}], "&"}], ")"}]}], "]"}], 
            "[", 
            RowBox[{"[", "1", "]"}], "]"}]}], ";", "\[IndentingNewLine]", 
          RowBox[{"delta", "=", 
           RowBox[{"If", "[", 
            RowBox[{
             RowBox[{
              RowBox[{"Length", "[", "tt4", "]"}], "<", "2"}], ",", 
             "\"\<NA\>\"", ",", 
             RowBox[{
              RowBox[{"-", 
               RowBox[{"Log", "[", "10", "]"}]}], "*", 
              RowBox[{
               RowBox[{"Fit", "[", 
                RowBox[{"tt4", ",", 
                 RowBox[{"{", 
                  RowBox[{"1", ",", "x"}], "}"}], ",", "x"}], "]"}], "[", 
               RowBox[{"[", 
                RowBox[{"2", ",", "1"}], "]"}], "]"}]}]}], "]"}]}]}], ",", 
         "\[IndentingNewLine]", 
         RowBox[{
          RowBox[{"{", 
           RowBox[{"r", ",", "delta"}], "}"}], "=", 
          RowBox[{"{", 
           RowBox[{"\"\<NA\>\"", ",", "\"\<NA\>\""}], "}"}]}]}], 
        "\[IndentingNewLine]", "]"}], ";", "\[IndentingNewLine]", 
       RowBox[{"{", 
        RowBox[{"r", ",", "delta"}], "}"}]}]}], "\[IndentingNewLine]", 
     "]"}]}], ";"}], "\[IndentingNewLine]"}], "\[IndentingNewLine]", 
 RowBox[{
  RowBox[{
   RowBox[{
    RowBox[{"AUC", "[", "tt_", "]"}], ":=", 
    RowBox[{"Module", "[", 
     RowBox[{
      RowBox[{"{", 
       RowBox[{
       "r", ",", "peak", ",", "pos", ",", "tpeak", ",", "tt2", ",", "tt3", 
        ",", "tt4", ",", "delta"}], "}"}], ",", "\[IndentingNewLine]", 
      RowBox[{"Log10", "[", 
       RowBox[{"Sum", "[", 
        RowBox[{
         RowBox[{
          RowBox[{"(", 
           RowBox[{
            RowBox[{"10", "^", 
             RowBox[{"(", 
              RowBox[{
               RowBox[{"tt", "[", 
                RowBox[{"[", 
                 RowBox[{"i", ",", "2"}], "]"}], "]"}], "-", "limit"}], 
              ")"}]}], "+", 
            RowBox[{"10", "^", 
             RowBox[{"(", 
              RowBox[{
               RowBox[{"tt", "[", 
                RowBox[{"[", 
                 RowBox[{
                  RowBox[{"i", "+", "1"}], ",", "2"}], "]"}], "]"}], "-", 
               "limit"}], ")"}]}]}], ")"}], "*", 
          RowBox[{
           RowBox[{"(", 
            RowBox[{
             RowBox[{"tt", "[", 
              RowBox[{"[", 
               RowBox[{
                RowBox[{"i", "+", "1"}], ",", "1"}], "]"}], "]"}], "-", 
             RowBox[{"tt", "[", 
              RowBox[{"[", 
               RowBox[{"i", ",", "1"}], "]"}], "]"}]}], ")"}], "/", "2"}]}], 
         ",", 
         RowBox[{"{", 
          RowBox[{"i", ",", "1", ",", 
           RowBox[{
            RowBox[{"Length", "[", "tt", "]"}], "-", "1"}]}], "}"}]}], "]"}], 
       "]"}]}], "\[IndentingNewLine]", "]"}]}], ";"}], 
  "\[IndentingNewLine]"}], "\[IndentingNewLine]", 
 RowBox[{
  RowBox[{
   RowBox[{"duration", "[", "tt_", "]"}], ":=", 
   RowBox[{"Module", "[", 
    RowBox[{
     RowBox[{"{", 
      RowBox[{
      "r", ",", "peak", ",", "pos", ",", "tpeak", ",", "tt2", ",", "tt3", ",",
        "tt4", ",", "delta"}], "}"}], ",", "\[IndentingNewLine]", 
     RowBox[{
      RowBox[{"tt2", "=", 
       RowBox[{"Cases", "[", 
        RowBox[{"tt", ",", 
         RowBox[{
          RowBox[{"x_", "?", 
           RowBox[{"(", 
            RowBox[{
             RowBox[{
              RowBox[{"#", "[", 
               RowBox[{"[", "2", "]"}], "]"}], ">", "limit"}], "&"}], ")"}]}],
           "\[RuleDelayed]", 
          RowBox[{"x", "[", 
           RowBox[{"[", "1", "]"}], "]"}]}]}], "]"}]}], ";", 
      "\[IndentingNewLine]", 
      RowBox[{"If", "[", 
       RowBox[{
        RowBox[{
         RowBox[{"Length", "[", "tt2", "]"}], "\[Equal]", "0"}], ",", "0", 
        ",", 
        RowBox[{"Max", "[", "tt2", "]"}]}], "]"}]}]}], "\[IndentingNewLine]", 
    "]"}]}], ";"}]}], "Input",
 CellChangeTimes->{{3.780095118333005*^9, 3.780095143215646*^9}, {
  3.780170142225503*^9, 3.780170142401926*^9}, {3.812897541715085*^9, 
  3.812897542028071*^9}, {3.812898221742683*^9, 3.812898224184375*^9}},
 CellLabel->"In[6]:=",ExpressionUUID->"6e65ceef-966b-4f5c-89d9-ad4c5649a75b"],

Cell[CellGroupData[{

Cell[BoxData[
 RowBox[{
  RowBox[{"(*", " ", 
   RowBox[{"FLU", " ", "A"}], " ", "*)"}], "\[IndentingNewLine]", 
  "\[IndentingNewLine]", 
  RowBox[{
   RowBox[{
    RowBox[{"data", "=", 
     RowBox[{"Import", "[", 
      RowBox[{
       RowBox[{"PicturesPath", "<>", "\"\</data/FLU_A_FINAL.csv\>\""}], ",", 
       "\"\<CSV\>\""}], "]"}]}], ";"}], "\[IndentingNewLine]", 
   "\[IndentingNewLine]", 
   RowBox[{
    RowBox[{"subjects", "=", 
     RowBox[{
      RowBox[{"Split", "[", 
       RowBox[{"Drop", "[", 
        RowBox[{
         RowBox[{"data", "[", 
          RowBox[{"[", 
           RowBox[{"All", ",", "1"}], "]"}], "]"}], ",", "1"}], "]"}], "]"}], 
      "[", 
      RowBox[{"[", 
       RowBox[{"All", ",", "1"}], "]"}], "]"}]}], ";"}], 
   "\[IndentingNewLine]", 
   RowBox[{
    RowBox[{"drugConcentrations", "=", 
     RowBox[{
      RowBox[{"Split", "[", 
       RowBox[{"Drop", "[", 
        RowBox[{
         RowBox[{"data", "[", 
          RowBox[{"[", 
           RowBox[{"All", ",", "2"}], "]"}], "]"}], ",", "1"}], "]"}], "]"}], 
      "[", 
      RowBox[{"[", 
       RowBox[{"All", ",", "1"}], "]"}], "]"}]}], ";"}], 
   "\[IndentingNewLine]", 
   RowBox[{
    RowBox[{"subjectsGroups", "=", 
     RowBox[{"Table", "[", "\[IndentingNewLine]", 
      RowBox[{
       RowBox[{
        RowBox[{"Split", "[", 
         RowBox[{
          RowBox[{"Cases", "[", 
           RowBox[{"data", ",", 
            RowBox[{"x_", "?", 
             RowBox[{"(", 
              RowBox[{
               RowBox[{
                RowBox[{"#", "[", 
                 RowBox[{"[", "2", "]"}], "]"}], "\[Equal]", 
                RowBox[{"drugConcentrations", "[", 
                 RowBox[{"[", "i", "]"}], "]"}]}], "&"}], ")"}]}]}], "]"}], 
          "[", 
          RowBox[{"[", 
           RowBox[{"All", ",", "1"}], "]"}], "]"}], "]"}], "[", 
        RowBox[{"[", 
         RowBox[{"All", ",", "1"}], "]"}], "]"}], ",", 
       RowBox[{"{", 
        RowBox[{"i", ",", "1", ",", 
         RowBox[{"Length", "[", "drugConcentrations", "]"}]}], "}"}]}], 
      "]"}]}], ";"}], "\[IndentingNewLine]", "\[IndentingNewLine]", 
   RowBox[{
    RowBox[{"limit", "=", "1.76"}], ";"}], " ", 
   RowBox[{"(*", " ", 
    RowBox[{
    "Define", " ", "limit", " ", "of", " ", "detection", " ", "and", " ", 
     "then", " ", "subjects", " ", "above", " ", "that"}], " ", "*)"}], 
   "\[IndentingNewLine]", 
   RowBox[{
    RowBox[{"limit", "=", "0"}], ";"}], " ", 
   RowBox[{"(*", " ", 
    RowBox[{
    "Define", " ", "limit", " ", "of", " ", "detection", " ", "and", " ", 
     "then", " ", "subjects", " ", "above", " ", "that"}], " ", "*)"}], 
   "\[IndentingNewLine]", "\[IndentingNewLine]", 
   RowBox[{
    RowBox[{"dataL", "=", 
     RowBox[{"Map", "[", 
      RowBox[{
       RowBox[{
        RowBox[{"If", "[", 
         RowBox[{
          RowBox[{
           RowBox[{"#", "[", 
            RowBox[{"[", "5", "]"}], "]"}], "<", "limit"}], ",", 
          RowBox[{"ReplacePart", "[", 
           RowBox[{"#", ",", 
            RowBox[{"5", "->", "limit"}]}], "]"}], ",", "#"}], "]"}], "&"}], 
       ",", "data"}], "]"}]}], ";"}], "\[IndentingNewLine]", 
   "\[IndentingNewLine]", 
   RowBox[{
    RowBox[{"alldata", "=", 
     RowBox[{"Table", "[", 
      RowBox[{
       RowBox[{"Table", "[", 
        RowBox[{
         RowBox[{"Cases", "[", 
          RowBox[{"dataL", ",", 
           RowBox[{
            RowBox[{"x_", "?", 
             RowBox[{"(", 
              RowBox[{
               RowBox[{
                RowBox[{"#", "[", 
                 RowBox[{"[", "1", "]"}], "]"}], "\[Equal]", 
                RowBox[{"subjectsGroups", "[", 
                 RowBox[{"[", 
                  RowBox[{"i", ",", "j"}], "]"}], "]"}]}], "&"}], ")"}]}], 
            "\[RuleDelayed]", 
            RowBox[{"{", 
             RowBox[{
              RowBox[{"x", "[", 
               RowBox[{"[", "4", "]"}], "]"}], ",", 
              RowBox[{"x", "[", 
               RowBox[{"[", "5", "]"}], "]"}]}], "}"}]}]}], "]"}], ",", 
         RowBox[{"{", 
          RowBox[{"j", ",", "1", ",", 
           RowBox[{"Length", "[", 
            RowBox[{"subjectsGroups", "[", 
             RowBox[{"[", "i", "]"}], "]"}], "]"}]}], "}"}]}], "]"}], ",", 
       RowBox[{"{", 
        RowBox[{"i", ",", "1", ",", 
         RowBox[{"Length", "[", "subjectsGroups", "]"}]}], "}"}]}], "]"}]}], 
    ";"}], "\[IndentingNewLine]", 
   RowBox[{
    RowBox[{"totalVirus", "=", 
     RowBox[{"Map", "[", 
      RowBox[{
       RowBox[{
        RowBox[{"Map", "[", 
         RowBox[{
          RowBox[{
           RowBox[{"Total", "[", 
            RowBox[{
             RowBox[{"#", "[", 
              RowBox[{"[", 
               RowBox[{"All", ",", "2"}], "]"}], "]"}], "-", "limit"}], "]"}],
            "&"}], ",", "#"}], "]"}], "&"}], ",", "alldata"}], "]"}]}], ";"}],
    "\[IndentingNewLine]", 
   RowBox[{
    RowBox[{"subjectsPlacebo", "=", 
     RowBox[{
      RowBox[{"Split", "[", 
       RowBox[{
        RowBox[{"Cases", "[", 
         RowBox[{"data", ",", 
          RowBox[{"x_", "?", 
           RowBox[{"(", 
            RowBox[{
             RowBox[{
              RowBox[{"#", "[", 
               RowBox[{"[", "2", "]"}], "]"}], "\[Equal]", 
              "\"\<Placebo\>\""}], "&"}], ")"}]}]}], "]"}], "[", 
        RowBox[{"[", 
         RowBox[{"All", ",", "1"}], "]"}], "]"}], "]"}], "[", 
      RowBox[{"[", 
       RowBox[{"All", ",", "1"}], "]"}], "]"}]}], ";"}], 
   "\[IndentingNewLine]", 
   RowBox[{
    RowBox[{"subjectsTreated", "=", 
     RowBox[{"Drop", "[", 
      RowBox[{
       RowBox[{
        RowBox[{"Split", "[", 
         RowBox[{
          RowBox[{"Cases", "[", 
           RowBox[{"data", ",", 
            RowBox[{"x_", "?", 
             RowBox[{"(", 
              RowBox[{
               RowBox[{
                RowBox[{"#", "[", 
                 RowBox[{"[", "2", "]"}], "]"}], "!=", "\"\<Placebo\>\""}], 
               "&"}], ")"}]}]}], "]"}], "[", 
          RowBox[{"[", 
           RowBox[{"All", ",", "1"}], "]"}], "]"}], "]"}], "[", 
        RowBox[{"[", 
         RowBox[{"All", ",", "1"}], "]"}], "]"}], ",", "1"}], "]"}]}], ";"}], 
   "\[IndentingNewLine]", "\[IndentingNewLine]", 
   RowBox[{
    RowBox[{"fitdataPlacebo", "=", 
     RowBox[{"Table", "[", 
      RowBox[{
       RowBox[{"Cases", "[", 
        RowBox[{"data", ",", 
         RowBox[{
          RowBox[{"x_", "?", 
           RowBox[{"(", 
            RowBox[{
             RowBox[{
              RowBox[{"#", "[", 
               RowBox[{"[", "1", "]"}], "]"}], "\[Equal]", 
              RowBox[{"subjectsPlacebo", "[", 
               RowBox[{"[", "i", "]"}], "]"}]}], "&"}], ")"}]}], 
          "\[RuleDelayed]", 
          RowBox[{"{", 
           RowBox[{
            RowBox[{"x", "[", 
             RowBox[{"[", "4", "]"}], "]"}], ",", 
            RowBox[{"x", "[", 
             RowBox[{"[", "5", "]"}], "]"}]}], "}"}]}]}], "]"}], ",", 
       RowBox[{"{", 
        RowBox[{"i", ",", "1", ",", 
         RowBox[{"Length", "[", "subjectsPlacebo", "]"}]}], "}"}]}], "]"}]}], 
    ";"}], "\[IndentingNewLine]", 
   RowBox[{
    RowBox[{"fitdataTreated", "=", 
     RowBox[{"Table", "[", 
      RowBox[{
       RowBox[{"Cases", "[", 
        RowBox[{"data", ",", 
         RowBox[{
          RowBox[{"x_", "?", 
           RowBox[{"(", 
            RowBox[{
             RowBox[{
              RowBox[{"#", "[", 
               RowBox[{"[", "1", "]"}], "]"}], "\[Equal]", 
              RowBox[{"subjectsTreated", "[", 
               RowBox[{"[", "i", "]"}], "]"}]}], "&"}], ")"}]}], 
          "\[RuleDelayed]", 
          RowBox[{"{", 
           RowBox[{
            RowBox[{"x", "[", 
             RowBox[{"[", "4", "]"}], "]"}], ",", 
            RowBox[{"x", "[", 
             RowBox[{"[", "5", "]"}], "]"}]}], "}"}]}]}], "]"}], ",", 
       RowBox[{"{", 
        RowBox[{"i", ",", "1", ",", 
         RowBox[{"Length", "[", "subjectsTreated", "]"}]}], "}"}]}], "]"}]}], 
    ";"}], "\[IndentingNewLine]", "\[IndentingNewLine]", 
   RowBox[{"(*", " ", 
    RowBox[{
    "Excluding", " ", "patients", " ", "based", " ", "on", " ", "0", " ", 
     "total", " ", "viral", " ", "load", " ", "given", " ", "the", " ", 
     "limit"}], " ", "*)"}], "\[IndentingNewLine]", "\[IndentingNewLine]", 
   RowBox[{"subjectsExcluded", "=", 
    RowBox[{"Flatten", "[", 
     RowBox[{"Table", "[", "\[IndentingNewLine]", 
      RowBox[{
       RowBox[{"Cases", "[", 
        RowBox[{
         RowBox[{"Transpose", "[", 
          RowBox[{"{", 
           RowBox[{
            RowBox[{"subjectsGroups", "[", 
             RowBox[{"[", "i", "]"}], "]"}], ",", 
            RowBox[{"totalVirus", "[", 
             RowBox[{"[", "i", "]"}], "]"}]}], "}"}], "]"}], ",", 
         RowBox[{
          RowBox[{"x_", "?", 
           RowBox[{"(", 
            RowBox[{
             RowBox[{
              RowBox[{"#", "[", 
               RowBox[{"[", "2", "]"}], "]"}], "\[Equal]", "0"}], "&"}], 
            ")"}]}], "\[RuleDelayed]", 
          RowBox[{"x", "[", 
           RowBox[{"[", "1", "]"}], "]"}]}]}], "]"}], ",", 
       RowBox[{"{", 
        RowBox[{"i", ",", "1", ",", 
         RowBox[{"Length", "[", "subjectsGroups", "]"}]}], "}"}]}], "]"}], 
     "]"}]}], "\[IndentingNewLine]", 
   RowBox[{
    RowBox[{"haydendataL", "=", 
     RowBox[{"Map", "[", 
      RowBox[{
       RowBox[{
        RowBox[{"Map", "[", 
         RowBox[{
          RowBox[{
           RowBox[{"{", 
            RowBox[{
             RowBox[{"#", "[", 
              RowBox[{"[", "1", "]"}], "]"}], ",", 
             RowBox[{"Max", "[", 
              RowBox[{"limit", ",", 
               RowBox[{"#", "[", 
                RowBox[{"[", "2", "]"}], "]"}]}], "]"}]}], "}"}], "&"}], ",", 
          "#"}], "]"}], "&"}], ",", "haydendata"}], "]"}]}], ";"}], 
   "\[IndentingNewLine]", 
   RowBox[{
    RowBox[{"alldataL", "=", 
     RowBox[{"Map", "[", 
      RowBox[{
       RowBox[{
        RowBox[{"Map", "[", 
         RowBox[{
          RowBox[{
           RowBox[{"Map", "[", 
            RowBox[{
             RowBox[{
              RowBox[{"{", 
               RowBox[{
                RowBox[{"#", "[", 
                 RowBox[{"[", "1", "]"}], "]"}], ",", 
                RowBox[{"Max", "[", 
                 RowBox[{"limit", ",", 
                  RowBox[{"#", "[", 
                   RowBox[{"[", "2", "]"}], "]"}]}], "]"}]}], "}"}], "&"}], 
             ",", "#"}], "]"}], "&"}], ",", "#"}], "]"}], "&"}], ",", 
       "alldata"}], "]"}]}], ";"}], "\[IndentingNewLine]", 
   RowBox[{
    RowBox[{"alldataEL", "=", 
     RowBox[{"Table", "[", 
      RowBox[{
       RowBox[{"MyDrop", "[", 
        RowBox[{
         RowBox[{"alldataL", "[", 
          RowBox[{"[", "i", "]"}], "]"}], ",", 
         RowBox[{"subjectsGroups", "[", 
          RowBox[{"[", "i", "]"}], "]"}], ",", "subjectsExcluded"}], "]"}], 
       ",", 
       RowBox[{"{", 
        RowBox[{"i", ",", "1", ",", 
         RowBox[{"Length", "[", "subjectsGroups", "]"}]}], "}"}]}], "]"}]}], 
    ";"}], "\[IndentingNewLine]", 
   RowBox[{"subjectsGroupsE", "=", 
    RowBox[{"Table", "[", 
     RowBox[{
      RowBox[{"MyDrop", "[", 
       RowBox[{
        RowBox[{"subjectsGroups", "[", 
         RowBox[{"[", "i", "]"}], "]"}], ",", 
        RowBox[{"subjectsGroups", "[", 
         RowBox[{"[", "i", "]"}], "]"}], ",", "subjectsExcluded"}], "]"}], 
      ",", 
      RowBox[{"{", 
       RowBox[{"i", ",", "1", ",", 
        RowBox[{"Length", "[", "subjectsGroups", "]"}]}], "}"}]}], "]"}]}], 
   "\[IndentingNewLine]", 
   RowBox[{
    RowBox[{"Map", "[", 
     RowBox[{
      RowBox[{
       RowBox[{"Length", "[", "#", "]"}], "&"}], ",", "subjectsGroupsE"}], 
     "]"}], ";"}], "\[IndentingNewLine]", "\[IndentingNewLine]", 
   RowBox[{"(*", " ", 
    RowBox[{"Calculating", " ", "medians", " ", "per", " ", "treatment"}], 
    " ", "*)"}], "\[IndentingNewLine]", "\[IndentingNewLine]", 
   RowBox[{
    RowBox[{"fitdata", "=", 
     RowBox[{"Map", "[", 
      RowBox[{
       RowBox[{
        RowBox[{"Flatten", "[", 
         RowBox[{"#", ",", "1"}], "]"}], "&"}], ",", "alldataEL"}], "]"}]}], 
    ";"}], "\[IndentingNewLine]", "\[IndentingNewLine]", 
   RowBox[{"(*", " ", 
    RowBox[{"Doing", " ", "that", " ", "for", " ", "Placebo", " ", 
     RowBox[{"vs", ".", " ", "treated"}]}], " ", "*)"}], 
   "\[IndentingNewLine]", "\[IndentingNewLine]", 
   RowBox[{
    RowBox[{"fitdata", "=", 
     RowBox[{"Map", "[", 
      RowBox[{
       RowBox[{
        RowBox[{"Flatten", "[", 
         RowBox[{"#", ",", "1"}], "]"}], "&"}], ",", 
       RowBox[{"{", 
        RowBox[{
         RowBox[{"alldataEL", "[", 
          RowBox[{"[", "1", "]"}], "]"}], ",", 
         RowBox[{"Flatten", "[", 
          RowBox[{
           RowBox[{"Drop", "[", 
            RowBox[{"alldataEL", ",", "1"}], "]"}], ",", "1"}], "]"}]}], 
        "}"}]}], "]"}]}], ";"}], "\[IndentingNewLine]", "\[IndentingNewLine]", 
   RowBox[{
    RowBox[{"times", "=", 
     RowBox[{"Table", "[", 
      RowBox[{"i", ",", 
       RowBox[{"{", 
        RowBox[{"i", ",", "0", ",", "8", ",", "0.5"}], "}"}]}], "]"}]}], 
    ";"}], "\[IndentingNewLine]", 
   RowBox[{
    RowBox[{"sd", "=", "0.24"}], ";"}], "\[IndentingNewLine]", 
   RowBox[{
    RowBox[{"mediandata2", "=", 
     RowBox[{"Map", "[", 
      RowBox[{
       RowBox[{
        RowBox[{"Cases", "[", 
         RowBox[{
          RowBox[{"Table", "[", 
           RowBox[{
            RowBox[{"{", 
             RowBox[{
              RowBox[{"times", "[", 
               RowBox[{"[", "i", "]"}], "]"}], ",", 
              RowBox[{"Median", "[", 
               RowBox[{"Cases", "[", 
                RowBox[{"#", ",", 
                 RowBox[{
                  RowBox[{"x_", "?", 
                   RowBox[{"(", 
                    RowBox[{
                    RowBox[{
                    RowBox[{
                    RowBox[{"#", "[", 
                    RowBox[{"[", "1", "]"}], "]"}], "\[GreaterEqual]", 
                    RowBox[{
                    RowBox[{"times", "[", 
                    RowBox[{"[", "i", "]"}], "]"}], "-", "sd"}]}], " ", "&&", 
                    RowBox[{
                    RowBox[{"#", "[", 
                    RowBox[{"[", "1", "]"}], "]"}], "<=", 
                    RowBox[{"(", 
                    RowBox[{
                    RowBox[{"times", "[", 
                    RowBox[{"[", "i", "]"}], "]"}], "+", "sd"}], " ", 
                    ")"}]}]}], "&"}], ")"}]}], "\[RuleDelayed]", 
                  RowBox[{"x", "[", 
                   RowBox[{"[", "2", "]"}], "]"}]}]}], "]"}], "]"}]}], "}"}], 
            ",", 
            RowBox[{"{", 
             RowBox[{"i", ",", "1", ",", 
              RowBox[{"Length", "[", "times", "]"}]}], "}"}]}], "]"}], ",", 
          RowBox[{"x_", "?", 
           RowBox[{"(", 
            RowBox[{
             RowBox[{"VectorQ", "[", 
              RowBox[{"#", ",", "NumericQ"}], "]"}], "&"}], ")"}]}]}], "]"}], 
        "&"}], ",", "fitdata"}], "]"}]}], ";"}], "\[IndentingNewLine]", 
   "\[IndentingNewLine]", 
   RowBox[{
    RowBox[{"averagedata2", "=", 
     RowBox[{"Map", "[", 
      RowBox[{
       RowBox[{
        RowBox[{"Cases", "[", 
         RowBox[{
          RowBox[{"Table", "[", 
           RowBox[{
            RowBox[{"{", 
             RowBox[{
              RowBox[{"times", "[", 
               RowBox[{"[", "i", "]"}], "]"}], ",", 
              RowBox[{"Mean", "[", 
               RowBox[{"Cases", "[", 
                RowBox[{"#", ",", 
                 RowBox[{
                  RowBox[{"x_", "?", 
                   RowBox[{"(", 
                    RowBox[{
                    RowBox[{
                    RowBox[{
                    RowBox[{"#", "[", 
                    RowBox[{"[", "1", "]"}], "]"}], "\[GreaterEqual]", 
                    RowBox[{
                    RowBox[{"times", "[", 
                    RowBox[{"[", "i", "]"}], "]"}], "-", "sd"}]}], " ", "&&", 
                    RowBox[{
                    RowBox[{"#", "[", 
                    RowBox[{"[", "1", "]"}], "]"}], "<=", 
                    RowBox[{"(", 
                    RowBox[{
                    RowBox[{"times", "[", 
                    RowBox[{"[", "i", "]"}], "]"}], "+", "sd"}], " ", 
                    ")"}]}]}], "&"}], ")"}]}], "\[RuleDelayed]", 
                  RowBox[{"x", "[", 
                   RowBox[{"[", "2", "]"}], "]"}]}]}], "]"}], "]"}]}], "}"}], 
            ",", 
            RowBox[{"{", 
             RowBox[{"i", ",", "1", ",", 
              RowBox[{"Length", "[", "times", "]"}]}], "}"}]}], "]"}], ",", 
          RowBox[{"x_", "?", 
           RowBox[{"(", 
            RowBox[{
             RowBox[{"VectorQ", "[", 
              RowBox[{"#", ",", "NumericQ"}], "]"}], "&"}], ")"}]}]}], "]"}], 
        "&"}], ",", "fitdata"}], "]"}]}], ";"}], "\[IndentingNewLine]", 
   "\[IndentingNewLine]", 
   RowBox[{
    RowBox[{
     RowBox[{"averagedata2", "[", 
      RowBox[{"[", "1", "]"}], "]"}], "=", 
     RowBox[{"Cases", "[", 
      RowBox[{
       RowBox[{"averagedata2", "[", 
        RowBox[{"[", "1", "]"}], "]"}], ",", 
       RowBox[{"x_", "?", 
        RowBox[{"(", 
         RowBox[{
          RowBox[{
           RowBox[{"#", "[", 
            RowBox[{"[", "1", "]"}], "]"}], "!=", "4.5"}], "&"}], ")"}]}]}], 
      "]"}]}], ";"}], "\[IndentingNewLine]", 
   RowBox[{
    RowBox[{
     RowBox[{"mediandata2", "[", 
      RowBox[{"[", "1", "]"}], "]"}], "=", 
     RowBox[{"Cases", "[", 
      RowBox[{
       RowBox[{"mediandata2", "[", 
        RowBox[{"[", "1", "]"}], "]"}], ",", 
       RowBox[{"x_", "?", 
        RowBox[{"(", 
         RowBox[{
          RowBox[{
           RowBox[{"#", "[", 
            RowBox[{"[", "1", "]"}], "]"}], "!=", "4.5"}], "&"}], ")"}]}]}], 
      "]"}]}], ";"}], "\[IndentingNewLine]", "\[IndentingNewLine]", 
   RowBox[{
    RowBox[{"mediandata", "=", 
     RowBox[{"Map", "[", 
      RowBox[{
       RowBox[{
        RowBox[{"Cases", "[", 
         RowBox[{
          RowBox[{"Table", "[", 
           RowBox[{
            RowBox[{"{", 
             RowBox[{
              RowBox[{"times", "[", 
               RowBox[{"[", "i", "]"}], "]"}], ",", 
              RowBox[{"Median", "[", 
               RowBox[{"Cases", "[", 
                RowBox[{"#", ",", 
                 RowBox[{
                  RowBox[{"x_", "?", 
                   RowBox[{"(", 
                    RowBox[{
                    RowBox[{
                    RowBox[{
                    RowBox[{"#", "[", 
                    RowBox[{"[", "1", "]"}], "]"}], "\[GreaterEqual]", 
                    RowBox[{
                    RowBox[{"times", "[", 
                    RowBox[{"[", "i", "]"}], "]"}], "-", "sd"}]}], " ", "&&", 
                    RowBox[{
                    RowBox[{"#", "[", 
                    RowBox[{"[", "1", "]"}], "]"}], "<=", 
                    RowBox[{"(", 
                    RowBox[{
                    RowBox[{"times", "[", 
                    RowBox[{"[", "i", "]"}], "]"}], "+", "sd"}], " ", 
                    ")"}]}]}], "&"}], ")"}]}], "\[RuleDelayed]", 
                  RowBox[{"x", "[", 
                   RowBox[{"[", "2", "]"}], "]"}]}]}], "]"}], "]"}]}], "}"}], 
            ",", 
            RowBox[{"{", 
             RowBox[{"i", ",", "1", ",", 
              RowBox[{"Length", "[", "times", "]"}]}], "}"}]}], "]"}], ",", 
          RowBox[{"x_", "?", 
           RowBox[{"(", 
            RowBox[{
             RowBox[{"VectorQ", "[", 
              RowBox[{"#", ",", "NumericQ"}], "]"}], "&"}], ")"}]}]}], "]"}], 
        "&"}], ",", "fitdata"}], "]"}]}], ";"}], "\[IndentingNewLine]", 
   "\[IndentingNewLine]", 
   RowBox[{
    RowBox[{"averagedata", "=", 
     RowBox[{"Map", "[", 
      RowBox[{
       RowBox[{
        RowBox[{"Cases", "[", 
         RowBox[{
          RowBox[{"Table", "[", 
           RowBox[{
            RowBox[{"{", 
             RowBox[{
              RowBox[{"times", "[", 
               RowBox[{"[", "i", "]"}], "]"}], ",", 
              RowBox[{"Mean", "[", 
               RowBox[{"Cases", "[", 
                RowBox[{"#", ",", 
                 RowBox[{
                  RowBox[{"x_", "?", 
                   RowBox[{"(", 
                    RowBox[{
                    RowBox[{
                    RowBox[{
                    RowBox[{"#", "[", 
                    RowBox[{"[", "1", "]"}], "]"}], "\[GreaterEqual]", 
                    RowBox[{
                    RowBox[{"times", "[", 
                    RowBox[{"[", "i", "]"}], "]"}], "-", "sd"}]}], " ", "&&", 
                    RowBox[{
                    RowBox[{"#", "[", 
                    RowBox[{"[", "1", "]"}], "]"}], "<=", 
                    RowBox[{"(", 
                    RowBox[{
                    RowBox[{"times", "[", 
                    RowBox[{"[", "i", "]"}], "]"}], "+", "sd"}], " ", 
                    ")"}]}]}], "&"}], ")"}]}], "\[RuleDelayed]", 
                  RowBox[{"x", "[", 
                   RowBox[{"[", "2", "]"}], "]"}]}]}], "]"}], "]"}]}], "}"}], 
            ",", 
            RowBox[{"{", 
             RowBox[{"i", ",", "1", ",", 
              RowBox[{"Length", "[", "times", "]"}]}], "}"}]}], "]"}], ",", 
          RowBox[{"x_", "?", 
           RowBox[{"(", 
            RowBox[{
             RowBox[{"VectorQ", "[", 
              RowBox[{"#", ",", "NumericQ"}], "]"}], "&"}], ")"}]}]}], "]"}], 
        "&"}], ",", "fitdata"}], "]"}]}], ";"}], "\[IndentingNewLine]", 
   RowBox[{
    RowBox[{
     RowBox[{"mediandata", "[", 
      RowBox[{"[", "1", "]"}], "]"}], "=", 
     RowBox[{"Cases", "[", 
      RowBox[{
       RowBox[{"mediandata", "[", 
        RowBox[{"[", "1", "]"}], "]"}], ",", 
       RowBox[{"x_", "?", 
        RowBox[{"(", 
         RowBox[{
          RowBox[{
           RowBox[{"#", "[", 
            RowBox[{"[", "1", "]"}], "]"}], "!=", "4.5"}], "&"}], ")"}]}]}], 
      "]"}]}], ";"}], "\[IndentingNewLine]", 
   RowBox[{
    RowBox[{
     RowBox[{"averagedata", "[", 
      RowBox[{"[", "1", "]"}], "]"}], "=", 
     RowBox[{"Cases", "[", 
      RowBox[{
       RowBox[{"averagedata", "[", 
        RowBox[{"[", "1", "]"}], "]"}], ",", 
       RowBox[{"x_", "?", 
        RowBox[{"(", 
         RowBox[{
          RowBox[{
           RowBox[{"#", "[", 
            RowBox[{"[", "1", "]"}], "]"}], "!=", "4.5"}], "&"}], ")"}]}]}], 
      "]"}]}], ";"}], "\[IndentingNewLine]", "\[IndentingNewLine]", 
   RowBox[{
    RowBox[{"rdmedian", "=", 
     RowBox[{"Map", "[", 
      RowBox[{
       RowBox[{
        RowBox[{"rates", "[", "#", "]"}], "&"}], ",", "mediandata2"}], 
      "]"}]}], ";"}], "\[IndentingNewLine]", 
   RowBox[{
    RowBox[{"AUCmedian", "=", 
     RowBox[{"Map", "[", 
      RowBox[{
       RowBox[{
        RowBox[{"AUC", "[", "#", "]"}], "&"}], ",", "mediandata2"}], "]"}]}], 
    ";"}], "\[IndentingNewLine]", 
   RowBox[{
    RowBox[{"durationmedian", "=", 
     RowBox[{"Map", "[", 
      RowBox[{
       RowBox[{
        RowBox[{"duration", "[", "#", "]"}], "&"}], ",", "mediandata2"}], 
      "]"}]}], ";"}], "\[IndentingNewLine]", 
   RowBox[{"Sort", "[", 
    RowBox[{"{", 
     RowBox[{
     "7", ",", "21", ",", "38", ",", "41", ",", "56", ",", "68", ",", "79", 
      ",", "10", ",", "42", ",", "78", ",", "50", ",", "43", ",", "66", ",", 
      "73"}], "}"}], "]"}], "\[IndentingNewLine]", "\[IndentingNewLine]", 
   RowBox[{
    RowBox[{"Print", "[", 
     RowBox[{"\"\<Percent uninfected (flu A) = \>\"", ",", 
      RowBox[{"N", "[", 
       RowBox[{
        RowBox[{"Length", "[", "subjectsExcluded", "]"}], "/", 
        RowBox[{"Length", "[", "subjects", "]"}]}], "]"}]}], "]"}], ";"}], 
   "\[IndentingNewLine]", "\[IndentingNewLine]", 
   RowBox[{"Map", "[", 
    RowBox[{
     RowBox[{
      RowBox[{"Length", "[", "#", "]"}], "&"}], ",", "subjectsGroups"}], 
    "]"}], "\[IndentingNewLine]", 
   RowBox[{
    RowBox[{"Map", "[", 
     RowBox[{
      RowBox[{
       RowBox[{"Length", "[", "#", "]"}], "&"}], ",", "subjectsGroups"}], 
     "]"}], "-", 
    RowBox[{"Map", "[", 
     RowBox[{
      RowBox[{
       RowBox[{"Length", "[", "#", "]"}], "&"}], ",", "subjectsGroupsE"}], 
     "]"}]}], "\n"}]}]], "Input",
 CellChangeTimes->{
  3.596117599524212*^9, 3.596117650400133*^9, {3.59611768735896*^9, 
   3.596117693160342*^9}, {3.596119433418539*^9, 3.596119434347168*^9}, {
   3.596120794231453*^9, 3.596120794469304*^9}, {3.596211600191381*^9, 
   3.596211657009642*^9}, {3.7004778123501863`*^9, 3.7004778188370237`*^9}, {
   3.700477910075677*^9, 3.7004779117541037`*^9}, {3.720790455255987*^9, 
   3.720790465616852*^9}, {3.720790634241517*^9, 3.7207906534956837`*^9}, 
   3.720801925698083*^9, {3.812674851150906*^9, 3.812674910830083*^9}, {
   3.8127130005093727`*^9, 3.8127130009227657`*^9}, {3.8128960692959538`*^9, 
   3.812896078400976*^9}, {3.812897907380587*^9, 3.812897918610869*^9}, {
   3.812897960317314*^9, 3.8128979647892923`*^9}, {3.8133320964901733`*^9, 
   3.813332100107231*^9}, 3.813971228144293*^9},
 CellLabel->"In[9]:=",ExpressionUUID->"34ca391c-ba78-4abe-b3ba-e736e165d6b3"],

Cell[BoxData[
 RowBox[{"{", 
  RowBox[{
  "7", ",", "21", ",", "38", ",", "41", ",", "56", ",", "68", ",", "79", ",", 
   "10", ",", "42", ",", "78", ",", "50", ",", "43", ",", "66", ",", "73"}], 
  "}"}]], "Output",
 CellChangeTimes->{
  3.812897919458186*^9, 3.8128979611550303`*^9, 3.813058765224052*^9, {
   3.8133320935348883`*^9, 3.813332101308127*^9}, 3.8133363834729557`*^9, 
   3.813336582820694*^9, 3.81397122935585*^9},
 CellLabel->"Out[22]=",ExpressionUUID->"bd983323-3dda-46dd-a901-4e2098648c9c"],

Cell[BoxData[
 RowBox[{"{", 
  RowBox[{
   RowBox[{"{", 
    RowBox[{
    "4", ",", "12", ",", "18", ",", "30", ",", "33", ",", "48", ",", "52", 
     ",", "58", ",", "61", ",", "67", ",", "71", ",", "77"}], "}"}], ",", 
   RowBox[{"{", 
    RowBox[{
    "2", ",", "9", ",", "15", ",", "20", ",", "23", ",", "28", ",", "32", ",",
      "36", ",", "45", ",", "46", ",", "51", ",", "65", ",", "75"}], "}"}], 
   ",", 
   RowBox[{"{", 
    RowBox[{
    "3", ",", "13", ",", "19", ",", "24", ",", "29", ",", "31", ",", "39", 
     ",", "47", ",", "54", ",", "57", ",", "64", ",", "69", ",", "74"}], 
    "}"}], ",", 
   RowBox[{"{", 
    RowBox[{
    "5", ",", "6", ",", "14", ",", "17", ",", "22", ",", "27", ",", "34", ",",
      "40", ",", "44", ",", "55", ",", "59", ",", "63", ",", "70", ",", "72", 
     ",", "80"}], "}"}], ",", 
   RowBox[{"{", 
    RowBox[{
    "1", ",", "8", ",", "11", ",", "16", ",", "25", ",", "26", ",", "35", ",",
      "37", ",", "49", ",", "53", ",", "60", ",", "62", ",", "76"}], "}"}]}], 
  "}"}]], "Output",
 CellChangeTimes->{
  3.812897919458186*^9, 3.8128979611550303`*^9, 3.813058765224052*^9, {
   3.8133320935348883`*^9, 3.813332101308127*^9}, 3.8133363834729557`*^9, 
   3.813336582820694*^9, 3.81397122936789*^9},
 CellLabel->"Out[26]=",ExpressionUUID->"5b184e4e-7bbf-4382-b476-ff9ce95c8a19"],

Cell[BoxData[
 RowBox[{"{", 
  RowBox[{
  "7", ",", "10", ",", "21", ",", "38", ",", "41", ",", "42", ",", "43", ",", 
   "50", ",", "56", ",", "66", ",", "68", ",", "73", ",", "78", ",", "79"}], 
  "}"}]], "Output",
 CellChangeTimes->{
  3.812897919458186*^9, 3.8128979611550303`*^9, 3.813058765224052*^9, {
   3.8133320935348883`*^9, 3.813332101308127*^9}, 3.8133363834729557`*^9, 
   3.813336582820694*^9, 3.813971229583293*^9},
 CellLabel->"Out[43]=",ExpressionUUID->"b7510365-8c30-42f7-b07c-c96726ecfeff"],

Cell[BoxData[
 InterpretationBox[
  RowBox[{"\<\"Percent uninfected (flu A) = \"\>", "\[InvisibleSpace]", 
   "0.175`"}],
  SequenceForm["Percent uninfected (flu A) = ", 0.175],
  Editable->False]], "Print",
 CellChangeTimes->{
  3.812897919698227*^9, 3.812897961388731*^9, 3.813058765469499*^9, {
   3.813332093795533*^9, 3.813332101446225*^9}, 3.813336383628134*^9, 
   3.813336582989452*^9, 3.813971229595348*^9},
 CellLabel->
  "During evaluation of \
In[9]:=",ExpressionUUID->"5b08786d-b334-4868-81a2-f820225af105"],

Cell[BoxData[
 RowBox[{"{", 
  RowBox[{"16", ",", "16", ",", "16", ",", "16", ",", "16"}], "}"}]], "Output",
 CellChangeTimes->{
  3.812897919458186*^9, 3.8128979611550303`*^9, 3.813058765224052*^9, {
   3.8133320935348883`*^9, 3.813332101308127*^9}, 3.8133363834729557`*^9, 
   3.813336582820694*^9, 3.81397122960406*^9},
 CellLabel->"Out[45]=",ExpressionUUID->"3683a7cf-8519-40ae-b6c3-a5a4f75a4763"],

Cell[BoxData[
 RowBox[{"{", 
  RowBox[{"4", ",", "3", ",", "3", ",", "1", ",", "3"}], "}"}]], "Output",
 CellChangeTimes->{
  3.812897919458186*^9, 3.8128979611550303`*^9, 3.813058765224052*^9, {
   3.8133320935348883`*^9, 3.813332101308127*^9}, 3.8133363834729557`*^9, 
   3.813336582820694*^9, 3.813971229612796*^9},
 CellLabel->"Out[46]=",ExpressionUUID->"16908260-7c48-419b-a98e-0ef116ab328d"]
}, Open  ]],

Cell[CellGroupData[{

Cell[BoxData[
 RowBox[{
  RowBox[{"(*", " ", 
   RowBox[{"panel", " ", "A"}], "*)"}], " ", "\[IndentingNewLine]", 
  RowBox[{
   RowBox[{
    RowBox[{"i", "=", "1"}], ";"}], "\[IndentingNewLine]", 
   RowBox[{
    RowBox[{"lab", "=", 
     RowBox[{"{", "\[IndentingNewLine]", 
      RowBox[{
       RowBox[{"\"\<FluA: Placebo (n=\>\"", "<>", 
        RowBox[{"ToString", "[", 
         RowBox[{"Length", "[", 
          RowBox[{"alldataEL", "[", 
           RowBox[{"[", "i", "]"}], "]"}], "]"}], "]"}], "<>", "\"\<)\>\""}], 
       ",", "\[IndentingNewLine]", 
       RowBox[{"\"\<T=\>\"", "<>", 
        RowBox[{"ToString", "[", 
         RowBox[{"MyRound", "[", 
          RowBox[{
           RowBox[{"durationmedian", "[", 
            RowBox[{"[", "1", "]"}], "]"}], ",", "1"}], "]"}], "]"}], "<>", 
        "\"\< days\>\""}], ",", "\[IndentingNewLine]", 
       RowBox[{"\"\<AUC=\>\"", "<>", 
        RowBox[{"ToString", "[", 
         RowBox[{"MyRound", "[", 
          RowBox[{
           RowBox[{"AUCmedian", "[", 
            RowBox[{"[", "1", "]"}], "]"}], ",", "1"}], "]"}], "]"}]}], ",", 
       "\[IndentingNewLine]", 
       RowBox[{"\"\<r=\>\"", "<>", 
        RowBox[{"ToString", "[", 
         RowBox[{"MyRound", "[", 
          RowBox[{
           RowBox[{"rdmedian", "[", 
            RowBox[{"[", 
             RowBox[{"1", ",", "1"}], "]"}], "]"}], ",", "2"}], "]"}], "]"}], 
        "<>", "\"\</day\>\""}], ",", "\[IndentingNewLine]", 
       RowBox[{"\"\<\[Delta]=\>\"", "<>", 
        RowBox[{"ToString", "[", 
         RowBox[{"MyRound", "[", 
          RowBox[{
           RowBox[{"rdmedian", "[", 
            RowBox[{"[", 
             RowBox[{"1", ",", "2"}], "]"}], "]"}], ",", "2"}], "]"}], "]"}], 
        "<>", "\"\</day\>\""}]}], "\[IndentingNewLine]", "}"}]}], ";"}], 
   "\[IndentingNewLine]", 
   RowBox[{"myFig2A", "=", 
    RowBox[{"Show", "[", "\[IndentingNewLine]", 
     RowBox[{
      RowBox[{"MyListPlot", "[", 
       RowBox[{
        RowBox[{"alldataEL", "[", 
         RowBox[{"[", "i", "]"}], "]"}], ",", "\[IndentingNewLine]", 
        RowBox[{"Joined", "\[Rule]", "True"}], ",", "\[IndentingNewLine]", 
        RowBox[{"FrameTicks", "\[Rule]", 
         RowBox[{"{", 
          RowBox[{
           RowBox[{"LinTicks", "[", 
            RowBox[{"0", ",", "10", ",", 
             RowBox[{"MajorTickLength", "\[Rule]", 
              RowBox[{"{", 
               RowBox[{"0.02`", ",", "0"}], "}"}]}], ",", 
             RowBox[{"MinorTickLength", "\[Rule]", 
              RowBox[{"{", 
               RowBox[{"0.`", ",", "0"}], "}"}]}]}], "]"}], ",", 
           RowBox[{"logticks3", "[", 
            RowBox[{"{", 
             RowBox[{"0", ",", "7", ",", "1"}], "}"}], "]"}]}], "}"}]}], ",", 
        "\[IndentingNewLine]", 
        RowBox[{"FrameLabel", "\[Rule]", 
         RowBox[{"{", 
          RowBox[{
          "\"\<days since infection\>\"", ",", 
           "\"\<Viral titer, TCID/ml\>\""}], "}"}]}], ",", 
        "\[IndentingNewLine]", 
        RowBox[{"Epilog", "\[Rule]", 
         RowBox[{"{", "\[IndentingNewLine]", 
          RowBox[{
           RowBox[{"mylegend2noS", "[", 
            RowBox[{"lab", ",", 
             RowBox[{"{", 
              RowBox[{"0.55", ",", "0.95"}], "}"}], ",", 
             RowBox[{"FontColor", "\[Rule]", 
              RowBox[{"Join", "[", 
               RowBox[{
                RowBox[{"{", "Black", "}"}], ",", 
                RowBox[{"Table", "[", 
                 RowBox[{"Red", ",", 
                  RowBox[{"{", "6", "}"}]}], "]"}]}], "]"}]}]}], "]"}], ",", 
           "\[IndentingNewLine]", 
           RowBox[{"mylegend3", "[", 
            RowBox[{
             RowBox[{"{", 
              RowBox[{"\"\<Individuals\>\"", ",", "\"\<Median\>\""}], "}"}], 
             ",", 
             RowBox[{"{", 
              RowBox[{"0.05", ",", "0.97"}], "}"}], ",", 
             RowBox[{"SymbolShape", "\[Rule]", 
              RowBox[{"{", 
               RowBox[{"\"\<\>\"", ",", 
                RowBox[{"symbols", "[", 
                 RowBox[{"[", "7", "]"}], "]"}]}], "}"}]}], ",", 
             RowBox[{"DashingStyle", "\[Rule]", 
              RowBox[{"{", 
               RowBox[{
                RowBox[{"Dashing", "[", 
                 RowBox[{"{", 
                  RowBox[{"0", ",", "0"}], "}"}], "]"}], ",", 
                RowBox[{"Dashing", "[", 
                 RowBox[{"{", 
                  RowBox[{"0", ",", "0"}], "}"}], "]"}]}], "}"}]}], ",", 
             RowBox[{"FontColor", "\[Rule]", 
              RowBox[{"{", 
               RowBox[{"Gray", ",", "Red"}], "}"}]}]}], "]"}], ",", 
           "\[IndentingNewLine]", 
           RowBox[{"{", 
            RowBox[{"Dashed", ",", 
             RowBox[{"Line", "[", 
              RowBox[{"{", 
               RowBox[{
                RowBox[{"{", 
                 RowBox[{"0", ",", "limit"}], "}"}], ",", 
                RowBox[{"{", 
                 RowBox[{"8", ",", "limit"}], "}"}]}], "}"}], "]"}]}], "}"}], 
           ",", "\[IndentingNewLine]", 
           RowBox[{"{", 
            RowBox[{"Dashed", ",", 
             RowBox[{"If", "[", 
              RowBox[{
               RowBox[{"i", "\[Equal]", "1"}], ",", "White", ",", "Black"}], 
              "]"}], ",", 
             RowBox[{"Line", "[", 
              RowBox[{"{", 
               RowBox[{
                RowBox[{"{", 
                 RowBox[{"1", ",", "limit"}], "}"}], ",", 
                RowBox[{"{", 
                 RowBox[{"1", ",", "6"}], "}"}]}], "}"}], "]"}]}], "}"}]}], 
          "\[IndentingNewLine]", "}"}]}], ",", "\[IndentingNewLine]", 
        RowBox[{"PlotRange", "\[Rule]", 
         RowBox[{"{", 
          RowBox[{
           RowBox[{"{", 
            RowBox[{"0", ",", "10"}], "}"}], ",", 
           RowBox[{"{", 
            RowBox[{
             RowBox[{"-", "0.1"}], ",", "7"}], "}"}]}], "}"}]}], ",", 
        "\[IndentingNewLine]", 
        RowBox[{"PlotStyle", "\[Rule]", 
         RowBox[{"{", 
          RowBox[{"GrayLevel", "[", 
           RowBox[{"0.5", ",", "0.4"}], "]"}], "}"}]}], ",", 
        "\[IndentingNewLine]", 
        RowBox[{"PlotMarkers", "\[Rule]", "None"}]}], "\[IndentingNewLine]", 
       "]"}], ",", "\[IndentingNewLine]", 
      RowBox[{"MyListPlot", "[", 
       RowBox[{
        RowBox[{"{", 
         RowBox[{"mediandata", "[", 
          RowBox[{"[", "i", "]"}], "]"}], "}"}], ",", "\[IndentingNewLine]", 
        RowBox[{"Joined", "\[Rule]", "True"}], ",", "\[IndentingNewLine]", 
        RowBox[{"PlotStyle", "\[Rule]", 
         RowBox[{"{", "Red", "}"}]}], ",", "\[IndentingNewLine]", 
        RowBox[{"PlotMarkers", "\[Rule]", 
         RowBox[{"{", 
          RowBox[{"{", 
           RowBox[{"\[FilledCircle]", ",", "Medium"}], "}"}], "}"}]}]}], 
       "\[IndentingNewLine]", "]"}]}], "\[IndentingNewLine]", 
     "]"}]}]}]}]], "Input",
 CellChangeTimes->{{3.8126735029911222`*^9, 3.812673534442836*^9}, {
  3.812674341855735*^9, 3.812674397986546*^9}, {3.812674446516489*^9, 
  3.812674559568864*^9}, {3.8126746235637083`*^9, 3.812674625216864*^9}, {
  3.8126749161755857`*^9, 3.8126749197419653`*^9}, {3.812708512842127*^9, 
  3.8127085164146*^9}, {3.812713725834674*^9, 3.812713772974309*^9}, {
  3.813058776609934*^9, 3.8130587794310293`*^9}, {3.813336409821917*^9, 
  3.813336443125369*^9}},
 CellLabel->"In[47]:=",ExpressionUUID->"a5bfe4ae-f3af-4c46-8752-f1e53814aa73"],

Cell[BoxData[
 GraphicsBox[{{{}, {{{}, {}, 
      {GrayLevel[0.5], PointSize[0.009166666666666668], AbsoluteThickness[
       1.6], Opacity[0.4], 
       StyleBox[
        LineBox[{{0., 0.}, {0.947916667, 1.5}, {1.438888889, 4.}, {
         1.945833333, 5.5}, {2.433333333, 3.75}, {2.940972222, 3.75}, {
         3.94375, 1.25}, {4.939583333, 0.}, {5.947222222, 0.75}, {6.907638889,
          1.16}, {7.911111111, 0.}}],
        FontFamily->"Arial",
        FontSize->16]}, 
      {GrayLevel[0.5], PointSize[0.009166666666666668], AbsoluteThickness[
       1.6], Opacity[0.4], 
       StyleBox[
        LineBox[{{0., 0.}, {0.935416667, 0.83}, {1.432638889, 2.25}, {
         1.932638889, 5.25}, {2.422222222, 6.5}, {2.934027778, 4.75}, {
         3.930555556, 0.83}, {4.926388889, 0.}, {5.934027778, 0.}, {
         6.894444444, 0.}, {7.897916667, 0.}}],
        FontFamily->"Arial",
        FontSize->16]}, 
      {GrayLevel[0.5], PointSize[0.009166666666666668], AbsoluteThickness[
       1.6], Opacity[0.4], 
       StyleBox[
        LineBox[{{0., 0.}, {0.930555556, 2.}, {1.427777778, 3.75}, {
         1.933333333, 4.75}, {2.423611111, 5.5}, {2.931944444, 4.}, {
         3.935416667, 2.5}, {4.939583333, 3.25}, {5.931944444, 0.}, {
         6.888194444, 0.}, {7.884722222, 0.}}],
        FontFamily->"Arial",
        FontSize->16]}, 
      {GrayLevel[0.5], PointSize[0.009166666666666668], AbsoluteThickness[
       1.6], Opacity[0.4], 
       StyleBox[
        LineBox[{{0., 0.}, {0.872222222, 0.}, {1.415277778, 2.75}, {
         1.872916667, 5.5}, {2.411805556, 4.25}, {2.872916667, 5.}, {
         3.877777778, 2.75}, {4.734027778, 0.}, {5.875, 0.}, {6.890277778, 
         0.}, {7.890277778, 0.}}],
        FontFamily->"Arial",
        FontSize->16]}, 
      {GrayLevel[0.5], PointSize[0.009166666666666668], AbsoluteThickness[
       1.6], Opacity[0.4], 
       StyleBox[
        LineBox[{{0., 0.}, {0.872916667, 0.}, {1.415972222, 3.5}, {
         1.879166667, 5.25}, {2.4125, 4.5}, {2.873611111, 4.25}, {3.885416667,
          3.75}, {4.873611111, 1.75}, {5.875694444, 0.}, {6.890972222, 0.}, {
         7.890972222, 0.}}],
        FontFamily->"Arial",
        FontSize->16]}, 
      {GrayLevel[0.5], PointSize[0.009166666666666668], AbsoluteThickness[
       1.6], Opacity[0.4], 
       StyleBox[
        LineBox[{{0., 0.}, {0.930555556, 0.83}, {1.447916667, 2.}, {
         1.964583333, 1.75}, {2.461805556, 2.5}, {2.930555556, 2.25}, {
         3.944444444, 3.75}, {4.944444444, 2.}, {5.961805556, 2.75}, {
         6.954861111, 0.}, {7.945833333, 0.}}],
        FontFamily->"Arial",
        FontSize->16]}, 
      {GrayLevel[0.5], PointSize[0.009166666666666668], AbsoluteThickness[
       1.6], Opacity[0.4], 
       StyleBox[
        LineBox[{{0., 0.}, {0.934027778, 1.5}, {1.451388889, 3.5}, {
         1.968055556, 3.75}, {2.465277778, 2.}, {2.934722222, 3.5}, {
         3.947916667, 3.75}, {4.947916667, 2.25}, {5.965277778, 1.75}, {
         6.958333333, 0.}, {7.949305556, 0.}}],
        FontFamily->"Arial",
        FontSize->16]}, 
      {GrayLevel[0.5], PointSize[0.009166666666666668], AbsoluteThickness[
       1.6], Opacity[0.4], 
       StyleBox[
        LineBox[{{0., 0.}, {0.915277778, 0.}, {1.438194444, 0.}, {1.949305556,
          0.}, {2.446527778, 0.83}, {2.915972222, 0.}, {3.929166667, 0.}, {
         4.929166667, 0.}, {5.946527778, 0.}, {6.939583333, 0.}, {7.932638889,
          0.}}],
        FontFamily->"Arial",
        FontSize->16]}, 
      {GrayLevel[0.5], PointSize[0.009166666666666668], AbsoluteThickness[
       1.6], Opacity[0.4], 
       StyleBox[
        LineBox[{{0., 0.}, {0.915972222, 0.}, {1.434722222, 0.}, {1.95, 0.}, {
         2.452777778, 0.83}, {2.916666667, 1.}, {3.929861111, 0.}, {
         4.929861111, 0.}, {5.947222222, 0.}, {6.940277778, 0.}, {7.933333333,
          0.}}],
        FontFamily->"Arial",
        FontSize->16]}, 
      {GrayLevel[0.5], PointSize[0.009166666666666668], AbsoluteThickness[
       1.6], Opacity[0.4], 
       StyleBox[
        LineBox[{{0., 0.}, {0.913888889, 0.}, {1.420833333, 0.}, {1.881944444,
          0.}, {2.428472222, 0.}, {2.903472222, 0.}, {3.890277778, 2.5}, {
         4.886111111, 0.83}, {5.893055556, 0.}, {6.889583333, 0.}, {
         7.889583333, 0.}}],
        FontFamily->"Arial",
        FontSize->16]}, 
      {GrayLevel[0.5], PointSize[0.009166666666666668], AbsoluteThickness[
       1.6], Opacity[0.4], 
       StyleBox[
        LineBox[{{0., 0.}, {0.913888889, 0.}, {1.422222222, 2.25}, {
         1.893055556, 4.25}, {2.438194444, 3.25}, {2.90625, 3.}, {3.884027778,
          3.75}, {4.886111111, 1.75}, {5.893055556, 0.}, {6.889583333, 0.}, {
         7.889583333, 0.}}],
        FontFamily->"Arial",
        FontSize->16]}, 
      {GrayLevel[0.5], PointSize[0.009166666666666668], AbsoluteThickness[
       1.6], Opacity[0.4], 
       StyleBox[
        LineBox[{{0., 0.}, {0.9, 1.5}, {1.419444444, 2.5}, {1.894444444, 
         5.}, {2.423611111, 5.5}, {2.898611111, 4.75}, {3.881944444, 0.83}, {
         4.88125, 0.83}, {5.897222222, 0.}, {6.884722222, 0.}, {7.884722222, 
         0.}}],
        FontFamily->"Arial",
        FontSize->16]}}, {
      {GrayLevel[0.5], AbsolutePointSize[6], AbsoluteThickness[1.6], Opacity[
       0.4], 
       StyleBox[GeometricTransformationBox[
         TagBox[InsetBox["", {0., 0.}],
          "InsetString"], {{{0., 0.}}, {{0.947916667, 1.5}}, {{1.438888889, 
         4.}}, {{1.945833333, 5.5}}, {{2.433333333, 3.75}}, {{2.940972222, 
         3.75}}, {{3.94375, 1.25}}, {{4.939583333, 0.}}, {{5.947222222, 
         0.75}}, {{6.907638889, 1.16}}, {{7.911111111, 0.}}}],
        FontFamily->"Arial",
        FontSize->16]}, 
      {GrayLevel[0.5], AbsolutePointSize[6], AbsoluteThickness[1.6], Opacity[
       0.4], 
       StyleBox[GeometricTransformationBox[
         TagBox[InsetBox["", {0., 0.}],
          "InsetString"], {{{0., 0.}}, {{0.935416667, 0.83}}, {{1.432638889, 
         2.25}}, {{1.932638889, 5.25}}, {{2.422222222, 6.5}}, {{2.934027778, 
         4.75}}, {{3.930555556, 0.83}}, {{4.926388889, 0.}}, {{5.934027778, 
         0.}}, {{6.894444444, 0.}}, {{7.897916667, 0.}}}],
        FontFamily->"Arial",
        FontSize->16]}, 
      {GrayLevel[0.5], AbsolutePointSize[6], AbsoluteThickness[1.6], Opacity[
       0.4], 
       StyleBox[GeometricTransformationBox[
         TagBox[InsetBox["", {0., 0.}],
          "InsetString"], {{{0., 0.}}, {{0.930555556, 2.}}, {{1.427777778, 
         3.75}}, {{1.933333333, 4.75}}, {{2.423611111, 5.5}}, {{2.931944444, 
         4.}}, {{3.935416667, 2.5}}, {{4.939583333, 3.25}}, {{5.931944444, 
         0.}}, {{6.888194444, 0.}}, {{7.884722222, 0.}}}],
        FontFamily->"Arial",
        FontSize->16]}, 
      {GrayLevel[0.5], AbsolutePointSize[6], AbsoluteThickness[1.6], Opacity[
       0.4], 
       StyleBox[GeometricTransformationBox[
         TagBox[InsetBox["", {0., 0.}],
          "InsetString"], {{{0., 0.}}, {{0.872222222, 0.}}, {{1.415277778, 
         2.75}}, {{1.872916667, 5.5}}, {{2.411805556, 4.25}}, {{2.872916667, 
         5.}}, {{3.877777778, 2.75}}, {{4.734027778, 0.}}, {{5.875, 0.}}, {{
         6.890277778, 0.}}, {{7.890277778, 0.}}}],
        FontFamily->"Arial",
        FontSize->16]}, 
      {GrayLevel[0.5], AbsolutePointSize[6], AbsoluteThickness[1.6], Opacity[
       0.4], 
       StyleBox[GeometricTransformationBox[
         TagBox[InsetBox["", {0., 0.}],
          "InsetString"], {{{0., 0.}}, {{0.872916667, 0.}}, {{1.415972222, 
         3.5}}, {{1.879166667, 5.25}}, {{2.4125, 4.5}}, {{2.873611111, 
         4.25}}, {{3.885416667, 3.75}}, {{4.873611111, 1.75}}, {{5.875694444, 
         0.}}, {{6.890972222, 0.}}, {{7.890972222, 0.}}}],
        FontFamily->"Arial",
        FontSize->16]}, 
      {GrayLevel[0.5], AbsolutePointSize[6], AbsoluteThickness[1.6], Opacity[
       0.4], 
       StyleBox[GeometricTransformationBox[
         TagBox[InsetBox["", {0., 0.}],
          "InsetString"], {{{0., 0.}}, {{0.930555556, 0.83}}, {{1.447916667, 
         2.}}, {{1.964583333, 1.75}}, {{2.461805556, 2.5}}, {{2.930555556, 
         2.25}}, {{3.944444444, 3.75}}, {{4.944444444, 2.}}, {{5.961805556, 
         2.75}}, {{6.954861111, 0.}}, {{7.945833333, 0.}}}],
        FontFamily->"Arial",
        FontSize->16]}, 
      {GrayLevel[0.5], AbsolutePointSize[6], AbsoluteThickness[1.6], Opacity[
       0.4], 
       StyleBox[GeometricTransformationBox[
         TagBox[InsetBox["", {0., 0.}],
          "InsetString"], {{{0., 0.}}, {{0.934027778, 1.5}}, {{1.451388889, 
         3.5}}, {{1.968055556, 3.75}}, {{2.465277778, 2.}}, {{2.934722222, 
         3.5}}, {{3.947916667, 3.75}}, {{4.947916667, 2.25}}, {{5.965277778, 
         1.75}}, {{6.958333333, 0.}}, {{7.949305556, 0.}}}],
        FontFamily->"Arial",
        FontSize->16]}, 
      {GrayLevel[0.5], AbsolutePointSize[6], AbsoluteThickness[1.6], Opacity[
       0.4], 
       StyleBox[GeometricTransformationBox[
         TagBox[InsetBox["", {0., 0.}],
          "InsetString"], {{{0., 0.}}, {{0.915277778, 0.}}, {{1.438194444, 
         0.}}, {{1.949305556, 0.}}, {{2.446527778, 0.83}}, {{2.915972222, 
         0.}}, {{3.929166667, 0.}}, {{4.929166667, 0.}}, {{5.946527778, 
         0.}}, {{6.939583333, 0.}}, {{7.932638889, 0.}}}],
        FontFamily->"Arial",
        FontSize->16]}, 
      {GrayLevel[0.5], AbsolutePointSize[6], AbsoluteThickness[1.6], Opacity[
       0.4], 
       StyleBox[GeometricTransformationBox[
         TagBox[InsetBox["", {0., 0.}],
          "InsetString"], {{{0., 0.}}, {{0.915972222, 0.}}, {{1.434722222, 
         0.}}, {{1.95, 0.}}, {{2.452777778, 0.83}}, {{2.916666667, 1.}}, {{
         3.929861111, 0.}}, {{4.929861111, 0.}}, {{5.947222222, 0.}}, {{
         6.940277778, 0.}}, {{7.933333333, 0.}}}],
        FontFamily->"Arial",
        FontSize->16]}, 
      {GrayLevel[0.5], AbsolutePointSize[6], AbsoluteThickness[1.6], Opacity[
       0.4], 
       StyleBox[GeometricTransformationBox[
         TagBox[InsetBox["", {0., 0.}],
          "InsetString"], {{{0., 0.}}, {{0.913888889, 0.}}, {{1.420833333, 
         0.}}, {{1.881944444, 0.}}, {{2.428472222, 0.}}, {{2.903472222, 
         0.}}, {{3.890277778, 2.5}}, {{4.886111111, 0.83}}, {{5.893055556, 
         0.}}, {{6.889583333, 0.}}, {{7.889583333, 0.}}}],
        FontFamily->"Arial",
        FontSize->16]}, 
      {GrayLevel[0.5], AbsolutePointSize[6], AbsoluteThickness[1.6], Opacity[
       0.4], 
       StyleBox[GeometricTransformationBox[
         TagBox[InsetBox["", {0., 0.}],
          "InsetString"], {{{0., 0.}}, {{0.913888889, 0.}}, {{1.422222222, 
         2.25}}, {{1.893055556, 4.25}}, {{2.438194444, 3.25}}, {{2.90625, 
         3.}}, {{3.884027778, 3.75}}, {{4.886111111, 1.75}}, {{5.893055556, 
         0.}}, {{6.889583333, 0.}}, {{7.889583333, 0.}}}],
        FontFamily->"Arial",
        FontSize->16]}, 
      {GrayLevel[0.5], AbsolutePointSize[6], AbsoluteThickness[1.6], Opacity[
       0.4], 
       StyleBox[GeometricTransformationBox[
         TagBox[InsetBox["", {0., 0.}],
          "InsetString"], {{{0., 0.}}, {{0.9, 1.5}}, {{1.419444444, 2.5}}, {{
         1.894444444, 5.}}, {{2.423611111, 5.5}}, {{2.898611111, 4.75}}, {{
         3.881944444, 0.83}}, {{4.88125, 0.83}}, {{5.897222222, 0.}}, {{
         6.884722222, 0.}}, {{7.884722222, 0.}}}],
        FontFamily->"Arial",
        FontSize->16]}, {}}}, {}, {}, {}, {}}, {{}, {{{}, {}, 
      {RGBColor[1, 0, 0], PointSize[0.012833333333333334`], AbsoluteThickness[
       1.6], 
       StyleBox[
        LineBox[{{0., 0.}, {1., 0.415}, {1.5, 2.375}, {2., 4.5}, {2.5, 3.5}, {
         3., 3.625}, {4., 2.5}, {5., 0.83}, {6., 0.}, {7., 0.}, {8., 0.}}],
        FontFamily->"Arial",
        FontSize->16]}}, {
      {RGBColor[1, 0, 0], AbsolutePointSize[6], AbsoluteThickness[1.6], 
       StyleBox[GeometricTransformationBox[InsetBox[
          StyleBox["\[FilledCircle]",
           StripOnInput->False,
           FontSize->Medium], {0., 0.}], {{{0., 0.}}, {{1., 0.415}}, {{1.5, 
         2.375}}, {{2., 4.5}}, {{2.5, 3.5}}, {{3., 3.625}}, {{4., 2.5}}, {{5.,
          0.83}}, {{6., 0.}}, {{7., 0.}}, {{8., 0.}}}],
        FontFamily->"Arial",
        FontSize->16]}, {}}}, {}, {}, {}, {}}},
  AspectRatio->NCache[GoldenRatio^(-1), 0.6180339887498948],
  Axes->{False, False},
  AxesLabel->{None, None},
  AxesOrigin->{0, 0},
  BaseStyle->{FontSize -> 16, FontFamily -> "Arial"},
  DisplayFunction->Identity,
  Epilog->{{
     InsetBox[
      FormBox[
       StyleBox["\"FluA: Placebo (n=12)\"", 
        GrayLevel[0], Bold, 12, StripOnInput -> False], TraditionalForm], 
      Scaled[{0.6000000000000001, 0.95}], {-1, 0}], 
     InsetBox[
      FormBox[
       StyleBox["\"T=5. days\"", 
        RGBColor[1, 0, 0], Bold, 12, StripOnInput -> False], TraditionalForm], 
      Scaled[{0.6000000000000001, 0.8799999999999999}], {-1, 0}], 
     InsetBox[
      FormBox[
       StyleBox["\"AUC=4.3\"", 
        RGBColor[1, 0, 0], Bold, 12, StripOnInput -> False], TraditionalForm], 
      Scaled[{0.6000000000000001, 0.8099999999999999}], {-1, 0}], 
     InsetBox[
      FormBox[
       StyleBox["\"r=9.41/day\"", 
        RGBColor[1, 0, 0], Bold, 12, StripOnInput -> False], TraditionalForm], 
      Scaled[{0.6000000000000001, 0.74}], {-1, 0}], 
     InsetBox[
      FormBox[
       StyleBox["\"\[Delta]=4.61/day\"", 
        RGBColor[1, 0, 0], Bold, 12, StripOnInput -> False], TraditionalForm], 
      Scaled[{0.6000000000000001, 0.6699999999999999}], {-1, 0}]}, {
     Dashing[{0, 0}], 
     GrayLevel[0.5], 
     Thickness[0.005], 
     LineBox[{
       Scaled[{0.05, 0.977}], 
       Scaled[{0.15000000000000002`, 0.977}]}], 
     Dashing[{0, 0}], 
     RGBColor[1, 0, 0], 
     Thickness[0.005], 
     LineBox[{
       Scaled[{0.05, 0.907}], 
       Scaled[{0.15000000000000002`, 0.907}]}], 
     InsetBox[
      FormBox[
       StyleBox["\"\"", 
        GrayLevel[0.5], Bold, 12, StripOnInput -> False], TraditionalForm], 
      Scaled[{0.08750000000000001, 0.976}], {-1, 0}], 
     InsetBox[
      FormBox[
       StyleBox["\[FilledCircle]", 
        RGBColor[1, 0, 0], Bold, 12, StripOnInput -> False], TraditionalForm], 
      Scaled[{0.08750000000000001, 0.9059999999999999}], {-1, 0}], 
     InsetBox[
      FormBox[
       StyleBox["\"Individuals\"", 
        GrayLevel[0.5], Bold, 12, StripOnInput -> False], TraditionalForm], 
      Scaled[{0.15500000000000003`, 0.97}], {-1, 0}], 
     InsetBox[
      FormBox[
       StyleBox["\"Median\"", 
        RGBColor[1, 0, 0], Bold, 12, StripOnInput -> False], TraditionalForm], 
      Scaled[{0.15500000000000003`, 0.8999999999999999}], {-1, 0}]}, {
     Dashing[{Small, Small}], 
     LineBox[{{0, 0}, {8, 0}}]}, {
     Dashing[{Small, Small}], 
     GrayLevel[1], 
     LineBox[{{1, 0}, {1, 6}}]}},
  Frame->{{True, False}, {True, False}},
  FrameLabel->{{
     FormBox["\"Viral titer, TCID/ml\"", TraditionalForm], None}, {
     FormBox["\"days since infection\"", TraditionalForm], None}},
  FrameStyle->Thickness[0.005],
  FrameTicks->{{{{0., 
       FormBox[
        TagBox[
         SuperscriptBox["10", "0"], DisplayForm], TraditionalForm], {
       0.02, 0}, {}}, {1., 
       FormBox[
        TagBox[
         SuperscriptBox["10", "1"], DisplayForm], TraditionalForm], {
       0.02, 0}, {}}, {2., 
       FormBox[
        TagBox[
         SuperscriptBox["10", "2"], DisplayForm], TraditionalForm], {
       0.02, 0}, {}}, {3., 
       FormBox[
        TagBox[
         SuperscriptBox["10", "3"], DisplayForm], TraditionalForm], {
       0.02, 0}, {}}, {4., 
       FormBox[
        TagBox[
         SuperscriptBox["10", "4"], DisplayForm], TraditionalForm], {
       0.02, 0}, {}}, {5., 
       FormBox[
        TagBox[
         SuperscriptBox["10", "5"], DisplayForm], TraditionalForm], {
       0.02, 0}, {}}, {6., 
       FormBox[
        TagBox[
         SuperscriptBox["10", "6"], DisplayForm], TraditionalForm], {
       0.02, 0}, {}}, {7., 
       FormBox[
        TagBox[
         SuperscriptBox["10", "7"], DisplayForm], TraditionalForm], {
       0.02, 0}, {}}, {0.30102999566398114`, 
       FormBox["\"\"", TraditionalForm], {0., 0}, {}}, {0.4771212547196624, 
       FormBox["\"\"", TraditionalForm], {0., 0}, {}}, {0.6020599913279623, 
       FormBox["\"\"", TraditionalForm], {0., 0}, {}}, {0.6989700043360186, 
       FormBox["\"\"", TraditionalForm], {0., 0}, {}}, {0.7781512503836435, 
       FormBox["\"\"", TraditionalForm], {0., 0}, {}}, {0.8450980400142567, 
       FormBox["\"\"", TraditionalForm], {0., 0}, {}}, {0.9030899869919433, 
       FormBox["\"\"", TraditionalForm], {0., 0}, {}}, {0.9542425094393248, 
       FormBox["\"\"", TraditionalForm], {0., 0}, {}}, {1.3010299956639813`, 
       FormBox["\"\"", TraditionalForm], {0., 0}, {}}, {1.4771212547196624`, 
       FormBox["\"\"", TraditionalForm], {0., 0}, {}}, {1.6020599913279623`, 
       FormBox["\"\"", TraditionalForm], {0., 0}, {}}, {1.6989700043360187`, 
       FormBox["\"\"", TraditionalForm], {0., 0}, {}}, {1.7781512503836434`, 
       FormBox["\"\"", TraditionalForm], {0., 0}, {}}, {1.8450980400142567`, 
       FormBox["\"\"", TraditionalForm], {0., 0}, {}}, {1.9030899869919433`, 
       FormBox["\"\"", TraditionalForm], {0., 0}, {}}, {1.9542425094393248`, 
       FormBox["\"\"", TraditionalForm], {0., 0}, {}}, {2.3010299956639813`, 
       FormBox["\"\"", TraditionalForm], {0., 0}, {}}, {2.4771212547196626`, 
       FormBox["\"\"", TraditionalForm], {0., 0}, {}}, {2.6020599913279625`, 
       FormBox["\"\"", TraditionalForm], {0., 0}, {}}, {2.6989700043360187`, 
       FormBox["\"\"", TraditionalForm], {0., 0}, {}}, {2.7781512503836434`, 
       FormBox["\"\"", TraditionalForm], {0., 0}, {}}, {2.845098040014257, 
       FormBox["\"\"", TraditionalForm], {0., 0}, {}}, {2.9030899869919433`, 
       FormBox["\"\"", TraditionalForm], {0., 0}, {}}, {2.9542425094393248`, 
       FormBox["\"\"", TraditionalForm], {0., 0}, {}}, {3.3010299956639813`, 
       FormBox["\"\"", TraditionalForm], {0., 0}, {}}, {3.4771212547196626`, 
       FormBox["\"\"", TraditionalForm], {0., 0}, {}}, {3.6020599913279625`, 
       FormBox["\"\"", TraditionalForm], {0., 0}, {}}, {3.6989700043360187`, 
       FormBox["\"\"", TraditionalForm], {0., 0}, {}}, {3.7781512503836434`, 
       FormBox["\"\"", TraditionalForm], {0., 0}, {}}, {3.845098040014257, 
       FormBox["\"\"", TraditionalForm], {0., 0}, {}}, {3.9030899869919433`, 
       FormBox["\"\"", TraditionalForm], {0., 0}, {}}, {3.9542425094393248`, 
       FormBox["\"\"", TraditionalForm], {0., 0}, {}}, {4.301029995663981, 
       FormBox["\"\"", TraditionalForm], {0., 0}, {}}, {4.477121254719663, 
       FormBox["\"\"", TraditionalForm], {0., 0}, {}}, {4.6020599913279625`, 
       FormBox["\"\"", TraditionalForm], {0., 0}, {}}, {4.698970004336019, 
       FormBox["\"\"", TraditionalForm], {0., 0}, {}}, {4.778151250383644, 
       FormBox["\"\"", TraditionalForm], {0., 0}, {}}, {4.845098040014257, 
       FormBox["\"\"", TraditionalForm], {0., 0}, {}}, {4.903089986991944, 
       FormBox["\"\"", TraditionalForm], {0., 0}, {}}, {4.954242509439325, 
       FormBox["\"\"", TraditionalForm], {0., 0}, {}}, {5.301029995663981, 
       FormBox["\"\"", TraditionalForm], {0., 0}, {}}, {5.477121254719663, 
       FormBox["\"\"", TraditionalForm], {0., 0}, {}}, {5.6020599913279625`, 
       FormBox["\"\"", TraditionalForm], {0., 0}, {}}, {5.698970004336019, 
       FormBox["\"\"", TraditionalForm], {0., 0}, {}}, {5.778151250383644, 
       FormBox["\"\"", TraditionalForm], {0., 0}, {}}, {5.845098040014257, 
       FormBox["\"\"", TraditionalForm], {0., 0}, {}}, {5.903089986991944, 
       FormBox["\"\"", TraditionalForm], {0., 0}, {}}, {5.954242509439325, 
       FormBox["\"\"", TraditionalForm], {0., 0}, {}}, {6.301029995663981, 
       FormBox["\"\"", TraditionalForm], {0., 0}, {}}, {6.477121254719663, 
       FormBox["\"\"", TraditionalForm], {0., 0}, {}}, {6.6020599913279625`, 
       FormBox["\"\"", TraditionalForm], {0., 0}, {}}, {6.698970004336019, 
       FormBox["\"\"", TraditionalForm], {0., 0}, {}}, {6.778151250383644, 
       FormBox["\"\"", TraditionalForm], {0., 0}, {}}, {6.845098040014257, 
       FormBox["\"\"", TraditionalForm], {0., 0}, {}}, {6.903089986991944, 
       FormBox["\"\"", TraditionalForm], {0., 0}, {}}, {6.954242509439325, 
       FormBox["\"\"", TraditionalForm], {0., 0}, {}}}, {{0., 
       FormBox[
        TagBox[
         SuperscriptBox["10", "0"], DisplayForm], TraditionalForm], {
       0.02, 0}, {}}, {1., 
       FormBox[
        TagBox[
         SuperscriptBox["10", "1"], DisplayForm], TraditionalForm], {
       0.02, 0}, {}}, {2., 
       FormBox[
        TagBox[
         SuperscriptBox["10", "2"], DisplayForm], TraditionalForm], {
       0.02, 0}, {}}, {3., 
       FormBox[
        TagBox[
         SuperscriptBox["10", "3"], DisplayForm], TraditionalForm], {
       0.02, 0}, {}}, {4., 
       FormBox[
        TagBox[
         SuperscriptBox["10", "4"], DisplayForm], TraditionalForm], {
       0.02, 0}, {}}, {5., 
       FormBox[
        TagBox[
         SuperscriptBox["10", "5"], DisplayForm], TraditionalForm], {
       0.02, 0}, {}}, {6., 
       FormBox[
        TagBox[
         SuperscriptBox["10", "6"], DisplayForm], TraditionalForm], {
       0.02, 0}, {}}, {7., 
       FormBox[
        TagBox[
         SuperscriptBox["10", "7"], DisplayForm], TraditionalForm], {
       0.02, 0}, {}}, {0.30102999566398114`, 
       FormBox["\"\"", TraditionalForm], {0., 0}, {}}, {0.4771212547196624, 
       FormBox["\"\"", TraditionalForm], {0., 0}, {}}, {0.6020599913279623, 
       FormBox["\"\"", TraditionalForm], {0., 0}, {}}, {0.6989700043360186, 
       FormBox["\"\"", TraditionalForm], {0., 0}, {}}, {0.7781512503836435, 
       FormBox["\"\"", TraditionalForm], {0., 0}, {}}, {0.8450980400142567, 
       FormBox["\"\"", TraditionalForm], {0., 0}, {}}, {0.9030899869919433, 
       FormBox["\"\"", TraditionalForm], {0., 0}, {}}, {0.9542425094393248, 
       FormBox["\"\"", TraditionalForm], {0., 0}, {}}, {1.3010299956639813`, 
       FormBox["\"\"", TraditionalForm], {0., 0}, {}}, {1.4771212547196624`, 
       FormBox["\"\"", TraditionalForm], {0., 0}, {}}, {1.6020599913279623`, 
       FormBox["\"\"", TraditionalForm], {0., 0}, {}}, {1.6989700043360187`, 
       FormBox["\"\"", TraditionalForm], {0., 0}, {}}, {1.7781512503836434`, 
       FormBox["\"\"", TraditionalForm], {0., 0}, {}}, {1.8450980400142567`, 
       FormBox["\"\"", TraditionalForm], {0., 0}, {}}, {1.9030899869919433`, 
       FormBox["\"\"", TraditionalForm], {0., 0}, {}}, {1.9542425094393248`, 
       FormBox["\"\"", TraditionalForm], {0., 0}, {}}, {2.3010299956639813`, 
       FormBox["\"\"", TraditionalForm], {0., 0}, {}}, {2.4771212547196626`, 
       FormBox["\"\"", TraditionalForm], {0., 0}, {}}, {2.6020599913279625`, 
       FormBox["\"\"", TraditionalForm], {0., 0}, {}}, {2.6989700043360187`, 
       FormBox["\"\"", TraditionalForm], {0., 0}, {}}, {2.7781512503836434`, 
       FormBox["\"\"", TraditionalForm], {0., 0}, {}}, {2.845098040014257, 
       FormBox["\"\"", TraditionalForm], {0., 0}, {}}, {2.9030899869919433`, 
       FormBox["\"\"", TraditionalForm], {0., 0}, {}}, {2.9542425094393248`, 
       FormBox["\"\"", TraditionalForm], {0., 0}, {}}, {3.3010299956639813`, 
       FormBox["\"\"", TraditionalForm], {0., 0}, {}}, {3.4771212547196626`, 
       FormBox["\"\"", TraditionalForm], {0., 0}, {}}, {3.6020599913279625`, 
       FormBox["\"\"", TraditionalForm], {0., 0}, {}}, {3.6989700043360187`, 
       FormBox["\"\"", TraditionalForm], {0., 0}, {}}, {3.7781512503836434`, 
       FormBox["\"\"", TraditionalForm], {0., 0}, {}}, {3.845098040014257, 
       FormBox["\"\"", TraditionalForm], {0., 0}, {}}, {3.9030899869919433`, 
       FormBox["\"\"", TraditionalForm], {0., 0}, {}}, {3.9542425094393248`, 
       FormBox["\"\"", TraditionalForm], {0., 0}, {}}, {4.301029995663981, 
       FormBox["\"\"", TraditionalForm], {0., 0}, {}}, {4.477121254719663, 
       FormBox["\"\"", TraditionalForm], {0., 0}, {}}, {4.6020599913279625`, 
       FormBox["\"\"", TraditionalForm], {0., 0}, {}}, {4.698970004336019, 
       FormBox["\"\"", TraditionalForm], {0., 0}, {}}, {4.778151250383644, 
       FormBox["\"\"", TraditionalForm], {0., 0}, {}}, {4.845098040014257, 
       FormBox["\"\"", TraditionalForm], {0., 0}, {}}, {4.903089986991944, 
       FormBox["\"\"", TraditionalForm], {0., 0}, {}}, {4.954242509439325, 
       FormBox["\"\"", TraditionalForm], {0., 0}, {}}, {5.301029995663981, 
       FormBox["\"\"", TraditionalForm], {0., 0}, {}}, {5.477121254719663, 
       FormBox["\"\"", TraditionalForm], {0., 0}, {}}, {5.6020599913279625`, 
       FormBox["\"\"", TraditionalForm], {0., 0}, {}}, {5.698970004336019, 
       FormBox["\"\"", TraditionalForm], {0., 0}, {}}, {5.778151250383644, 
       FormBox["\"\"", TraditionalForm], {0., 0}, {}}, {5.845098040014257, 
       FormBox["\"\"", TraditionalForm], {0., 0}, {}}, {5.903089986991944, 
       FormBox["\"\"", TraditionalForm], {0., 0}, {}}, {5.954242509439325, 
       FormBox["\"\"", TraditionalForm], {0., 0}, {}}, {6.301029995663981, 
       FormBox["\"\"", TraditionalForm], {0., 0}, {}}, {6.477121254719663, 
       FormBox["\"\"", TraditionalForm], {0., 0}, {}}, {6.6020599913279625`, 
       FormBox["\"\"", TraditionalForm], {0., 0}, {}}, {6.698970004336019, 
       FormBox["\"\"", TraditionalForm], {0., 0}, {}}, {6.778151250383644, 
       FormBox["\"\"", TraditionalForm], {0., 0}, {}}, {6.845098040014257, 
       FormBox["\"\"", TraditionalForm], {0., 0}, {}}, {6.903089986991944, 
       FormBox["\"\"", TraditionalForm], {0., 0}, {}}, {6.954242509439325, 
       FormBox["\"\"", TraditionalForm], {0., 0}, {}}}}, {{{0., 
       FormBox["\" 0\"", TraditionalForm], {0.02, 0}, {}}, {2., 
       FormBox["\" 2\"", TraditionalForm], {0.02, 0}, {}}, {4., 
       FormBox["\" 4\"", TraditionalForm], {0.02, 0}, {}}, {6., 
       FormBox["\" 6\"", TraditionalForm], {0.02, 0}, {}}, {8., 
       FormBox["\" 8\"", TraditionalForm], {0.02, 0}, {}}, {10., 
       FormBox["\"10\"", TraditionalForm], {0.02, 0}, {}}, {0.5, 
       FormBox["\"\"", TraditionalForm], {0., 0}, {}}, {1., 
       FormBox["\"\"", TraditionalForm], {0., 0}, {}}, {1.5, 
       FormBox["\"\"", TraditionalForm], {0., 0}, {}}, {2.5, 
       FormBox["\"\"", TraditionalForm], {0., 0}, {}}, {3., 
       FormBox["\"\"", TraditionalForm], {0., 0}, {}}, {3.5, 
       FormBox["\"\"", TraditionalForm], {0., 0}, {}}, {4.5, 
       FormBox["\"\"", TraditionalForm], {0., 0}, {}}, {5., 
       FormBox["\"\"", TraditionalForm], {0., 0}, {}}, {5.5, 
       FormBox["\"\"", TraditionalForm], {0., 0}, {}}, {6.5, 
       FormBox["\"\"", TraditionalForm], {0., 0}, {}}, {7., 
       FormBox["\"\"", TraditionalForm], {0., 0}, {}}, {7.5, 
       FormBox["\"\"", TraditionalForm], {0., 0}, {}}, {8.5, 
       FormBox["\"\"", TraditionalForm], {0., 0}, {}}, {9., 
       FormBox["\"\"", TraditionalForm], {0., 0}, {}}, {9.5, 
       FormBox["\"\"", TraditionalForm], {0., 0}, {}}}, {{0., 
       FormBox["\" 0\"", TraditionalForm], {0.02, 0}, {}}, {2., 
       FormBox["\" 2\"", TraditionalForm], {0.02, 0}, {}}, {4., 
       FormBox["\" 4\"", TraditionalForm], {0.02, 0}, {}}, {6., 
       FormBox["\" 6\"", TraditionalForm], {0.02, 0}, {}}, {8., 
       FormBox["\" 8\"", TraditionalForm], {0.02, 0}, {}}, {10., 
       FormBox["\"10\"", TraditionalForm], {0.02, 0}, {}}, {0.5, 
       FormBox["\"\"", TraditionalForm], {0., 0}, {}}, {1., 
       FormBox["\"\"", TraditionalForm], {0., 0}, {}}, {1.5, 
       FormBox["\"\"", TraditionalForm], {0., 0}, {}}, {2.5, 
       FormBox["\"\"", TraditionalForm], {0., 0}, {}}, {3., 
       FormBox["\"\"", TraditionalForm], {0., 0}, {}}, {3.5, 
       FormBox["\"\"", TraditionalForm], {0., 0}, {}}, {4.5, 
       FormBox["\"\"", TraditionalForm], {0., 0}, {}}, {5., 
       FormBox["\"\"", TraditionalForm], {0., 0}, {}}, {5.5, 
       FormBox["\"\"", TraditionalForm], {0., 0}, {}}, {6.5, 
       FormBox["\"\"", TraditionalForm], {0., 0}, {}}, {7., 
       FormBox["\"\"", TraditionalForm], {0., 0}, {}}, {7.5, 
       FormBox["\"\"", TraditionalForm], {0., 0}, {}}, {8.5, 
       FormBox["\"\"", TraditionalForm], {0., 0}, {}}, {9., 
       FormBox["\"\"", TraditionalForm], {0., 0}, {}}, {9.5, 
       FormBox["\"\"", TraditionalForm], {0., 0}, {}}}}},
  FrameTicksStyle->Thickness[0.005],
  GridLines->{None, None},
  GridLinesStyle->Directive[
    GrayLevel[0.5, 0.4]],
  ImagePadding->All,
  ImageSize->{420, 280},
  Method->{"CoordinatesToolOptions" -> {"DisplayFunction" -> ({
        (Identity[#]& )[
         Part[#, 1]], 
        (Identity[#]& )[
         Part[#, 2]]}& ), "CopiedValueFunction" -> ({
        (Identity[#]& )[
         Part[#, 1]], 
        (Identity[#]& )[
         Part[#, 2]]}& )}},
  PlotRange->{{0, 10}, {-0.1, 7}},
  PlotRangeClipping->True,
  PlotRangePadding->{{0, 0}, {0, 0}},
  Ticks->{Automatic, Automatic}]], "Output",
 CellChangeTimes->{{3.812673504219019*^9, 3.812673534958846*^9}, 
   3.812674399316423*^9, {3.8126744504005938`*^9, 3.812674562938054*^9}, 
   3.8126746261455793`*^9, 3.812674920271098*^9, 3.812713006790553*^9, {
   3.812713751520391*^9, 3.812713773480022*^9}, 3.8127276323312893`*^9, {
   3.8130587711170473`*^9, 3.813058779852697*^9}, 3.81333638495142*^9, {
   3.813336418391584*^9, 3.813336446106924*^9}, 3.813336583874785*^9, 
   3.813971231458613*^9},
 CellLabel->"Out[49]=",ExpressionUUID->"d2e8b27b-ceb0-432f-93f9-2a1a5561f23e"]
}, Open  ]],

Cell[CellGroupData[{

Cell[BoxData[
 RowBox[{
  RowBox[{"(*", " ", 
   RowBox[{"panel", " ", "D"}], " ", "*)"}], "\[IndentingNewLine]", 
  "\[IndentingNewLine]", 
  RowBox[{
   RowBox[{
    RowBox[{"tempdata", "=", 
     RowBox[{"Flatten", "[", 
      RowBox[{
       RowBox[{"Drop", "[", 
        RowBox[{"alldataEL", ",", "1"}], "]"}], ",", "1"}], "]"}]}], ";"}], 
   "\[IndentingNewLine]", 
   RowBox[{
    RowBox[{"lab2", "=", 
     RowBox[{"{", "\[IndentingNewLine]", 
      RowBox[{
       RowBox[{"\"\<FluA: Treated (n=\>\"", "<>", 
        RowBox[{"ToString", "[", 
         RowBox[{"Length", "[", "tempdata", "]"}], "]"}], "<>", "\"\<)\>\""}],
        ",", "\[IndentingNewLine]", 
       RowBox[{"\"\<T=\>\"", "<>", 
        RowBox[{"ToString", "[", 
         RowBox[{"MyRound", "[", 
          RowBox[{
           RowBox[{"durationmedian", "[", 
            RowBox[{"[", "2", "]"}], "]"}], ",", "1"}], "]"}], "]"}], "<>", 
        "\"\< days\>\""}], ",", "\[IndentingNewLine]", 
       RowBox[{"\"\<AUC=\>\"", "<>", 
        RowBox[{"ToString", "[", 
         RowBox[{"MyRound", "[", 
          RowBox[{
           RowBox[{"AUCmedian", "[", 
            RowBox[{"[", "2", "]"}], "]"}], ",", "1"}], "]"}], "]"}]}], ",", 
       "\[IndentingNewLine]", 
       RowBox[{"\"\<r=\>\"", "<>", 
        RowBox[{"ToString", "[", 
         RowBox[{"MyRound", "[", 
          RowBox[{
           RowBox[{"rdmedian", "[", 
            RowBox[{"[", 
             RowBox[{"2", ",", "1"}], "]"}], "]"}], ",", "2"}], "]"}], "]"}], 
        "<>", "\"\</day\>\""}], ",", "\[IndentingNewLine]", 
       RowBox[{"\"\<\[Delta]=\>\"", "<>", 
        RowBox[{"ToString", "[", 
         RowBox[{"MyRound", "[", 
          RowBox[{
           RowBox[{"rdmedian", "[", 
            RowBox[{"[", 
             RowBox[{"2", ",", "2"}], "]"}], "]"}], ",", "2"}], "]"}], "]"}], 
        "<>", "\"\</day\>\""}]}], "\[IndentingNewLine]", "}"}]}], ";"}], 
   "\[IndentingNewLine]", 
   RowBox[{"myFig2D", "=", 
    RowBox[{"Show", "[", "\[IndentingNewLine]", 
     RowBox[{
      RowBox[{"MyListPlot", "[", 
       RowBox[{"tempdata", ",", "\[IndentingNewLine]", 
        RowBox[{"FrameTicks", "\[Rule]", 
         RowBox[{"{", 
          RowBox[{
           RowBox[{"LinTicks", "[", 
            RowBox[{"0", ",", "10", ",", 
             RowBox[{"MajorTickLength", "\[Rule]", 
              RowBox[{"{", 
               RowBox[{"0.02`", ",", "0"}], "}"}]}], ",", 
             RowBox[{"MinorTickLength", "\[Rule]", 
              RowBox[{"{", 
               RowBox[{"0.`", ",", "0"}], "}"}]}]}], "]"}], ",", 
           RowBox[{"logticks3", "[", 
            RowBox[{"{", 
             RowBox[{"0", ",", "7", ",", "1"}], "}"}], "]"}]}], "}"}]}], ",", 
        "\[IndentingNewLine]", 
        RowBox[{"FrameLabel", "\[Rule]", 
         RowBox[{"{", 
          RowBox[{
          "\"\<days since infection\>\"", ",", 
           "\"\<Viral titer, TCID/ml\>\""}], "}"}]}], ",", 
        "\[IndentingNewLine]", 
        RowBox[{"Epilog", "\[Rule]", 
         RowBox[{"{", "\[IndentingNewLine]", 
          RowBox[{
           RowBox[{"mylegend2noS", "[", 
            RowBox[{"lab2", ",", 
             RowBox[{"{", 
              RowBox[{"0.55", ",", "0.97"}], "}"}], ",", 
             RowBox[{"FontColor", "\[Rule]", 
              RowBox[{"Join", "[", 
               RowBox[{
                RowBox[{"{", "Black", "}"}], ",", 
                RowBox[{"Table", "[", 
                 RowBox[{"Red", ",", 
                  RowBox[{"{", "6", "}"}]}], "]"}]}], "]"}]}]}], "]"}], ",", 
           "\[IndentingNewLine]", 
           RowBox[{"mylegend3", "[", 
            RowBox[{
             RowBox[{"{", 
              RowBox[{"\"\<Individuals\>\"", ",", "\"\<Median\>\""}], "}"}], 
             ",", 
             RowBox[{"{", 
              RowBox[{"0.05", ",", "0.97"}], "}"}], ",", 
             RowBox[{"SymbolShape", "\[Rule]", 
              RowBox[{"{", 
               RowBox[{"\"\<\>\"", ",", 
                RowBox[{"symbols", "[", 
                 RowBox[{"[", "7", "]"}], "]"}]}], "}"}]}], ",", 
             RowBox[{"DashingStyle", "\[Rule]", 
              RowBox[{"{", 
               RowBox[{
                RowBox[{"Dashing", "[", 
                 RowBox[{"{", 
                  RowBox[{"0", ",", "0"}], "}"}], "]"}], ",", 
                RowBox[{"Dashing", "[", 
                 RowBox[{"{", 
                  RowBox[{"0", ",", "0"}], "}"}], "]"}]}], "}"}]}], ",", 
             RowBox[{"FontColor", "\[Rule]", 
              RowBox[{"{", 
               RowBox[{"Gray", ",", "Red"}], "}"}]}]}], "]"}], ",", 
           "\[IndentingNewLine]", 
           RowBox[{"{", 
            RowBox[{"Dashed", ",", 
             RowBox[{"Line", "[", 
              RowBox[{"{", 
               RowBox[{
                RowBox[{"{", 
                 RowBox[{"0", ",", "limit"}], "}"}], ",", 
                RowBox[{"{", 
                 RowBox[{"8", ",", "limit"}], "}"}]}], "}"}], "]"}]}], "}"}], 
           ",", "\[IndentingNewLine]", 
           RowBox[{"{", 
            RowBox[{"Dashed", ",", 
             RowBox[{"Line", "[", 
              RowBox[{"{", 
               RowBox[{
                RowBox[{"{", 
                 RowBox[{"1", ",", "limit"}], "}"}], ",", 
                RowBox[{"{", 
                 RowBox[{"1", ",", "6"}], "}"}]}], "}"}], "]"}]}], "}"}]}], 
          "\[IndentingNewLine]", "}"}]}], ",", "\[IndentingNewLine]", 
        RowBox[{"PlotRange", "\[Rule]", 
         RowBox[{"{", 
          RowBox[{
           RowBox[{"{", 
            RowBox[{"0", ",", "10"}], "}"}], ",", 
           RowBox[{"{", 
            RowBox[{
             RowBox[{"-", "0.1"}], ",", "7"}], "}"}]}], "}"}]}], ",", 
        "\[IndentingNewLine]", 
        RowBox[{"PlotStyle", "\[Rule]", 
         RowBox[{"{", 
          RowBox[{"GrayLevel", "[", 
           RowBox[{"0.5", ",", "0.4"}], "]"}], "}"}]}], ",", 
        "\[IndentingNewLine]", 
        RowBox[{"Joined", "\[Rule]", "True"}], ",", "\[IndentingNewLine]", 
        RowBox[{"PlotMarkers", "\[Rule]", "None"}]}], "\[IndentingNewLine]", 
       "]"}], ",", "\[IndentingNewLine]", 
      RowBox[{"MyListPlot", "[", 
       RowBox[{
        RowBox[{"{", 
         RowBox[{"mediandata2", "[", 
          RowBox[{"[", "2", "]"}], "]"}], "}"}], ",", "\[IndentingNewLine]", 
        RowBox[{"Joined", "\[Rule]", "True"}], ",", "\[IndentingNewLine]", 
        RowBox[{"PlotStyle", "\[Rule]", 
         RowBox[{"{", "Red", "}"}]}], ",", "\[IndentingNewLine]", 
        RowBox[{"PlotMarkers", "\[Rule]", 
         RowBox[{"{", 
          RowBox[{"{", 
           RowBox[{"\[FilledCircle]", ",", "Medium"}], "}"}], "}"}]}]}], 
       "\[IndentingNewLine]", "]"}]}], "\[IndentingNewLine]", 
     "]"}]}]}]}]], "Input",
 CellChangeTimes->{{3.81267458288902*^9, 3.812674582975919*^9}, {
   3.8126746457186203`*^9, 3.812674797654107*^9}, {3.812674922103259*^9, 
   3.81267492930974*^9}, {3.812708521187258*^9, 3.812708522967339*^9}, {
   3.812713779375038*^9, 3.812713783773617*^9}, {3.81305879033501*^9, 
   3.813058793165203*^9}, {3.813336463166546*^9, 3.813336469931973*^9}, 
   3.813336590984968*^9},
 CellLabel->"In[50]:=",ExpressionUUID->"89c6b5de-744a-4ff7-a7fd-84278f017dd7"],

Cell[BoxData[
 TemplateBox[{
  "Part", "partw", 
   "\"Part \\!\\(\\*RowBox[{\\\"36\\\"}]\\) of \\!\\(\\*RowBox[{\\\"{\\\", \
RowBox[{InterpretationBox[ButtonBox[TooltipBox[GraphicsBox[List[List[\
GrayLevel[0], RectangleBox[List[0, 0]]], List[GrayLevel[0], \
RectangleBox[List[1, -1]]], List[GrayLevel[0], RectangleBox[List[0, -1], \
List[2, 1]]]], Rule[DefaultBaseStyle, \\\"ColorSwatchGraphics\\\"], \
Rule[AspectRatio, 1], Rule[Frame, True], Rule[FrameStyle, GrayLevel[0.`]], \
Rule[FrameTicks, None], Rule[PlotRangePadding, None], Rule[ImageSize, \
Dynamic[List[Automatic, Times[1.35`, CurrentValue[\\\"FontCapHeight\\\"], \
Power[AbsoluteCurrentValue[Magnification], -1]]]]]], \
StyleBox[RowBox[List[\\\"GrayLevel\\\", \\\"[\\\", \\\"0\\\", \\\"]\\\"]], \
Rule[NumberMarks, False]]], Rule[Appearance, None], Rule[BaseStyle, List[]], \
Rule[BaselinePosition, Baseline], Rule[DefaultBaseStyle, List[]], \
RuleDelayed[ButtonFunction, With[List[Set[Typeset`box$, EvaluationBox[]]], \
If[Not[AbsoluteCurrentValue[\\\"Deployed\\\"]], \
CompoundExpression[SelectionMove[Typeset`box$, All, Expression], \
Set[FrontEnd`Private`$ColorSelectorInitialAlpha, 1], \
Set[FrontEnd`Private`$ColorSelectorInitialColor, GrayLevel[0]], \
Set[FrontEnd`Private`$ColorSelectorUseMakeBoxes, True], \
MathLink`CallFrontEnd[FrontEnd`AttachCell[Typeset`box$, \
FrontEndResource[\\\"GrayLevelColorValueSelector\\\"], List[0, List[Left, \
Bottom]], List[Left, Top], Rule[\\\"ClosingActions\\\", \
List[\\\"SelectionDeparture\\\", \\\"ParentChanged\\\", \
\\\"EvaluatorQuit\\\"]]]]]]]], Rule[BaseStyle, Inherited], Rule[Evaluator, \
Automatic], Rule[Method, \\\"Preemptive\\\"]], GrayLevel[0], Rule[Editable, \
False], Rule[Selectable, False]], \\\",\\\", \
InterpretationBox[ButtonBox[TooltipBox[GraphicsBox[List[List[GrayLevel[0], \
RectangleBox[List[0, 0]]], List[GrayLevel[0], RectangleBox[List[1, -1]]], \
List[RGBColor[1, 0, 0], RectangleBox[List[0, -1], List[2, 1]]]], \
Rule[DefaultBaseStyle, \\\"ColorSwatchGraphics\\\"], Rule[AspectRatio, 1], \
Rule[Frame, True], Rule[FrameStyle, RGBColor[0.6666666666666666`, 0.`, 0.`]], \
Rule[FrameTicks, None], Rule[PlotRangePadding, None], Rule[ImageSize, \
Dynamic[List[Automatic, Times[1.35`, CurrentValue[\\\"FontCapHeight\\\"], \
Power[AbsoluteCurrentValue[Magnification], -1]]]]]], \
StyleBox[RowBox[List[\\\"RGBColor\\\", \\\"[\\\", RowBox[List[\\\"1\\\", \
\\\",\\\", \\\"0\\\", \\\",\\\", \\\"0\\\"]], \\\"]\\\"]], Rule[NumberMarks, \
False]]], Rule[Appearance, None], Rule[BaseStyle, List[]], \
Rule[BaselinePosition, Baseline], Rule[DefaultBaseStyle, List[]], \
RuleDelayed[ButtonFunction, With[List[Set[Typeset`box$, EvaluationBox[]]], \
If[Not[AbsoluteCurrentValue[\\\"Deployed\\\"]], \
CompoundExpression[SelectionMove[Typeset`box$, All, Expression], \
Set[FrontEnd`Private`$ColorSelectorInitialAlpha, 1], \
Set[FrontEnd`Private`$ColorSelectorInitialColor, RGBColor[1, 0, 0]], \
Set[FrontEnd`Private`$ColorSelectorUseMakeBoxes, True], \
MathLink`CallFrontEnd[FrontEnd`AttachCell[Typeset`box$, \
FrontEndResource[\\\"RGBColorValueSelector\\\"], List[0, List[Left, Bottom]], \
List[Left, Top], Rule[\\\"ClosingActions\\\", \
List[\\\"SelectionDeparture\\\", \\\"ParentChanged\\\", \
\\\"EvaluatorQuit\\\"]]]]]]]], Rule[BaseStyle, Inherited], Rule[Evaluator, \
Automatic], Rule[Method, \\\"Preemptive\\\"]], RGBColor[1, 0, 0], \
Rule[Editable, False], Rule[Selectable, False]], \\\",\\\", \
InterpretationBox[ButtonBox[TooltipBox[GraphicsBox[List[List[GrayLevel[0], \
RectangleBox[List[0, 0]]], List[GrayLevel[0], RectangleBox[List[1, -1]]], \
List[RGBColor[0, 0, 1], RectangleBox[List[0, -1], List[2, 1]]]], \
Rule[DefaultBaseStyle, \\\"ColorSwatchGraphics\\\"], Rule[AspectRatio, 1], \
Rule[Frame, True], Rule[FrameStyle, RGBColor[0.`, 0.`, 0.6666666666666666`]], \
Rule[FrameTicks, None], Rule[PlotRangePadding, None], Rule[ImageSize, \
Dynamic[List[Automatic, Times[1.35`, CurrentValue[\\\"FontCapHeight\\\"], \
Power[AbsoluteCurrentValue[Magnification], -1]]]]]], \
StyleBox[RowBox[List[\\\"RGBColor\\\", \\\"[\\\", RowBox[List[\\\"0\\\", \
\\\",\\\", \\\"0\\\", \\\",\\\", \\\"1\\\"]], \\\"]\\\"]], Rule[NumberMarks, \
False]]], Rule[Appearance, None], Rule[BaseStyle, List[]], \
Rule[BaselinePosition, Baseline], Rule[DefaultBaseStyle, List[]], \
RuleDelayed[ButtonFunction, With[List[Set[Typeset`box$, EvaluationBox[]]], \
If[Not[AbsoluteCurrentValue[\\\"Deployed\\\"]], \
CompoundExpression[SelectionMove[Typeset`box$, All, Expression], \
Set[FrontEnd`Private`$ColorSelectorInitialAlpha, 1], \
Set[FrontEnd`Private`$ColorSelectorInitialColor, RGBColor[0, 0, 1]], \
Set[FrontEnd`Private`$ColorSelectorUseMakeBoxes, True], \
MathLink`CallFrontEnd[FrontEnd`AttachCell[Typeset`box$, \
FrontEndResource[\\\"RGBColorValueSelector\\\"], List[0, List[Left, Bottom]], \
List[Left, Top], Rule[\\\"ClosingActions\\\", \
List[\\\"SelectionDeparture\\\", \\\"ParentChanged\\\", \
\\\"EvaluatorQuit\\\"]]]]]]]], Rule[BaseStyle, Inherited], Rule[Evaluator, \
Automatic], Rule[Method, \\\"Preemptive\\\"]], RGBColor[0, 0, 1], \
Rule[Editable, False], Rule[Selectable, False]], \\\",\\\", \
InterpretationBox[ButtonBox[TooltipBox[GraphicsBox[List[List[GrayLevel[0], \
RectangleBox[List[0, 0]]], List[GrayLevel[0], RectangleBox[List[1, -1]]], \
List[RGBColor[0, 0.8`, 0.2`], RectangleBox[List[0, -1], List[2, 1]]]], \
Rule[DefaultBaseStyle, \\\"ColorSwatchGraphics\\\"], Rule[AspectRatio, 1], \
Rule[Frame, True], Rule[FrameStyle, RGBColor[0.`, 0.5333333333333334`, \
0.13333333333333336`]], Rule[FrameTicks, None], Rule[PlotRangePadding, None], \
Rule[ImageSize, Dynamic[List[Automatic, Times[1.35`, \
CurrentValue[\\\"FontCapHeight\\\"], \
Power[AbsoluteCurrentValue[Magnification], -1]]]]]], \
StyleBox[RowBox[List[\\\"RGBColor\\\", \\\"[\\\", RowBox[List[\\\"0\\\", \
\\\",\\\", \\\"0.8`\\\", \\\",\\\", \\\"0.2`\\\"]], \\\"]\\\"]], \
Rule[NumberMarks, False]]], Rule[Appearance, None], Rule[BaseStyle, List[]], \
Rule[BaselinePosition, Baseline], Rule[DefaultBaseStyle, List[]], \
RuleDelayed[ButtonFunction, With[List[Set[Typeset`box$, EvaluationBox[]]], \
If[Not[AbsoluteCurrentValue[\\\"Deployed\\\"]], \
CompoundExpression[SelectionMove[Typeset`box$, All, Expression], \
Set[FrontEnd`Private`$ColorSelectorInitialAlpha, 1], \
Set[FrontEnd`Private`$ColorSelectorInitialColor, RGBColor[0, 0.8`, 0.2`]], \
Set[FrontEnd`Private`$ColorSelectorUseMakeBoxes, True], \
MathLink`CallFrontEnd[FrontEnd`AttachCell[Typeset`box$, \
FrontEndResource[\\\"RGBColorValueSelector\\\"], List[0, List[Left, Bottom]], \
List[Left, Top], Rule[\\\"ClosingActions\\\", \
List[\\\"SelectionDeparture\\\", \\\"ParentChanged\\\", \
\\\"EvaluatorQuit\\\"]]]]]]]], Rule[BaseStyle, Inherited], Rule[Evaluator, \
Automatic], Rule[Method, \\\"Preemptive\\\"]], RGBColor[0, 0.8`, 0.2`], \
Rule[Editable, False], Rule[Selectable, False]], \\\",\\\", \
InterpretationBox[ButtonBox[TooltipBox[GraphicsBox[List[List[GrayLevel[0], \
RectangleBox[List[0, 0]]], List[GrayLevel[0], RectangleBox[List[1, -1]]], \
List[Hue[Rational[8, 9]], RectangleBox[List[0, -1], List[2, 1]]]], \
Rule[DefaultBaseStyle, \\\"ColorSwatchGraphics\\\"], Rule[AspectRatio, 1], \
Rule[Frame, True], Rule[FrameStyle, Hue[0.8888888888888888`, 1.`, \
0.6666666666666667`]], Rule[FrameTicks, None], Rule[PlotRangePadding, None], \
Rule[ImageSize, Dynamic[List[Automatic, Times[1.35`, \
CurrentValue[\\\"FontCapHeight\\\"], \
Power[AbsoluteCurrentValue[Magnification], -1]]]]]], \
StyleBox[RowBox[List[\\\"Hue\\\", \\\"[\\\", FractionBox[\\\"8\\\", \
\\\"9\\\"], \\\"]\\\"]], Rule[NumberMarks, False]]], Rule[Appearance, None], \
Rule[BaseStyle, List[]], Rule[BaselinePosition, Baseline], \
Rule[DefaultBaseStyle, List[]], RuleDelayed[ButtonFunction, \
With[List[Set[Typeset`box$, EvaluationBox[]]], If[Not[AbsoluteCurrentValue[\\\
\"Deployed\\\"]], CompoundExpression[SelectionMove[Typeset`box$, All, \
Expression], Set[FrontEnd`Private`$ColorSelectorInitialAlpha, 1], \
Set[FrontEnd`Private`$ColorSelectorInitialColor, Hue[Rational[8, 9], 1, 1]], \
Set[FrontEnd`Private`$ColorSelectorUseMakeBoxes, True], \
MathLink`CallFrontEnd[FrontEnd`AttachCell[Typeset`box$, \
FrontEndResource[\\\"HueColorValueSelector\\\"], List[0, List[Left, Bottom]], \
List[Left, Top], Rule[\\\"ClosingActions\\\", \
List[\\\"SelectionDeparture\\\", \\\"ParentChanged\\\", \
\\\"EvaluatorQuit\\\"]]]]]]]], Rule[BaseStyle, Inherited], Rule[Evaluator, \
Automatic], Rule[Method, \\\"Preemptive\\\"]], Hue[Rational[8, 9]], \
Rule[Editable, False], Rule[Selectable, False]], \\\",\\\", \
InterpretationBox[ButtonBox[TooltipBox[GraphicsBox[List[List[GrayLevel[0], \
RectangleBox[List[0, 0]]], List[GrayLevel[0], RectangleBox[List[1, -1]]], \
List[Hue[0.1`], RectangleBox[List[0, -1], List[2, 1]]]], \
Rule[DefaultBaseStyle, \\\"ColorSwatchGraphics\\\"], Rule[AspectRatio, 1], \
Rule[Frame, True], Rule[FrameStyle, Hue[0.10000000000000002`, 1.`, \
0.6666666666666667`]], Rule[FrameTicks, None], Rule[PlotRangePadding, None], \
Rule[ImageSize, Dynamic[List[Automatic, Times[1.35`, \
CurrentValue[\\\"FontCapHeight\\\"], \
Power[AbsoluteCurrentValue[Magnification], -1]]]]]], \
StyleBox[RowBox[List[\\\"Hue\\\", \\\"[\\\", \\\"0.1`\\\", \\\"]\\\"]], \
Rule[NumberMarks, False]]], Rule[Appearance, None], Rule[BaseStyle, List[]], \
Rule[BaselinePosition, Baseline], Rule[DefaultBaseStyle, List[]], \
RuleDelayed[ButtonFunction, With[List[Set[Typeset`box$, EvaluationBox[]]], \
If[Not[AbsoluteCurrentValue[\\\"Deployed\\\"]], \
CompoundExpression[SelectionMove[Typeset`box$, All, Expression], \
Set[FrontEnd`Private`$ColorSelectorInitialAlpha, 1], \
Set[FrontEnd`Private`$ColorSelectorInitialColor, Hue[0.1`, 1, 1]], \
Set[FrontEnd`Private`$ColorSelectorUseMakeBoxes, True], \
MathLink`CallFrontEnd[FrontEnd`AttachCell[Typeset`box$, \
FrontEndResource[\\\"HueColorValueSelector\\\"], List[0, List[Left, Bottom]], \
List[Left, Top], Rule[\\\"ClosingActions\\\", \
List[\\\"SelectionDeparture\\\", \\\"ParentChanged\\\", \
\\\"EvaluatorQuit\\\"]]]]]]]], Rule[BaseStyle, Inherited], Rule[Evaluator, \
Automatic], Rule[Method, \\\"Preemptive\\\"]], Hue[0.1`], Rule[Editable, \
False], Rule[Selectable, False]], \\\",\\\", \
InterpretationBox[ButtonBox[TooltipBox[GraphicsBox[List[List[GrayLevel[0], \
RectangleBox[List[0, 0]]], List[GrayLevel[0], RectangleBox[List[1, -1]]], \
List[RGBColor[0.6`, 0.3`, 0.2`], RectangleBox[List[0, -1], List[2, 1]]]], \
Rule[DefaultBaseStyle, \\\"ColorSwatchGraphics\\\"], Rule[AspectRatio, 1], \
Rule[Frame, True], Rule[FrameStyle, RGBColor[0.4`, 0.2`, \
0.13333333333333336`]], Rule[FrameTicks, None], Rule[PlotRangePadding, None], \
Rule[ImageSize, Dynamic[List[Automatic, Times[1.35`, \
CurrentValue[\\\"FontCapHeight\\\"], \
Power[AbsoluteCurrentValue[Magnification], -1]]]]]], \
StyleBox[RowBox[List[\\\"RGBColor\\\", \\\"[\\\", RowBox[List[\\\"0.6`\\\", \
\\\",\\\", \\\"0.3`\\\", \\\",\\\", \\\"0.2`\\\"]], \\\"]\\\"]], \
Rule[NumberMarks, False]]], Rule[Appearance, None], Rule[BaseStyle, List[]], \
Rule[BaselinePosition, Baseline], Rule[DefaultBaseStyle, List[]], \
RuleDelayed[ButtonFunction, With[List[Set[Typeset`box$, EvaluationBox[]]], \
If[Not[AbsoluteCurrentValue[\\\"Deployed\\\"]], \
CompoundExpression[SelectionMove[Typeset`box$, All, Expression], \
Set[FrontEnd`Private`$ColorSelectorInitialAlpha, 1], \
Set[FrontEnd`Private`$ColorSelectorInitialColor, RGBColor[0.6`, 0.3`, 0.2`]], \
Set[FrontEnd`Private`$ColorSelectorUseMakeBoxes, True], \
MathLink`CallFrontEnd[FrontEnd`AttachCell[Typeset`box$, \
FrontEndResource[\\\"RGBColorValueSelector\\\"], List[0, List[Left, Bottom]], \
List[Left, Top], Rule[\\\"ClosingActions\\\", \
List[\\\"SelectionDeparture\\\", \\\"ParentChanged\\\", \
\\\"EvaluatorQuit\\\"]]]]]]]], Rule[BaseStyle, Inherited], Rule[Evaluator, \
Automatic], Rule[Method, \\\"Preemptive\\\"]], RGBColor[0.6`, 0.3`, 0.2`], \
Rule[Editable, False], Rule[Selectable, False]], \\\",\\\", \
InterpretationBox[ButtonBox[TooltipBox[GraphicsBox[List[List[GrayLevel[0], \
RectangleBox[List[0, 0]]], List[GrayLevel[0], RectangleBox[List[1, -1]]], \
List[GrayLevel[0], RectangleBox[List[0, -1], List[2, 1]]]], \
Rule[DefaultBaseStyle, \\\"ColorSwatchGraphics\\\"], Rule[AspectRatio, 1], \
Rule[Frame, True], Rule[FrameStyle, GrayLevel[0.`]], Rule[FrameTicks, None], \
Rule[PlotRangePadding, None], Rule[ImageSize, Dynamic[List[Automatic, \
Times[1.35`, CurrentValue[\\\"FontCapHeight\\\"], \
Power[AbsoluteCurrentValue[Magnification], -1]]]]]], \
StyleBox[RowBox[List[\\\"GrayLevel\\\", \\\"[\\\", \\\"0\\\", \\\"]\\\"]], \
Rule[NumberMarks, False]]], Rule[Appearance, None], Rule[BaseStyle, List[]], \
Rule[BaselinePosition, Baseline], Rule[DefaultBaseStyle, List[]], \
RuleDelayed[ButtonFunction, With[List[Set[Typeset`box$, EvaluationBox[]]], \
If[Not[AbsoluteCurrentValue[\\\"Deployed\\\"]], \
CompoundExpression[SelectionMove[Typeset`box$, All, Expression], \
Set[FrontEnd`Private`$ColorSelectorInitialAlpha, 1], \
Set[FrontEnd`Private`$ColorSelectorInitialColor, GrayLevel[0]], \
Set[FrontEnd`Private`$ColorSelectorUseMakeBoxes, True], \
MathLink`CallFrontEnd[FrontEnd`AttachCell[Typeset`box$, \
FrontEndResource[\\\"GrayLevelColorValueSelector\\\"], List[0, List[Left, \
Bottom]], List[Left, Top], Rule[\\\"ClosingActions\\\", \
List[\\\"SelectionDeparture\\\", \\\"ParentChanged\\\", \
\\\"EvaluatorQuit\\\"]]]]]]]], Rule[BaseStyle, Inherited], Rule[Evaluator, \
Automatic], Rule[Method, \\\"Preemptive\\\"]], GrayLevel[0], Rule[Editable, \
False], Rule[Selectable, False]], \\\",\\\", \
InterpretationBox[ButtonBox[TooltipBox[GraphicsBox[List[List[GrayLevel[0], \
RectangleBox[List[0, 0]]], List[GrayLevel[0], RectangleBox[List[1, -1]]], \
List[RGBColor[1, 0, 0], RectangleBox[List[0, -1], List[2, 1]]]], \
Rule[DefaultBaseStyle, \\\"ColorSwatchGraphics\\\"], Rule[AspectRatio, 1], \
Rule[Frame, True], Rule[FrameStyle, RGBColor[0.6666666666666666`, 0.`, 0.`]], \
Rule[FrameTicks, None], Rule[PlotRangePadding, None], Rule[ImageSize, \
Dynamic[List[Automatic, Times[1.35`, CurrentValue[\\\"FontCapHeight\\\"], \
Power[AbsoluteCurrentValue[Magnification], -1]]]]]], \
StyleBox[RowBox[List[\\\"RGBColor\\\", \\\"[\\\", RowBox[List[\\\"1\\\", \
\\\",\\\", \\\"0\\\", \\\",\\\", \\\"0\\\"]], \\\"]\\\"]], Rule[NumberMarks, \
False]]], Rule[Appearance, None], Rule[BaseStyle, List[]], \
Rule[BaselinePosition, Baseline], Rule[DefaultBaseStyle, List[]], \
RuleDelayed[ButtonFunction, With[List[Set[Typeset`box$, EvaluationBox[]]], \
If[Not[AbsoluteCurrentValue[\\\"Deployed\\\"]], \
CompoundExpression[SelectionMove[Typeset`box$, All, Expression], \
Set[FrontEnd`Private`$ColorSelectorInitialAlpha, 1], \
Set[FrontEnd`Private`$ColorSelectorInitialColor, RGBColor[1, 0, 0]], \
Set[FrontEnd`Private`$ColorSelectorUseMakeBoxes, True], \
MathLink`CallFrontEnd[FrontEnd`AttachCell[Typeset`box$, \
FrontEndResource[\\\"RGBColorValueSelector\\\"], List[0, List[Left, Bottom]], \
List[Left, Top], Rule[\\\"ClosingActions\\\", \
List[\\\"SelectionDeparture\\\", \\\"ParentChanged\\\", \
\\\"EvaluatorQuit\\\"]]]]]]]], Rule[BaseStyle, Inherited], Rule[Evaluator, \
Automatic], Rule[Method, \\\"Preemptive\\\"]], RGBColor[1, 0, 0], \
Rule[Editable, False], Rule[Selectable, False]], \\\",\\\", \
InterpretationBox[ButtonBox[TooltipBox[GraphicsBox[List[List[GrayLevel[0], \
RectangleBox[List[0, 0]]], List[GrayLevel[0], RectangleBox[List[1, -1]]], \
List[RGBColor[0, 0, 1], RectangleBox[List[0, -1], List[2, 1]]]], \
Rule[DefaultBaseStyle, \\\"ColorSwatchGraphics\\\"], Rule[AspectRatio, 1], \
Rule[Frame, True], Rule[FrameStyle, RGBColor[0.`, 0.`, 0.6666666666666666`]], \
Rule[FrameTicks, None], Rule[PlotRangePadding, None], Rule[ImageSize, \
Dynamic[List[Automatic, Times[1.35`, CurrentValue[\\\"FontCapHeight\\\"], \
Power[AbsoluteCurrentValue[Magnification], -1]]]]]], \
StyleBox[RowBox[List[\\\"RGBColor\\\", \\\"[\\\", RowBox[List[\\\"0\\\", \
\\\",\\\", \\\"0\\\", \\\",\\\", \\\"1\\\"]], \\\"]\\\"]], Rule[NumberMarks, \
False]]], Rule[Appearance, None], Rule[BaseStyle, List[]], \
Rule[BaselinePosition, Baseline], Rule[DefaultBaseStyle, List[]], \
RuleDelayed[ButtonFunction, With[List[Set[Typeset`box$, EvaluationBox[]]], \
If[Not[AbsoluteCurrentValue[\\\"Deployed\\\"]], \
CompoundExpression[SelectionMove[Typeset`box$, All, Expression], \
Set[FrontEnd`Private`$ColorSelectorInitialAlpha, 1], \
Set[FrontEnd`Private`$ColorSelectorInitialColor, RGBColor[0, 0, 1]], \
Set[FrontEnd`Private`$ColorSelectorUseMakeBoxes, True], \
MathLink`CallFrontEnd[FrontEnd`AttachCell[Typeset`box$, \
FrontEndResource[\\\"RGBColorValueSelector\\\"], List[0, List[Left, Bottom]], \
List[Left, Top], Rule[\\\"ClosingActions\\\", \
List[\\\"SelectionDeparture\\\", \\\"ParentChanged\\\", \
\\\"EvaluatorQuit\\\"]]]]]]]], Rule[BaseStyle, Inherited], Rule[Evaluator, \
Automatic], Rule[Method, \\\"Preemptive\\\"]], RGBColor[0, 0, 1], \
Rule[Editable, False], Rule[Selectable, False]], \\\",\\\", \
InterpretationBox[ButtonBox[TooltipBox[GraphicsBox[List[List[GrayLevel[0], \
RectangleBox[List[0, 0]]], List[GrayLevel[0], RectangleBox[List[1, -1]]], \
List[RGBColor[0, 0.8`, 0.2`], RectangleBox[List[0, -1], List[2, 1]]]], \
Rule[DefaultBaseStyle, \\\"ColorSwatchGraphics\\\"], Rule[AspectRatio, 1], \
Rule[Frame, True], Rule[FrameStyle, RGBColor[0.`, 0.5333333333333334`, \
0.13333333333333336`]], Rule[FrameTicks, None], Rule[PlotRangePadding, None], \
Rule[ImageSize, Dynamic[List[Automatic, Times[1.35`, \
CurrentValue[\\\"FontCapHeight\\\"], \
Power[AbsoluteCurrentValue[Magnification], -1]]]]]], \
StyleBox[RowBox[List[\\\"RGBColor\\\", \\\"[\\\", RowBox[List[\\\"0\\\", \
\\\",\\\", \\\"0.8`\\\", \\\",\\\", \\\"0.2`\\\"]], \\\"]\\\"]], \
Rule[NumberMarks, False]]], Rule[Appearance, None], Rule[BaseStyle, List[]], \
Rule[BaselinePosition, Baseline], Rule[DefaultBaseStyle, List[]], \
RuleDelayed[ButtonFunction, With[List[Set[Typeset`box$, EvaluationBox[]]], \
If[Not[AbsoluteCurrentValue[\\\"Deployed\\\"]], \
CompoundExpression[SelectionMove[Typeset`box$, All, Expression], \
Set[FrontEnd`Private`$ColorSelectorInitialAlpha, 1], \
Set[FrontEnd`Private`$ColorSelectorInitialColor, RGBColor[0, 0.8`, 0.2`]], \
Set[FrontEnd`Private`$ColorSelectorUseMakeBoxes, True], \
MathLink`CallFrontEnd[FrontEnd`AttachCell[Typeset`box$, \
FrontEndResource[\\\"RGBColorValueSelector\\\"], List[0, List[Left, Bottom]], \
List[Left, Top], Rule[\\\"ClosingActions\\\", \
List[\\\"SelectionDeparture\\\", \\\"ParentChanged\\\", \
\\\"EvaluatorQuit\\\"]]]]]]]], Rule[BaseStyle, Inherited], Rule[Evaluator, \
Automatic], Rule[Method, \\\"Preemptive\\\"]], RGBColor[0, 0.8`, 0.2`], \
Rule[Editable, False], Rule[Selectable, False]], \\\",\\\", \
InterpretationBox[ButtonBox[TooltipBox[GraphicsBox[List[List[GrayLevel[0], \
RectangleBox[List[0, 0]]], List[GrayLevel[0], RectangleBox[List[1, -1]]], \
List[Hue[Rational[8, 9]], RectangleBox[List[0, -1], List[2, 1]]]], \
Rule[DefaultBaseStyle, \\\"ColorSwatchGraphics\\\"], Rule[AspectRatio, 1], \
Rule[Frame, True], Rule[FrameStyle, Hue[0.8888888888888888`, 1.`, \
0.6666666666666667`]], Rule[FrameTicks, None], Rule[PlotRangePadding, None], \
Rule[ImageSize, Dynamic[List[Automatic, Times[1.35`, \
CurrentValue[\\\"FontCapHeight\\\"], \
Power[AbsoluteCurrentValue[Magnification], -1]]]]]], \
StyleBox[RowBox[List[\\\"Hue\\\", \\\"[\\\", FractionBox[\\\"8\\\", \
\\\"9\\\"], \\\"]\\\"]], Rule[NumberMarks, False]]], Rule[Appearance, None], \
Rule[BaseStyle, List[]], Rule[BaselinePosition, Baseline], \
Rule[DefaultBaseStyle, List[]], RuleDelayed[ButtonFunction, \
With[List[Set[Typeset`box$, EvaluationBox[]]], If[Not[AbsoluteCurrentValue[\\\
\"Deployed\\\"]], CompoundExpression[SelectionMove[Typeset`box$, All, \
Expression], Set[FrontEnd`Private`$ColorSelectorInitialAlpha, 1], \
Set[FrontEnd`Private`$ColorSelectorInitialColor, Hue[Rational[8, 9], 1, 1]], \
Set[FrontEnd`Private`$ColorSelectorUseMakeBoxes, True], \
MathLink`CallFrontEnd[FrontEnd`AttachCell[Typeset`box$, \
FrontEndResource[\\\"HueColorValueSelector\\\"], List[0, List[Left, Bottom]], \
List[Left, Top], Rule[\\\"ClosingActions\\\", \
List[\\\"SelectionDeparture\\\", \\\"ParentChanged\\\", \
\\\"EvaluatorQuit\\\"]]]]]]]], Rule[BaseStyle, Inherited], Rule[Evaluator, \
Automatic], Rule[Method, \\\"Preemptive\\\"]], Hue[Rational[8, 9]], \
Rule[Editable, False], Rule[Selectable, False]], \\\",\\\", \
InterpretationBox[ButtonBox[TooltipBox[GraphicsBox[List[List[GrayLevel[0], \
RectangleBox[List[0, 0]]], List[GrayLevel[0], RectangleBox[List[1, -1]]], \
List[Hue[0.1`], RectangleBox[List[0, -1], List[2, 1]]]], \
Rule[DefaultBaseStyle, \\\"ColorSwatchGraphics\\\"], Rule[AspectRatio, 1], \
Rule[Frame, True], Rule[FrameStyle, Hue[0.10000000000000002`, 1.`, \
0.6666666666666667`]], Rule[FrameTicks, None], Rule[PlotRangePadding, None], \
Rule[ImageSize, Dynamic[List[Automatic, Times[1.35`, \
CurrentValue[\\\"FontCapHeight\\\"], \
Power[AbsoluteCurrentValue[Magnification], -1]]]]]], \
StyleBox[RowBox[List[\\\"Hue\\\", \\\"[\\\", \\\"0.1`\\\", \\\"]\\\"]], \
Rule[NumberMarks, False]]], Rule[Appearance, None], Rule[BaseStyle, List[]], \
Rule[BaselinePosition, Baseline], Rule[DefaultBaseStyle, List[]], \
RuleDelayed[ButtonFunction, With[List[Set[Typeset`box$, EvaluationBox[]]], \
If[Not[AbsoluteCurrentValue[\\\"Deployed\\\"]], \
CompoundExpression[SelectionMove[Typeset`box$, All, Expression], \
Set[FrontEnd`Private`$ColorSelectorInitialAlpha, 1], \
Set[FrontEnd`Private`$ColorSelectorInitialColor, Hue[0.1`, 1, 1]], \
Set[FrontEnd`Private`$ColorSelectorUseMakeBoxes, True], \
MathLink`CallFrontEnd[FrontEnd`AttachCell[Typeset`box$, \
FrontEndResource[\\\"HueColorValueSelector\\\"], List[0, List[Left, Bottom]], \
List[Left, Top], Rule[\\\"ClosingActions\\\", \
List[\\\"SelectionDeparture\\\", \\\"ParentChanged\\\", \
\\\"EvaluatorQuit\\\"]]]]]]]], Rule[BaseStyle, Inherited], Rule[Evaluator, \
Automatic], Rule[Method, \\\"Preemptive\\\"]], Hue[0.1`], Rule[Editable, \
False], Rule[Selectable, False]], \\\",\\\", \
InterpretationBox[ButtonBox[TooltipBox[GraphicsBox[List[List[GrayLevel[0], \
RectangleBox[List[0, 0]]], List[GrayLevel[0], RectangleBox[List[1, -1]]], \
List[RGBColor[0.6`, 0.3`, 0.2`], RectangleBox[List[0, -1], List[2, 1]]]], \
Rule[DefaultBaseStyle, \\\"ColorSwatchGraphics\\\"], Rule[AspectRatio, 1], \
Rule[Frame, True], Rule[FrameStyle, RGBColor[0.4`, 0.2`, \
0.13333333333333336`]], Rule[FrameTicks, None], Rule[PlotRangePadding, None], \
Rule[ImageSize, Dynamic[List[Automatic, Times[1.35`, \
CurrentValue[\\\"FontCapHeight\\\"], \
Power[AbsoluteCurrentValue[Magnification], -1]]]]]], \
StyleBox[RowBox[List[\\\"RGBColor\\\", \\\"[\\\", RowBox[List[\\\"0.6`\\\", \
\\\",\\\", \\\"0.3`\\\", \\\",\\\", \\\"0.2`\\\"]], \\\"]\\\"]], \
Rule[NumberMarks, False]]], Rule[Appearance, None], Rule[BaseStyle, List[]], \
Rule[BaselinePosition, Baseline], Rule[DefaultBaseStyle, List[]], \
RuleDelayed[ButtonFunction, With[List[Set[Typeset`box$, EvaluationBox[]]], \
If[Not[AbsoluteCurrentValue[\\\"Deployed\\\"]], \
CompoundExpression[SelectionMove[Typeset`box$, All, Expression], \
Set[FrontEnd`Private`$ColorSelectorInitialAlpha, 1], \
Set[FrontEnd`Private`$ColorSelectorInitialColor, RGBColor[0.6`, 0.3`, 0.2`]], \
Set[FrontEnd`Private`$ColorSelectorUseMakeBoxes, True], \
MathLink`CallFrontEnd[FrontEnd`AttachCell[Typeset`box$, \
FrontEndResource[\\\"RGBColorValueSelector\\\"], List[0, List[Left, Bottom]], \
List[Left, Top], Rule[\\\"ClosingActions\\\", \
List[\\\"SelectionDeparture\\\", \\\"ParentChanged\\\", \
\\\"EvaluatorQuit\\\"]]]]]]]], Rule[BaseStyle, Inherited], Rule[Evaluator, \
Automatic], Rule[Method, \\\"Preemptive\\\"]], RGBColor[0.6`, 0.3`, 0.2`], \
Rule[Editable, False], Rule[Selectable, False]], \\\",\\\", \
InterpretationBox[ButtonBox[TooltipBox[GraphicsBox[List[List[GrayLevel[0], \
RectangleBox[List[0, 0]]], List[GrayLevel[0], RectangleBox[List[1, -1]]], \
List[GrayLevel[0], RectangleBox[List[0, -1], List[2, 1]]]], \
Rule[DefaultBaseStyle, \\\"ColorSwatchGraphics\\\"], Rule[AspectRatio, 1], \
Rule[Frame, True], Rule[FrameStyle, GrayLevel[0.`]], Rule[FrameTicks, None], \
Rule[PlotRangePadding, None], Rule[ImageSize, Dynamic[List[Automatic, \
Times[1.35`, CurrentValue[\\\"FontCapHeight\\\"], \
Power[AbsoluteCurrentValue[Magnification], -1]]]]]], \
StyleBox[RowBox[List[\\\"GrayLevel\\\", \\\"[\\\", \\\"0\\\", \\\"]\\\"]], \
Rule[NumberMarks, False]]], Rule[Appearance, None], Rule[BaseStyle, List[]], \
Rule[BaselinePosition, Baseline], Rule[DefaultBaseStyle, List[]], \
RuleDelayed[ButtonFunction, With[List[Set[Typeset`box$, EvaluationBox[]]], \
If[Not[AbsoluteCurrentValue[\\\"Deployed\\\"]], \
CompoundExpression[SelectionMove[Typeset`box$, All, Expression], \
Set[FrontEnd`Private`$ColorSelectorInitialAlpha, 1], \
Set[FrontEnd`Private`$ColorSelectorInitialColor, GrayLevel[0]], \
Set[FrontEnd`Private`$ColorSelectorUseMakeBoxes, True], \
MathLink`CallFrontEnd[FrontEnd`AttachCell[Typeset`box$, \
FrontEndResource[\\\"GrayLevelColorValueSelector\\\"], List[0, List[Left, \
Bottom]], List[Left, Top], Rule[\\\"ClosingActions\\\", \
List[\\\"SelectionDeparture\\\", \\\"ParentChanged\\\", \
\\\"EvaluatorQuit\\\"]]]]]]]], Rule[BaseStyle, Inherited], Rule[Evaluator, \
Automatic], Rule[Method, \\\"Preemptive\\\"]], GrayLevel[0], Rule[Editable, \
False], Rule[Selectable, False]], \\\",\\\", \
InterpretationBox[ButtonBox[TooltipBox[GraphicsBox[List[List[GrayLevel[0], \
RectangleBox[List[0, 0]]], List[GrayLevel[0], RectangleBox[List[1, -1]]], \
List[RGBColor[1, 0, 0], RectangleBox[List[0, -1], List[2, 1]]]], \
Rule[DefaultBaseStyle, \\\"ColorSwatchGraphics\\\"], Rule[AspectRatio, 1], \
Rule[Frame, True], Rule[FrameStyle, RGBColor[0.6666666666666666`, 0.`, 0.`]], \
Rule[FrameTicks, None], Rule[PlotRangePadding, None], Rule[ImageSize, \
Dynamic[List[Automatic, Times[1.35`, CurrentValue[\\\"FontCapHeight\\\"], \
Power[AbsoluteCurrentValue[Magnification], -1]]]]]], \
StyleBox[RowBox[List[\\\"RGBColor\\\", \\\"[\\\", RowBox[List[\\\"1\\\", \
\\\",\\\", \\\"0\\\", \\\",\\\", \\\"0\\\"]], \\\"]\\\"]], Rule[NumberMarks, \
False]]], Rule[Appearance, None], Rule[BaseStyle, List[]], \
Rule[BaselinePosition, Baseline], Rule[DefaultBaseStyle, List[]], \
RuleDelayed[ButtonFunction, With[List[Set[Typeset`box$, EvaluationBox[]]], \
If[Not[AbsoluteCurrentValue[\\\"Deployed\\\"]], \
CompoundExpression[SelectionMove[Typeset`box$, All, Expression], \
Set[FrontEnd`Private`$ColorSelectorInitialAlpha, 1], \
Set[FrontEnd`Private`$ColorSelectorInitialColor, RGBColor[1, 0, 0]], \
Set[FrontEnd`Private`$ColorSelectorUseMakeBoxes, True], \
MathLink`CallFrontEnd[FrontEnd`AttachCell[Typeset`box$, \
FrontEndResource[\\\"RGBColorValueSelector\\\"], List[0, List[Left, Bottom]], \
List[Left, Top], Rule[\\\"ClosingActions\\\", \
List[\\\"SelectionDeparture\\\", \\\"ParentChanged\\\", \
\\\"EvaluatorQuit\\\"]]]]]]]], Rule[BaseStyle, Inherited], Rule[Evaluator, \
Automatic], Rule[Method, \\\"Preemptive\\\"]], RGBColor[1, 0, 0], \
Rule[Editable, False], Rule[Selectable, False]], \\\",\\\", \
InterpretationBox[ButtonBox[TooltipBox[GraphicsBox[List[List[GrayLevel[0], \
RectangleBox[List[0, 0]]], List[GrayLevel[0], RectangleBox[List[1, -1]]], \
List[RGBColor[0, 0, 1], RectangleBox[List[0, -1], List[2, 1]]]], \
Rule[DefaultBaseStyle, \\\"ColorSwatchGraphics\\\"], Rule[AspectRatio, 1], \
Rule[Frame, True], Rule[FrameStyle, RGBColor[0.`, 0.`, 0.6666666666666666`]], \
Rule[FrameTicks, None], Rule[PlotRangePadding, None], Rule[ImageSize, \
Dynamic[List[Automatic, Times[1.35`, CurrentValue[\\\"FontCapHeight\\\"], \
Power[AbsoluteCurrentValue[Magnification], -1]]]]]], \
StyleBox[RowBox[List[\\\"RGBColor\\\", \\\"[\\\", RowBox[List[\\\"0\\\", \
\\\",\\\", \\\"0\\\", \\\",\\\", \\\"1\\\"]], \\\"]\\\"]], Rule[NumberMarks, \
False]]], Rule[Appearance, None], Rule[BaseStyle, List[]], \
Rule[BaselinePosition, Baseline], Rule[DefaultBaseStyle, List[]], \
RuleDelayed[ButtonFunction, With[List[Set[Typeset`box$, EvaluationBox[]]], \
If[Not[AbsoluteCurrentValue[\\\"Deployed\\\"]], \
CompoundExpression[SelectionMove[Typeset`box$, All, Expression], \
Set[FrontEnd`Private`$ColorSelectorInitialAlpha, 1], \
Set[FrontEnd`Private`$ColorSelectorInitialColor, RGBColor[0, 0, 1]], \
Set[FrontEnd`Private`$ColorSelectorUseMakeBoxes, True], \
MathLink`CallFrontEnd[FrontEnd`AttachCell[Typeset`box$, \
FrontEndResource[\\\"RGBColorValueSelector\\\"], List[0, List[Left, Bottom]], \
List[Left, Top], Rule[\\\"ClosingActions\\\", \
List[\\\"SelectionDeparture\\\", \\\"ParentChanged\\\", \
\\\"EvaluatorQuit\\\"]]]]]]]], Rule[BaseStyle, Inherited], Rule[Evaluator, \
Automatic], Rule[Method, \\\"Preemptive\\\"]], RGBColor[0, 0, 1], \
Rule[Editable, False], Rule[Selectable, False]], \\\",\\\", \
InterpretationBox[ButtonBox[TooltipBox[GraphicsBox[List[List[GrayLevel[0], \
RectangleBox[List[0, 0]]], List[GrayLevel[0], RectangleBox[List[1, -1]]], \
List[RGBColor[0, 0.8`, 0.2`], RectangleBox[List[0, -1], List[2, 1]]]], \
Rule[DefaultBaseStyle, \\\"ColorSwatchGraphics\\\"], Rule[AspectRatio, 1], \
Rule[Frame, True], Rule[FrameStyle, RGBColor[0.`, 0.5333333333333334`, \
0.13333333333333336`]], Rule[FrameTicks, None], Rule[PlotRangePadding, None], \
Rule[ImageSize, Dynamic[List[Automatic, Times[1.35`, \
CurrentValue[\\\"FontCapHeight\\\"], \
Power[AbsoluteCurrentValue[Magnification], -1]]]]]], \
StyleBox[RowBox[List[\\\"RGBColor\\\", \\\"[\\\", RowBox[List[\\\"0\\\", \
\\\",\\\", \\\"0.8`\\\", \\\",\\\", \\\"0.2`\\\"]], \\\"]\\\"]], \
Rule[NumberMarks, False]]], Rule[Appearance, None], Rule[BaseStyle, List[]], \
Rule[BaselinePosition, Baseline], Rule[DefaultBaseStyle, List[]], \
RuleDelayed[ButtonFunction, With[List[Set[Typeset`box$, EvaluationBox[]]], \
If[Not[AbsoluteCurrentValue[\\\"Deployed\\\"]], \
CompoundExpression[SelectionMove[Typeset`box$, All, Expression], \
Set[FrontEnd`Private`$ColorSelectorInitialAlpha, 1], \
Set[FrontEnd`Private`$ColorSelectorInitialColor, RGBColor[0, 0.8`, 0.2`]], \
Set[FrontEnd`Private`$ColorSelectorUseMakeBoxes, True], \
MathLink`CallFrontEnd[FrontEnd`AttachCell[Typeset`box$, \
FrontEndResource[\\\"RGBColorValueSelector\\\"], List[0, List[Left, Bottom]], \
List[Left, Top], Rule[\\\"ClosingActions\\\", \
List[\\\"SelectionDeparture\\\", \\\"ParentChanged\\\", \
\\\"EvaluatorQuit\\\"]]]]]]]], Rule[BaseStyle, Inherited], Rule[Evaluator, \
Automatic], Rule[Method, \\\"Preemptive\\\"]], RGBColor[0, 0.8`, 0.2`], \
Rule[Editable, False], Rule[Selectable, False]], \\\",\\\", \
InterpretationBox[ButtonBox[TooltipBox[GraphicsBox[List[List[GrayLevel[0], \
RectangleBox[List[0, 0]]], List[GrayLevel[0], RectangleBox[List[1, -1]]], \
List[Hue[Rational[8, 9]], RectangleBox[List[0, -1], List[2, 1]]]], \
Rule[DefaultBaseStyle, \\\"ColorSwatchGraphics\\\"], Rule[AspectRatio, 1], \
Rule[Frame, True], Rule[FrameStyle, Hue[0.8888888888888888`, 1.`, \
0.6666666666666667`]], Rule[FrameTicks, None], Rule[PlotRangePadding, None], \
Rule[ImageSize, Dynamic[List[Automatic, Times[1.35`, \
CurrentValue[\\\"FontCapHeight\\\"], \
Power[AbsoluteCurrentValue[Magnification], -1]]]]]], \
StyleBox[RowBox[List[\\\"Hue\\\", \\\"[\\\", FractionBox[\\\"8\\\", \
\\\"9\\\"], \\\"]\\\"]], Rule[NumberMarks, False]]], Rule[Appearance, None], \
Rule[BaseStyle, List[]], Rule[BaselinePosition, Baseline], \
Rule[DefaultBaseStyle, List[]], RuleDelayed[ButtonFunction, \
With[List[Set[Typeset`box$, EvaluationBox[]]], If[Not[AbsoluteCurrentValue[\\\
\"Deployed\\\"]], CompoundExpression[SelectionMove[Typeset`box$, All, \
Expression], Set[FrontEnd`Private`$ColorSelectorInitialAlpha, 1], \
Set[FrontEnd`Private`$ColorSelectorInitialColor, Hue[Rational[8, 9], 1, 1]], \
Set[FrontEnd`Private`$ColorSelectorUseMakeBoxes, True], \
MathLink`CallFrontEnd[FrontEnd`AttachCell[Typeset`box$, \
FrontEndResource[\\\"HueColorValueSelector\\\"], List[0, List[Left, Bottom]], \
List[Left, Top], Rule[\\\"ClosingActions\\\", \
List[\\\"SelectionDeparture\\\", \\\"ParentChanged\\\", \
\\\"EvaluatorQuit\\\"]]]]]]]], Rule[BaseStyle, Inherited], Rule[Evaluator, \
Automatic], Rule[Method, \\\"Preemptive\\\"]], Hue[Rational[8, 9]], \
Rule[Editable, False], Rule[Selectable, False]], \\\",\\\", \
InterpretationBox[ButtonBox[TooltipBox[GraphicsBox[List[List[GrayLevel[0], \
RectangleBox[List[0, 0]]], List[GrayLevel[0], RectangleBox[List[1, -1]]], \
List[Hue[0.1`], RectangleBox[List[0, -1], List[2, 1]]]], \
Rule[DefaultBaseStyle, \\\"ColorSwatchGraphics\\\"], Rule[AspectRatio, 1], \
Rule[Frame, True], Rule[FrameStyle, Hue[0.10000000000000002`, 1.`, \
0.6666666666666667`]], Rule[FrameTicks, None], Rule[PlotRangePadding, None], \
Rule[ImageSize, Dynamic[List[Automatic, Times[1.35`, \
CurrentValue[\\\"FontCapHeight\\\"], \
Power[AbsoluteCurrentValue[Magnification], -1]]]]]], \
StyleBox[RowBox[List[\\\"Hue\\\", \\\"[\\\", \\\"0.1`\\\", \\\"]\\\"]], \
Rule[NumberMarks, False]]], Rule[Appearance, None], Rule[BaseStyle, List[]], \
Rule[BaselinePosition, Baseline], Rule[DefaultBaseStyle, List[]], \
RuleDelayed[ButtonFunction, With[List[Set[Typeset`box$, EvaluationBox[]]], \
If[Not[AbsoluteCurrentValue[\\\"Deployed\\\"]], \
CompoundExpression[SelectionMove[Typeset`box$, All, Expression], \
Set[FrontEnd`Private`$ColorSelectorInitialAlpha, 1], \
Set[FrontEnd`Private`$ColorSelectorInitialColor, Hue[0.1`, 1, 1]], \
Set[FrontEnd`Private`$ColorSelectorUseMakeBoxes, True], \
MathLink`CallFrontEnd[FrontEnd`AttachCell[Typeset`box$, \
FrontEndResource[\\\"HueColorValueSelector\\\"], List[0, List[Left, Bottom]], \
List[Left, Top], Rule[\\\"ClosingActions\\\", \
List[\\\"SelectionDeparture\\\", \\\"ParentChanged\\\", \
\\\"EvaluatorQuit\\\"]]]]]]]], Rule[BaseStyle, Inherited], Rule[Evaluator, \
Automatic], Rule[Method, \\\"Preemptive\\\"]], Hue[0.1`], Rule[Editable, \
False], Rule[Selectable, False]], \\\",\\\", \
InterpretationBox[ButtonBox[TooltipBox[GraphicsBox[List[List[GrayLevel[0], \
RectangleBox[List[0, 0]]], List[GrayLevel[0], RectangleBox[List[1, -1]]], \
List[RGBColor[0.6`, 0.3`, 0.2`], RectangleBox[List[0, -1], List[2, 1]]]], \
Rule[DefaultBaseStyle, \\\"ColorSwatchGraphics\\\"], Rule[AspectRatio, 1], \
Rule[Frame, True], Rule[FrameStyle, RGBColor[0.4`, 0.2`, \
0.13333333333333336`]], Rule[FrameTicks, None], Rule[PlotRangePadding, None], \
Rule[ImageSize, Dynamic[List[Automatic, Times[1.35`, \
CurrentValue[\\\"FontCapHeight\\\"], \
Power[AbsoluteCurrentValue[Magnification], -1]]]]]], \
StyleBox[RowBox[List[\\\"RGBColor\\\", \\\"[\\\", RowBox[List[\\\"0.6`\\\", \
\\\",\\\", \\\"0.3`\\\", \\\",\\\", \\\"0.2`\\\"]], \\\"]\\\"]], \
Rule[NumberMarks, False]]], Rule[Appearance, None], Rule[BaseStyle, List[]], \
Rule[BaselinePosition, Baseline], Rule[DefaultBaseStyle, List[]], \
RuleDelayed[ButtonFunction, With[List[Set[Typeset`box$, EvaluationBox[]]], \
If[Not[AbsoluteCurrentValue[\\\"Deployed\\\"]], \
CompoundExpression[SelectionMove[Typeset`box$, All, Expression], \
Set[FrontEnd`Private`$ColorSelectorInitialAlpha, 1], \
Set[FrontEnd`Private`$ColorSelectorInitialColor, RGBColor[0.6`, 0.3`, 0.2`]], \
Set[FrontEnd`Private`$ColorSelectorUseMakeBoxes, True], \
MathLink`CallFrontEnd[FrontEnd`AttachCell[Typeset`box$, \
FrontEndResource[\\\"RGBColorValueSelector\\\"], List[0, List[Left, Bottom]], \
List[Left, Top], Rule[\\\"ClosingActions\\\", \
List[\\\"SelectionDeparture\\\", \\\"ParentChanged\\\", \
\\\"EvaluatorQuit\\\"]]]]]]]], Rule[BaseStyle, Inherited], Rule[Evaluator, \
Automatic], Rule[Method, \\\"Preemptive\\\"]], RGBColor[0.6`, 0.3`, 0.2`], \
Rule[Editable, False], Rule[Selectable, False]], \\\",\\\", \
InterpretationBox[ButtonBox[TooltipBox[GraphicsBox[List[List[GrayLevel[0], \
RectangleBox[List[0, 0]]], List[GrayLevel[0], RectangleBox[List[1, -1]]], \
List[GrayLevel[0], RectangleBox[List[0, -1], List[2, 1]]]], \
Rule[DefaultBaseStyle, \\\"ColorSwatchGraphics\\\"], Rule[AspectRatio, 1], \
Rule[Frame, True], Rule[FrameStyle, GrayLevel[0.`]], Rule[FrameTicks, None], \
Rule[PlotRangePadding, None], Rule[ImageSize, Dynamic[List[Automatic, \
Times[1.35`, CurrentValue[\\\"FontCapHeight\\\"], \
Power[AbsoluteCurrentValue[Magnification], -1]]]]]], \
StyleBox[RowBox[List[\\\"GrayLevel\\\", \\\"[\\\", \\\"0\\\", \\\"]\\\"]], \
Rule[NumberMarks, False]]], Rule[Appearance, None], Rule[BaseStyle, List[]], \
Rule[BaselinePosition, Baseline], Rule[DefaultBaseStyle, List[]], \
RuleDelayed[ButtonFunction, With[List[Set[Typeset`box$, EvaluationBox[]]], \
If[Not[AbsoluteCurrentValue[\\\"Deployed\\\"]], \
CompoundExpression[SelectionMove[Typeset`box$, All, Expression], \
Set[FrontEnd`Private`$ColorSelectorInitialAlpha, 1], \
Set[FrontEnd`Private`$ColorSelectorInitialColor, GrayLevel[0]], \
Set[FrontEnd`Private`$ColorSelectorUseMakeBoxes, True], \
MathLink`CallFrontEnd[FrontEnd`AttachCell[Typeset`box$, \
FrontEndResource[\\\"GrayLevelColorValueSelector\\\"], List[0, List[Left, \
Bottom]], List[Left, Top], Rule[\\\"ClosingActions\\\", \
List[\\\"SelectionDeparture\\\", \\\"ParentChanged\\\", \
\\\"EvaluatorQuit\\\"]]]]]]]], Rule[BaseStyle, Inherited], Rule[Evaluator, \
Automatic], Rule[Method, \\\"Preemptive\\\"]], GrayLevel[0], Rule[Editable, \
False], Rule[Selectable, False]], \\\",\\\", \
InterpretationBox[ButtonBox[TooltipBox[GraphicsBox[List[List[GrayLevel[0], \
RectangleBox[List[0, 0]]], List[GrayLevel[0], RectangleBox[List[1, -1]]], \
List[RGBColor[1, 0, 0], RectangleBox[List[0, -1], List[2, 1]]]], \
Rule[DefaultBaseStyle, \\\"ColorSwatchGraphics\\\"], Rule[AspectRatio, 1], \
Rule[Frame, True], Rule[FrameStyle, RGBColor[0.6666666666666666`, 0.`, 0.`]], \
Rule[FrameTicks, None], Rule[PlotRangePadding, None], Rule[ImageSize, \
Dynamic[List[Automatic, Times[1.35`, CurrentValue[\\\"FontCapHeight\\\"], \
Power[AbsoluteCurrentValue[Magnification], -1]]]]]], \
StyleBox[RowBox[List[\\\"RGBColor\\\", \\\"[\\\", RowBox[List[\\\"1\\\", \
\\\",\\\", \\\"0\\\", \\\",\\\", \\\"0\\\"]], \\\"]\\\"]], Rule[NumberMarks, \
False]]], Rule[Appearance, None], Rule[BaseStyle, List[]], \
Rule[BaselinePosition, Baseline], Rule[DefaultBaseStyle, List[]], \
RuleDelayed[ButtonFunction, With[List[Set[Typeset`box$, EvaluationBox[]]], \
If[Not[AbsoluteCurrentValue[\\\"Deployed\\\"]], \
CompoundExpression[SelectionMove[Typeset`box$, All, Expression], \
Set[FrontEnd`Private`$ColorSelectorInitialAlpha, 1], \
Set[FrontEnd`Private`$ColorSelectorInitialColor, RGBColor[1, 0, 0]], \
Set[FrontEnd`Private`$ColorSelectorUseMakeBoxes, True], \
MathLink`CallFrontEnd[FrontEnd`AttachCell[Typeset`box$, \
FrontEndResource[\\\"RGBColorValueSelector\\\"], List[0, List[Left, Bottom]], \
List[Left, Top], Rule[\\\"ClosingActions\\\", \
List[\\\"SelectionDeparture\\\", \\\"ParentChanged\\\", \
\\\"EvaluatorQuit\\\"]]]]]]]], Rule[BaseStyle, Inherited], Rule[Evaluator, \
Automatic], Rule[Method, \\\"Preemptive\\\"]], RGBColor[1, 0, 0], \
Rule[Editable, False], Rule[Selectable, False]], \\\",\\\", \
InterpretationBox[ButtonBox[TooltipBox[GraphicsBox[List[List[GrayLevel[0], \
RectangleBox[List[0, 0]]], List[GrayLevel[0], RectangleBox[List[1, -1]]], \
List[RGBColor[0, 0, 1], RectangleBox[List[0, -1], List[2, 1]]]], \
Rule[DefaultBaseStyle, \\\"ColorSwatchGraphics\\\"], Rule[AspectRatio, 1], \
Rule[Frame, True], Rule[FrameStyle, RGBColor[0.`, 0.`, 0.6666666666666666`]], \
Rule[FrameTicks, None], Rule[PlotRangePadding, None], Rule[ImageSize, \
Dynamic[List[Automatic, Times[1.35`, CurrentValue[\\\"FontCapHeight\\\"], \
Power[AbsoluteCurrentValue[Magnification], -1]]]]]], \
StyleBox[RowBox[List[\\\"RGBColor\\\", \\\"[\\\", RowBox[List[\\\"0\\\", \
\\\",\\\", \\\"0\\\", \\\",\\\", \\\"1\\\"]], \\\"]\\\"]], Rule[NumberMarks, \
False]]], Rule[Appearance, None], Rule[BaseStyle, List[]], \
Rule[BaselinePosition, Baseline], Rule[DefaultBaseStyle, List[]], \
RuleDelayed[ButtonFunction, With[List[Set[Typeset`box$, EvaluationBox[]]], \
If[Not[AbsoluteCurrentValue[\\\"Deployed\\\"]], \
CompoundExpression[SelectionMove[Typeset`box$, All, Expression], \
Set[FrontEnd`Private`$ColorSelectorInitialAlpha, 1], \
Set[FrontEnd`Private`$ColorSelectorInitialColor, RGBColor[0, 0, 1]], \
Set[FrontEnd`Private`$ColorSelectorUseMakeBoxes, True], \
MathLink`CallFrontEnd[FrontEnd`AttachCell[Typeset`box$, \
FrontEndResource[\\\"RGBColorValueSelector\\\"], List[0, List[Left, Bottom]], \
List[Left, Top], Rule[\\\"ClosingActions\\\", \
List[\\\"SelectionDeparture\\\", \\\"ParentChanged\\\", \
\\\"EvaluatorQuit\\\"]]]]]]]], Rule[BaseStyle, Inherited], Rule[Evaluator, \
Automatic], Rule[Method, \\\"Preemptive\\\"]], RGBColor[0, 0, 1], \
Rule[Editable, False], Rule[Selectable, False]], \\\",\\\", \
InterpretationBox[ButtonBox[TooltipBox[GraphicsBox[List[List[GrayLevel[0], \
RectangleBox[List[0, 0]]], List[GrayLevel[0], RectangleBox[List[1, -1]]], \
List[RGBColor[0, 0.8`, 0.2`], RectangleBox[List[0, -1], List[2, 1]]]], \
Rule[DefaultBaseStyle, \\\"ColorSwatchGraphics\\\"], Rule[AspectRatio, 1], \
Rule[Frame, True], Rule[FrameStyle, RGBColor[0.`, 0.5333333333333334`, \
0.13333333333333336`]], Rule[FrameTicks, None], Rule[PlotRangePadding, None], \
Rule[ImageSize, Dynamic[List[Automatic, Times[1.35`, \
CurrentValue[\\\"FontCapHeight\\\"], \
Power[AbsoluteCurrentValue[Magnification], -1]]]]]], \
StyleBox[RowBox[List[\\\"RGBColor\\\", \\\"[\\\", RowBox[List[\\\"0\\\", \
\\\",\\\", \\\"0.8`\\\", \\\",\\\", \\\"0.2`\\\"]], \\\"]\\\"]], \
Rule[NumberMarks, False]]], Rule[Appearance, None], Rule[BaseStyle, List[]], \
Rule[BaselinePosition, Baseline], Rule[DefaultBaseStyle, List[]], \
RuleDelayed[ButtonFunction, With[List[Set[Typeset`box$, EvaluationBox[]]], \
If[Not[AbsoluteCurrentValue[\\\"Deployed\\\"]], \
CompoundExpression[SelectionMove[Typeset`box$, All, Expression], \
Set[FrontEnd`Private`$ColorSelectorInitialAlpha, 1], \
Set[FrontEnd`Private`$ColorSelectorInitialColor, RGBColor[0, 0.8`, 0.2`]], \
Set[FrontEnd`Private`$ColorSelectorUseMakeBoxes, True], \
MathLink`CallFrontEnd[FrontEnd`AttachCell[Typeset`box$, \
FrontEndResource[\\\"RGBColorValueSelector\\\"], List[0, List[Left, Bottom]], \
List[Left, Top], Rule[\\\"ClosingActions\\\", \
List[\\\"SelectionDeparture\\\", \\\"ParentChanged\\\", \
\\\"EvaluatorQuit\\\"]]]]]]]], Rule[BaseStyle, Inherited], Rule[Evaluator, \
Automatic], Rule[Method, \\\"Preemptive\\\"]], RGBColor[0, 0.8`, 0.2`], \
Rule[Editable, False], Rule[Selectable, False]], \\\",\\\", \
InterpretationBox[ButtonBox[TooltipBox[GraphicsBox[List[List[GrayLevel[0], \
RectangleBox[List[0, 0]]], List[GrayLevel[0], RectangleBox[List[1, -1]]], \
List[Hue[Rational[8, 9]], RectangleBox[List[0, -1], List[2, 1]]]], \
Rule[DefaultBaseStyle, \\\"ColorSwatchGraphics\\\"], Rule[AspectRatio, 1], \
Rule[Frame, True], Rule[FrameStyle, Hue[0.8888888888888888`, 1.`, \
0.6666666666666667`]], Rule[FrameTicks, None], Rule[PlotRangePadding, None], \
Rule[ImageSize, Dynamic[List[Automatic, Times[1.35`, \
CurrentValue[\\\"FontCapHeight\\\"], \
Power[AbsoluteCurrentValue[Magnification], -1]]]]]], \
StyleBox[RowBox[List[\\\"Hue\\\", \\\"[\\\", FractionBox[\\\"8\\\", \
\\\"9\\\"], \\\"]\\\"]], Rule[NumberMarks, False]]], Rule[Appearance, None], \
Rule[BaseStyle, List[]], Rule[BaselinePosition, Baseline], \
Rule[DefaultBaseStyle, List[]], RuleDelayed[ButtonFunction, \
With[List[Set[Typeset`box$, EvaluationBox[]]], If[Not[AbsoluteCurrentValue[\\\
\"Deployed\\\"]], CompoundExpression[SelectionMove[Typeset`box$, All, \
Expression], Set[FrontEnd`Private`$ColorSelectorInitialAlpha, 1], \
Set[FrontEnd`Private`$ColorSelectorInitialColor, Hue[Rational[8, 9], 1, 1]], \
Set[FrontEnd`Private`$ColorSelectorUseMakeBoxes, True], \
MathLink`CallFrontEnd[FrontEnd`AttachCell[Typeset`box$, \
FrontEndResource[\\\"HueColorValueSelector\\\"], List[0, List[Left, Bottom]], \
List[Left, Top], Rule[\\\"ClosingActions\\\", \
List[\\\"SelectionDeparture\\\", \\\"ParentChanged\\\", \
\\\"EvaluatorQuit\\\"]]]]]]]], Rule[BaseStyle, Inherited], Rule[Evaluator, \
Automatic], Rule[Method, \\\"Preemptive\\\"]], Hue[Rational[8, 9]], \
Rule[Editable, False], Rule[Selectable, False]], \\\",\\\", \
InterpretationBox[ButtonBox[TooltipBox[GraphicsBox[List[List[GrayLevel[0], \
RectangleBox[List[0, 0]]], List[GrayLevel[0], RectangleBox[List[1, -1]]], \
List[Hue[0.1`], RectangleBox[List[0, -1], List[2, 1]]]], \
Rule[DefaultBaseStyle, \\\"ColorSwatchGraphics\\\"], Rule[AspectRatio, 1], \
Rule[Frame, True], Rule[FrameStyle, Hue[0.10000000000000002`, 1.`, \
0.6666666666666667`]], Rule[FrameTicks, None], Rule[PlotRangePadding, None], \
Rule[ImageSize, Dynamic[List[Automatic, Times[1.35`, \
CurrentValue[\\\"FontCapHeight\\\"], \
Power[AbsoluteCurrentValue[Magnification], -1]]]]]], \
StyleBox[RowBox[List[\\\"Hue\\\", \\\"[\\\", \\\"0.1`\\\", \\\"]\\\"]], \
Rule[NumberMarks, False]]], Rule[Appearance, None], Rule[BaseStyle, List[]], \
Rule[BaselinePosition, Baseline], Rule[DefaultBaseStyle, List[]], \
RuleDelayed[ButtonFunction, With[List[Set[Typeset`box$, EvaluationBox[]]], \
If[Not[AbsoluteCurrentValue[\\\"Deployed\\\"]], \
CompoundExpression[SelectionMove[Typeset`box$, All, Expression], \
Set[FrontEnd`Private`$ColorSelectorInitialAlpha, 1], \
Set[FrontEnd`Private`$ColorSelectorInitialColor, Hue[0.1`, 1, 1]], \
Set[FrontEnd`Private`$ColorSelectorUseMakeBoxes, True], \
MathLink`CallFrontEnd[FrontEnd`AttachCell[Typeset`box$, \
FrontEndResource[\\\"HueColorValueSelector\\\"], List[0, List[Left, Bottom]], \
List[Left, Top], Rule[\\\"ClosingActions\\\", \
List[\\\"SelectionDeparture\\\", \\\"ParentChanged\\\", \
\\\"EvaluatorQuit\\\"]]]]]]]], Rule[BaseStyle, Inherited], Rule[Evaluator, \
Automatic], Rule[Method, \\\"Preemptive\\\"]], Hue[0.1`], Rule[Editable, \
False], Rule[Selectable, False]], \\\",\\\", \
InterpretationBox[ButtonBox[TooltipBox[GraphicsBox[List[List[GrayLevel[0], \
RectangleBox[List[0, 0]]], List[GrayLevel[0], RectangleBox[List[1, -1]]], \
List[RGBColor[0.6`, 0.3`, 0.2`], RectangleBox[List[0, -1], List[2, 1]]]], \
Rule[DefaultBaseStyle, \\\"ColorSwatchGraphics\\\"], Rule[AspectRatio, 1], \
Rule[Frame, True], Rule[FrameStyle, RGBColor[0.4`, 0.2`, \
0.13333333333333336`]], Rule[FrameTicks, None], Rule[PlotRangePadding, None], \
Rule[ImageSize, Dynamic[List[Automatic, Times[1.35`, \
CurrentValue[\\\"FontCapHeight\\\"], \
Power[AbsoluteCurrentValue[Magnification], -1]]]]]], \
StyleBox[RowBox[List[\\\"RGBColor\\\", \\\"[\\\", RowBox[List[\\\"0.6`\\\", \
\\\",\\\", \\\"0.3`\\\", \\\",\\\", \\\"0.2`\\\"]], \\\"]\\\"]], \
Rule[NumberMarks, False]]], Rule[Appearance, None], Rule[BaseStyle, List[]], \
Rule[BaselinePosition, Baseline], Rule[DefaultBaseStyle, List[]], \
RuleDelayed[ButtonFunction, With[List[Set[Typeset`box$, EvaluationBox[]]], \
If[Not[AbsoluteCurrentValue[\\\"Deployed\\\"]], \
CompoundExpression[SelectionMove[Typeset`box$, All, Expression], \
Set[FrontEnd`Private`$ColorSelectorInitialAlpha, 1], \
Set[FrontEnd`Private`$ColorSelectorInitialColor, RGBColor[0.6`, 0.3`, 0.2`]], \
Set[FrontEnd`Private`$ColorSelectorUseMakeBoxes, True], \
MathLink`CallFrontEnd[FrontEnd`AttachCell[Typeset`box$, \
FrontEndResource[\\\"RGBColorValueSelector\\\"], List[0, List[Left, Bottom]], \
List[Left, Top], Rule[\\\"ClosingActions\\\", \
List[\\\"SelectionDeparture\\\", \\\"ParentChanged\\\", \
\\\"EvaluatorQuit\\\"]]]]]]]], Rule[BaseStyle, Inherited], Rule[Evaluator, \
Automatic], Rule[Method, \\\"Preemptive\\\"]], RGBColor[0.6`, 0.3`, 0.2`], \
Rule[Editable, False], Rule[Selectable, False]], \\\",\\\", \
InterpretationBox[ButtonBox[TooltipBox[GraphicsBox[List[List[GrayLevel[0], \
RectangleBox[List[0, 0]]], List[GrayLevel[0], RectangleBox[List[1, -1]]], \
List[GrayLevel[0], RectangleBox[List[0, -1], List[2, 1]]]], \
Rule[DefaultBaseStyle, \\\"ColorSwatchGraphics\\\"], Rule[AspectRatio, 1], \
Rule[Frame, True], Rule[FrameStyle, GrayLevel[0.`]], Rule[FrameTicks, None], \
Rule[PlotRangePadding, None], Rule[ImageSize, Dynamic[List[Automatic, \
Times[1.35`, CurrentValue[\\\"FontCapHeight\\\"], \
Power[AbsoluteCurrentValue[Magnification], -1]]]]]], \
StyleBox[RowBox[List[\\\"GrayLevel\\\", \\\"[\\\", \\\"0\\\", \\\"]\\\"]], \
Rule[NumberMarks, False]]], Rule[Appearance, None], Rule[BaseStyle, List[]], \
Rule[BaselinePosition, Baseline], Rule[DefaultBaseStyle, List[]], \
RuleDelayed[ButtonFunction, With[List[Set[Typeset`box$, EvaluationBox[]]], \
If[Not[AbsoluteCurrentValue[\\\"Deployed\\\"]], \
CompoundExpression[SelectionMove[Typeset`box$, All, Expression], \
Set[FrontEnd`Private`$ColorSelectorInitialAlpha, 1], \
Set[FrontEnd`Private`$ColorSelectorInitialColor, GrayLevel[0]], \
Set[FrontEnd`Private`$ColorSelectorUseMakeBoxes, True], \
MathLink`CallFrontEnd[FrontEnd`AttachCell[Typeset`box$, \
FrontEndResource[\\\"GrayLevelColorValueSelector\\\"], List[0, List[Left, \
Bottom]], List[Left, Top], Rule[\\\"ClosingActions\\\", \
List[\\\"SelectionDeparture\\\", \\\"ParentChanged\\\", \
\\\"EvaluatorQuit\\\"]]]]]]]], Rule[BaseStyle, Inherited], Rule[Evaluator, \
Automatic], Rule[Method, \\\"Preemptive\\\"]], GrayLevel[0], Rule[Editable, \
False], Rule[Selectable, False]], \\\",\\\", \
InterpretationBox[ButtonBox[TooltipBox[GraphicsBox[List[List[GrayLevel[0], \
RectangleBox[List[0, 0]]], List[GrayLevel[0], RectangleBox[List[1, -1]]], \
List[RGBColor[1, 0, 0], RectangleBox[List[0, -1], List[2, 1]]]], \
Rule[DefaultBaseStyle, \\\"ColorSwatchGraphics\\\"], Rule[AspectRatio, 1], \
Rule[Frame, True], Rule[FrameStyle, RGBColor[0.6666666666666666`, 0.`, 0.`]], \
Rule[FrameTicks, None], Rule[PlotRangePadding, None], Rule[ImageSize, \
Dynamic[List[Automatic, Times[1.35`, CurrentValue[\\\"FontCapHeight\\\"], \
Power[AbsoluteCurrentValue[Magnification], -1]]]]]], \
StyleBox[RowBox[List[\\\"RGBColor\\\", \\\"[\\\", RowBox[List[\\\"1\\\", \
\\\",\\\", \\\"0\\\", \\\",\\\", \\\"0\\\"]], \\\"]\\\"]], Rule[NumberMarks, \
False]]], Rule[Appearance, None], Rule[BaseStyle, List[]], \
Rule[BaselinePosition, Baseline], Rule[DefaultBaseStyle, List[]], \
RuleDelayed[ButtonFunction, With[List[Set[Typeset`box$, EvaluationBox[]]], \
If[Not[AbsoluteCurrentValue[\\\"Deployed\\\"]], \
CompoundExpression[SelectionMove[Typeset`box$, All, Expression], \
Set[FrontEnd`Private`$ColorSelectorInitialAlpha, 1], \
Set[FrontEnd`Private`$ColorSelectorInitialColor, RGBColor[1, 0, 0]], \
Set[FrontEnd`Private`$ColorSelectorUseMakeBoxes, True], \
MathLink`CallFrontEnd[FrontEnd`AttachCell[Typeset`box$, \
FrontEndResource[\\\"RGBColorValueSelector\\\"], List[0, List[Left, Bottom]], \
List[Left, Top], Rule[\\\"ClosingActions\\\", \
List[\\\"SelectionDeparture\\\", \\\"ParentChanged\\\", \
\\\"EvaluatorQuit\\\"]]]]]]]], Rule[BaseStyle, Inherited], Rule[Evaluator, \
Automatic], Rule[Method, \\\"Preemptive\\\"]], RGBColor[1, 0, 0], \
Rule[Editable, False], Rule[Selectable, False]], \\\",\\\", \
InterpretationBox[ButtonBox[TooltipBox[GraphicsBox[List[List[GrayLevel[0], \
RectangleBox[List[0, 0]]], List[GrayLevel[0], RectangleBox[List[1, -1]]], \
List[RGBColor[0, 0, 1], RectangleBox[List[0, -1], List[2, 1]]]], \
Rule[DefaultBaseStyle, \\\"ColorSwatchGraphics\\\"], Rule[AspectRatio, 1], \
Rule[Frame, True], Rule[FrameStyle, RGBColor[0.`, 0.`, 0.6666666666666666`]], \
Rule[FrameTicks, None], Rule[PlotRangePadding, None], Rule[ImageSize, \
Dynamic[List[Automatic, Times[1.35`, CurrentValue[\\\"FontCapHeight\\\"], \
Power[AbsoluteCurrentValue[Magnification], -1]]]]]], \
StyleBox[RowBox[List[\\\"RGBColor\\\", \\\"[\\\", RowBox[List[\\\"0\\\", \
\\\",\\\", \\\"0\\\", \\\",\\\", \\\"1\\\"]], \\\"]\\\"]], Rule[NumberMarks, \
False]]], Rule[Appearance, None], Rule[BaseStyle, List[]], \
Rule[BaselinePosition, Baseline], Rule[DefaultBaseStyle, List[]], \
RuleDelayed[ButtonFunction, With[List[Set[Typeset`box$, EvaluationBox[]]], \
If[Not[AbsoluteCurrentValue[\\\"Deployed\\\"]], \
CompoundExpression[SelectionMove[Typeset`box$, All, Expression], \
Set[FrontEnd`Private`$ColorSelectorInitialAlpha, 1], \
Set[FrontEnd`Private`$ColorSelectorInitialColor, RGBColor[0, 0, 1]], \
Set[FrontEnd`Private`$ColorSelectorUseMakeBoxes, True], \
MathLink`CallFrontEnd[FrontEnd`AttachCell[Typeset`box$, \
FrontEndResource[\\\"RGBColorValueSelector\\\"], List[0, List[Left, Bottom]], \
List[Left, Top], Rule[\\\"ClosingActions\\\", \
List[\\\"SelectionDeparture\\\", \\\"ParentChanged\\\", \
\\\"EvaluatorQuit\\\"]]]]]]]], Rule[BaseStyle, Inherited], Rule[Evaluator, \
Automatic], Rule[Method, \\\"Preemptive\\\"]], RGBColor[0, 0, 1], \
Rule[Editable, False], Rule[Selectable, False]], \\\",\\\", \
InterpretationBox[ButtonBox[TooltipBox[GraphicsBox[List[List[GrayLevel[0], \
RectangleBox[List[0, 0]]], List[GrayLevel[0], RectangleBox[List[1, -1]]], \
List[RGBColor[0, 0.8`, 0.2`], RectangleBox[List[0, -1], List[2, 1]]]], \
Rule[DefaultBaseStyle, \\\"ColorSwatchGraphics\\\"], Rule[AspectRatio, 1], \
Rule[Frame, True], Rule[FrameStyle, RGBColor[0.`, 0.5333333333333334`, \
0.13333333333333336`]], Rule[FrameTicks, None], Rule[PlotRangePadding, None], \
Rule[ImageSize, Dynamic[List[Automatic, Times[1.35`, \
CurrentValue[\\\"FontCapHeight\\\"], \
Power[AbsoluteCurrentValue[Magnification], -1]]]]]], \
StyleBox[RowBox[List[\\\"RGBColor\\\", \\\"[\\\", RowBox[List[\\\"0\\\", \
\\\",\\\", \\\"0.8`\\\", \\\",\\\", \\\"0.2`\\\"]], \\\"]\\\"]], \
Rule[NumberMarks, False]]], Rule[Appearance, None], Rule[BaseStyle, List[]], \
Rule[BaselinePosition, Baseline], Rule[DefaultBaseStyle, List[]], \
RuleDelayed[ButtonFunction, With[List[Set[Typeset`box$, EvaluationBox[]]], \
If[Not[AbsoluteCurrentValue[\\\"Deployed\\\"]], \
CompoundExpression[SelectionMove[Typeset`box$, All, Expression], \
Set[FrontEnd`Private`$ColorSelectorInitialAlpha, 1], \
Set[FrontEnd`Private`$ColorSelectorInitialColor, RGBColor[0, 0.8`, 0.2`]], \
Set[FrontEnd`Private`$ColorSelectorUseMakeBoxes, True], \
MathLink`CallFrontEnd[FrontEnd`AttachCell[Typeset`box$, \
FrontEndResource[\\\"RGBColorValueSelector\\\"], List[0, List[Left, Bottom]], \
List[Left, Top], Rule[\\\"ClosingActions\\\", \
List[\\\"SelectionDeparture\\\", \\\"ParentChanged\\\", \
\\\"EvaluatorQuit\\\"]]]]]]]], Rule[BaseStyle, Inherited], Rule[Evaluator, \
Automatic], Rule[Method, \\\"Preemptive\\\"]], RGBColor[0, 0.8`, 0.2`], \
Rule[Editable, False], Rule[Selectable, False]], \\\",\\\", \
InterpretationBox[ButtonBox[TooltipBox[GraphicsBox[List[List[GrayLevel[0], \
RectangleBox[List[0, 0]]], List[GrayLevel[0], RectangleBox[List[1, -1]]], \
List[Hue[Rational[8, 9]], RectangleBox[List[0, -1], List[2, 1]]]], \
Rule[DefaultBaseStyle, \\\"ColorSwatchGraphics\\\"], Rule[AspectRatio, 1], \
Rule[Frame, True], Rule[FrameStyle, Hue[0.8888888888888888`, 1.`, \
0.6666666666666667`]], Rule[FrameTicks, None], Rule[PlotRangePadding, None], \
Rule[ImageSize, Dynamic[List[Automatic, Times[1.35`, \
CurrentValue[\\\"FontCapHeight\\\"], \
Power[AbsoluteCurrentValue[Magnification], -1]]]]]], \
StyleBox[RowBox[List[\\\"Hue\\\", \\\"[\\\", FractionBox[\\\"8\\\", \
\\\"9\\\"], \\\"]\\\"]], Rule[NumberMarks, False]]], Rule[Appearance, None], \
Rule[BaseStyle, List[]], Rule[BaselinePosition, Baseline], \
Rule[DefaultBaseStyle, List[]], RuleDelayed[ButtonFunction, \
With[List[Set[Typeset`box$, EvaluationBox[]]], If[Not[AbsoluteCurrentValue[\\\
\"Deployed\\\"]], CompoundExpression[SelectionMove[Typeset`box$, All, \
Expression], Set[FrontEnd`Private`$ColorSelectorInitialAlpha, 1], \
Set[FrontEnd`Private`$ColorSelectorInitialColor, Hue[Rational[8, 9], 1, 1]], \
Set[FrontEnd`Private`$ColorSelectorUseMakeBoxes, True], \
MathLink`CallFrontEnd[FrontEnd`AttachCell[Typeset`box$, \
FrontEndResource[\\\"HueColorValueSelector\\\"], List[0, List[Left, Bottom]], \
List[Left, Top], Rule[\\\"ClosingActions\\\", \
List[\\\"SelectionDeparture\\\", \\\"ParentChanged\\\", \
\\\"EvaluatorQuit\\\"]]]]]]]], Rule[BaseStyle, Inherited], Rule[Evaluator, \
Automatic], Rule[Method, \\\"Preemptive\\\"]], Hue[Rational[8, 9]], \
Rule[Editable, False], Rule[Selectable, False]], \\\",\\\", \
InterpretationBox[ButtonBox[TooltipBox[GraphicsBox[List[List[GrayLevel[0], \
RectangleBox[List[0, 0]]], List[GrayLevel[0], RectangleBox[List[1, -1]]], \
List[Hue[0.1`], RectangleBox[List[0, -1], List[2, 1]]]], \
Rule[DefaultBaseStyle, \\\"ColorSwatchGraphics\\\"], Rule[AspectRatio, 1], \
Rule[Frame, True], Rule[FrameStyle, Hue[0.10000000000000002`, 1.`, \
0.6666666666666667`]], Rule[FrameTicks, None], Rule[PlotRangePadding, None], \
Rule[ImageSize, Dynamic[List[Automatic, Times[1.35`, \
CurrentValue[\\\"FontCapHeight\\\"], \
Power[AbsoluteCurrentValue[Magnification], -1]]]]]], \
StyleBox[RowBox[List[\\\"Hue\\\", \\\"[\\\", \\\"0.1`\\\", \\\"]\\\"]], \
Rule[NumberMarks, False]]], Rule[Appearance, None], Rule[BaseStyle, List[]], \
Rule[BaselinePosition, Baseline], Rule[DefaultBaseStyle, List[]], \
RuleDelayed[ButtonFunction, With[List[Set[Typeset`box$, EvaluationBox[]]], \
If[Not[AbsoluteCurrentValue[\\\"Deployed\\\"]], \
CompoundExpression[SelectionMove[Typeset`box$, All, Expression], \
Set[FrontEnd`Private`$ColorSelectorInitialAlpha, 1], \
Set[FrontEnd`Private`$ColorSelectorInitialColor, Hue[0.1`, 1, 1]], \
Set[FrontEnd`Private`$ColorSelectorUseMakeBoxes, True], \
MathLink`CallFrontEnd[FrontEnd`AttachCell[Typeset`box$, \
FrontEndResource[\\\"HueColorValueSelector\\\"], List[0, List[Left, Bottom]], \
List[Left, Top], Rule[\\\"ClosingActions\\\", \
List[\\\"SelectionDeparture\\\", \\\"ParentChanged\\\", \
\\\"EvaluatorQuit\\\"]]]]]]]], Rule[BaseStyle, Inherited], Rule[Evaluator, \
Automatic], Rule[Method, \\\"Preemptive\\\"]], Hue[0.1`], Rule[Editable, \
False], Rule[Selectable, False]], \\\",\\\", \
InterpretationBox[ButtonBox[TooltipBox[GraphicsBox[List[List[GrayLevel[0], \
RectangleBox[List[0, 0]]], List[GrayLevel[0], RectangleBox[List[1, -1]]], \
List[RGBColor[0.6`, 0.3`, 0.2`], RectangleBox[List[0, -1], List[2, 1]]]], \
Rule[DefaultBaseStyle, \\\"ColorSwatchGraphics\\\"], Rule[AspectRatio, 1], \
Rule[Frame, True], Rule[FrameStyle, RGBColor[0.4`, 0.2`, \
0.13333333333333336`]], Rule[FrameTicks, None], Rule[PlotRangePadding, None], \
Rule[ImageSize, Dynamic[List[Automatic, Times[1.35`, \
CurrentValue[\\\"FontCapHeight\\\"], \
Power[AbsoluteCurrentValue[Magnification], -1]]]]]], \
StyleBox[RowBox[List[\\\"RGBColor\\\", \\\"[\\\", RowBox[List[\\\"0.6`\\\", \
\\\",\\\", \\\"0.3`\\\", \\\",\\\", \\\"0.2`\\\"]], \\\"]\\\"]], \
Rule[NumberMarks, False]]], Rule[Appearance, None], Rule[BaseStyle, List[]], \
Rule[BaselinePosition, Baseline], Rule[DefaultBaseStyle, List[]], \
RuleDelayed[ButtonFunction, With[List[Set[Typeset`box$, EvaluationBox[]]], \
If[Not[AbsoluteCurrentValue[\\\"Deployed\\\"]], \
CompoundExpression[SelectionMove[Typeset`box$, All, Expression], \
Set[FrontEnd`Private`$ColorSelectorInitialAlpha, 1], \
Set[FrontEnd`Private`$ColorSelectorInitialColor, RGBColor[0.6`, 0.3`, 0.2`]], \
Set[FrontEnd`Private`$ColorSelectorUseMakeBoxes, True], \
MathLink`CallFrontEnd[FrontEnd`AttachCell[Typeset`box$, \
FrontEndResource[\\\"RGBColorValueSelector\\\"], List[0, List[Left, Bottom]], \
List[Left, Top], Rule[\\\"ClosingActions\\\", \
List[\\\"SelectionDeparture\\\", \\\"ParentChanged\\\", \
\\\"EvaluatorQuit\\\"]]]]]]]], Rule[BaseStyle, Inherited], Rule[Evaluator, \
Automatic], Rule[Method, \\\"Preemptive\\\"]], RGBColor[0.6`, 0.3`, 0.2`], \
Rule[Editable, False], Rule[Selectable, False]]}], \\\"}\\\"}]\\) does not \
exist.\"", 2, 52, 1, 26972366852825070850, "Local"},
  "MessageTemplate"]], "Message", "MSG",
 CellChangeTimes->{3.813971236098762*^9},
 CellLabel->
  "During evaluation of \
In[50]:=",ExpressionUUID->"eea4fc09-6028-40b4-870f-fb73b1502850"],

Cell[BoxData[
 TemplateBox[{
  "Part", "partw", 
   "\"Part \\!\\(\\*RowBox[{\\\"37\\\"}]\\) of \\!\\(\\*RowBox[{\\\"{\\\", \
RowBox[{RowBox[{\\\"Dashing\\\", \\\"[\\\", RowBox[{\\\"{\\\", \
RowBox[{\\\"0\\\", \\\",\\\", \\\"0\\\"}], \\\"}\\\"}], \\\"]\\\"}], \
\\\",\\\", RowBox[{\\\"Dashing\\\", \\\"[\\\", RowBox[{\\\"{\\\", \
\\\"Medium\\\", \\\"}\\\"}], \\\"]\\\"}], \\\",\\\", RowBox[{\\\"Dashing\\\", \
\\\"[\\\", RowBox[{\\\"{\\\", \\\"Small\\\", \\\"}\\\"}], \\\"]\\\"}], \
\\\",\\\", RowBox[{\\\"Dashing\\\", \\\"[\\\", \\\"Tiny\\\", \\\"]\\\"}], \
\\\",\\\", RowBox[{\\\"Dashing\\\", \\\"[\\\", RowBox[{\\\"{\\\", \
RowBox[{\\\"Medium\\\", \\\",\\\", \\\"Small\\\", \\\",\\\", \\\"Tiny\\\", \\\
\",\\\", \\\"Small\\\"}], \\\"}\\\"}], \\\"]\\\"}], \\\",\\\", \
RowBox[{\\\"Dashing\\\", \\\"[\\\", RowBox[{\\\"{\\\", \\\"Large\\\", \\\"}\\\
\"}], \\\"]\\\"}], \\\",\\\", RowBox[{\\\"Dashing\\\", \\\"[\\\", \
RowBox[{\\\"{\\\", RowBox[{\\\"Medium\\\", \\\",\\\", \\\"Tiny\\\", \
\\\",\\\", \\\"Tiny\\\", \\\",\\\", \\\"Tiny\\\"}], \\\"}\\\"}], \\\"]\\\"}], \
\\\",\\\", RowBox[{\\\"Dashing\\\", \\\"[\\\", RowBox[{\\\"{\\\", \
RowBox[{\\\"Large\\\", \\\",\\\", \\\"Medium\\\", \\\",\\\", \\\"Small\\\", \
\\\",\\\", \\\"Medium\\\"}], \\\"}\\\"}], \\\"]\\\"}], \\\",\\\", \
RowBox[{\\\"Dashing\\\", \\\"[\\\", RowBox[{\\\"{\\\", RowBox[{\\\"Large\\\", \
\\\",\\\", \\\"Large\\\"}], \\\"}\\\"}], \\\"]\\\"}], \\\",\\\", \
RowBox[{\\\"Dashing\\\", \\\"[\\\", RowBox[{\\\"{\\\", RowBox[{\\\"0\\\", \
\\\",\\\", \\\"0\\\"}], \\\"}\\\"}], \\\"]\\\"}], \\\",\\\", \
RowBox[{\\\"Dashing\\\", \\\"[\\\", RowBox[{\\\"{\\\", \\\"Medium\\\", \
\\\"}\\\"}], \\\"]\\\"}], \\\",\\\", RowBox[{\\\"\[LeftSkeleton]\\\", \
\\\"14\\\", \\\"\[RightSkeleton]\\\"}], \\\",\\\", RowBox[{\\\"Dashing\\\", \
\\\"[\\\", RowBox[{\\\"{\\\", RowBox[{\\\"Large\\\", \\\",\\\", \
\\\"Medium\\\", \\\",\\\", \\\"Small\\\", \\\",\\\", \\\"Medium\\\"}], \
\\\"}\\\"}], \\\"]\\\"}], \\\",\\\", RowBox[{\\\"Dashing\\\", \\\"[\\\", \
RowBox[{\\\"{\\\", RowBox[{\\\"Large\\\", \\\",\\\", \\\"Large\\\"}], \\\"}\\\
\"}], \\\"]\\\"}], \\\",\\\", RowBox[{\\\"Dashing\\\", \\\"[\\\", \
RowBox[{\\\"{\\\", RowBox[{\\\"0\\\", \\\",\\\", \\\"0\\\"}], \\\"}\\\"}], \\\
\"]\\\"}], \\\",\\\", RowBox[{\\\"Dashing\\\", \\\"[\\\", RowBox[{\\\"{\\\", \
\\\"Medium\\\", \\\"}\\\"}], \\\"]\\\"}], \\\",\\\", RowBox[{\\\"Dashing\\\", \
\\\"[\\\", RowBox[{\\\"{\\\", \\\"Small\\\", \\\"}\\\"}], \\\"]\\\"}], \
\\\",\\\", RowBox[{\\\"Dashing\\\", \\\"[\\\", \\\"Tiny\\\", \\\"]\\\"}], \
\\\",\\\", RowBox[{\\\"Dashing\\\", \\\"[\\\", RowBox[{\\\"{\\\", \
RowBox[{\\\"Medium\\\", \\\",\\\", \\\"Small\\\", \\\",\\\", \\\"Tiny\\\", \\\
\",\\\", \\\"Small\\\"}], \\\"}\\\"}], \\\"]\\\"}], \\\",\\\", \
RowBox[{\\\"Dashing\\\", \\\"[\\\", RowBox[{\\\"{\\\", \\\"Large\\\", \\\"}\\\
\"}], \\\"]\\\"}], \\\",\\\", RowBox[{\\\"Dashing\\\", \\\"[\\\", \
RowBox[{\\\"{\\\", RowBox[{\\\"Medium\\\", \\\",\\\", \\\"Tiny\\\", \
\\\",\\\", \\\"Tiny\\\", \\\",\\\", \\\"Tiny\\\"}], \\\"}\\\"}], \\\"]\\\"}], \
\\\",\\\", RowBox[{\\\"Dashing\\\", \\\"[\\\", RowBox[{\\\"{\\\", \
RowBox[{\\\"Large\\\", \\\",\\\", \\\"Medium\\\", \\\",\\\", \\\"Small\\\", \
\\\",\\\", \\\"Medium\\\"}], \\\"}\\\"}], \\\"]\\\"}], \\\",\\\", \
RowBox[{\\\"Dashing\\\", \\\"[\\\", RowBox[{\\\"{\\\", RowBox[{\\\"Large\\\", \
\\\",\\\", \\\"Large\\\"}], \\\"}\\\"}], \\\"]\\\"}]}], \\\"}\\\"}]\\) does \
not exist.\"", 2, 52, 2, 26972366852825070850, "Local"},
  "MessageTemplate"]], "Message", "MSG",
 CellChangeTimes->{3.813971236250972*^9},
 CellLabel->
  "During evaluation of \
In[50]:=",ExpressionUUID->"e2207cdb-0d69-4229-b440-962bfa4d1418"],

Cell[BoxData[
 TemplateBox[{
  "Part", "partw", 
   "\"Part \\!\\(\\*RowBox[{\\\"37\\\"}]\\) of \\!\\(\\*RowBox[{\\\"{\\\", \
RowBox[{InterpretationBox[ButtonBox[TooltipBox[GraphicsBox[List[List[\
GrayLevel[0], RectangleBox[List[0, 0]]], List[GrayLevel[0], \
RectangleBox[List[1, -1]]], List[GrayLevel[0], RectangleBox[List[0, -1], \
List[2, 1]]]], Rule[DefaultBaseStyle, \\\"ColorSwatchGraphics\\\"], \
Rule[AspectRatio, 1], Rule[Frame, True], Rule[FrameStyle, GrayLevel[0.`]], \
Rule[FrameTicks, None], Rule[PlotRangePadding, None], Rule[ImageSize, \
Dynamic[List[Automatic, Times[1.35`, CurrentValue[\\\"FontCapHeight\\\"], \
Power[AbsoluteCurrentValue[Magnification], -1]]]]]], \
StyleBox[RowBox[List[\\\"GrayLevel\\\", \\\"[\\\", \\\"0\\\", \\\"]\\\"]], \
Rule[NumberMarks, False]]], Rule[Appearance, None], Rule[BaseStyle, List[]], \
Rule[BaselinePosition, Baseline], Rule[DefaultBaseStyle, List[]], \
RuleDelayed[ButtonFunction, With[List[Set[Typeset`box$, EvaluationBox[]]], \
If[Not[AbsoluteCurrentValue[\\\"Deployed\\\"]], \
CompoundExpression[SelectionMove[Typeset`box$, All, Expression], \
Set[FrontEnd`Private`$ColorSelectorInitialAlpha, 1], \
Set[FrontEnd`Private`$ColorSelectorInitialColor, GrayLevel[0]], \
Set[FrontEnd`Private`$ColorSelectorUseMakeBoxes, True], \
MathLink`CallFrontEnd[FrontEnd`AttachCell[Typeset`box$, \
FrontEndResource[\\\"GrayLevelColorValueSelector\\\"], List[0, List[Left, \
Bottom]], List[Left, Top], Rule[\\\"ClosingActions\\\", \
List[\\\"SelectionDeparture\\\", \\\"ParentChanged\\\", \
\\\"EvaluatorQuit\\\"]]]]]]]], Rule[BaseStyle, Inherited], Rule[Evaluator, \
Automatic], Rule[Method, \\\"Preemptive\\\"]], GrayLevel[0], Rule[Editable, \
False], Rule[Selectable, False]], \\\",\\\", \
InterpretationBox[ButtonBox[TooltipBox[GraphicsBox[List[List[GrayLevel[0], \
RectangleBox[List[0, 0]]], List[GrayLevel[0], RectangleBox[List[1, -1]]], \
List[RGBColor[1, 0, 0], RectangleBox[List[0, -1], List[2, 1]]]], \
Rule[DefaultBaseStyle, \\\"ColorSwatchGraphics\\\"], Rule[AspectRatio, 1], \
Rule[Frame, True], Rule[FrameStyle, RGBColor[0.6666666666666666`, 0.`, 0.`]], \
Rule[FrameTicks, None], Rule[PlotRangePadding, None], Rule[ImageSize, \
Dynamic[List[Automatic, Times[1.35`, CurrentValue[\\\"FontCapHeight\\\"], \
Power[AbsoluteCurrentValue[Magnification], -1]]]]]], \
StyleBox[RowBox[List[\\\"RGBColor\\\", \\\"[\\\", RowBox[List[\\\"1\\\", \
\\\",\\\", \\\"0\\\", \\\",\\\", \\\"0\\\"]], \\\"]\\\"]], Rule[NumberMarks, \
False]]], Rule[Appearance, None], Rule[BaseStyle, List[]], \
Rule[BaselinePosition, Baseline], Rule[DefaultBaseStyle, List[]], \
RuleDelayed[ButtonFunction, With[List[Set[Typeset`box$, EvaluationBox[]]], \
If[Not[AbsoluteCurrentValue[\\\"Deployed\\\"]], \
CompoundExpression[SelectionMove[Typeset`box$, All, Expression], \
Set[FrontEnd`Private`$ColorSelectorInitialAlpha, 1], \
Set[FrontEnd`Private`$ColorSelectorInitialColor, RGBColor[1, 0, 0]], \
Set[FrontEnd`Private`$ColorSelectorUseMakeBoxes, True], \
MathLink`CallFrontEnd[FrontEnd`AttachCell[Typeset`box$, \
FrontEndResource[\\\"RGBColorValueSelector\\\"], List[0, List[Left, Bottom]], \
List[Left, Top], Rule[\\\"ClosingActions\\\", \
List[\\\"SelectionDeparture\\\", \\\"ParentChanged\\\", \
\\\"EvaluatorQuit\\\"]]]]]]]], Rule[BaseStyle, Inherited], Rule[Evaluator, \
Automatic], Rule[Method, \\\"Preemptive\\\"]], RGBColor[1, 0, 0], \
Rule[Editable, False], Rule[Selectable, False]], \\\",\\\", \
InterpretationBox[ButtonBox[TooltipBox[GraphicsBox[List[List[GrayLevel[0], \
RectangleBox[List[0, 0]]], List[GrayLevel[0], RectangleBox[List[1, -1]]], \
List[RGBColor[0, 0, 1], RectangleBox[List[0, -1], List[2, 1]]]], \
Rule[DefaultBaseStyle, \\\"ColorSwatchGraphics\\\"], Rule[AspectRatio, 1], \
Rule[Frame, True], Rule[FrameStyle, RGBColor[0.`, 0.`, 0.6666666666666666`]], \
Rule[FrameTicks, None], Rule[PlotRangePadding, None], Rule[ImageSize, \
Dynamic[List[Automatic, Times[1.35`, CurrentValue[\\\"FontCapHeight\\\"], \
Power[AbsoluteCurrentValue[Magnification], -1]]]]]], \
StyleBox[RowBox[List[\\\"RGBColor\\\", \\\"[\\\", RowBox[List[\\\"0\\\", \
\\\",\\\", \\\"0\\\", \\\",\\\", \\\"1\\\"]], \\\"]\\\"]], Rule[NumberMarks, \
False]]], Rule[Appearance, None], Rule[BaseStyle, List[]], \
Rule[BaselinePosition, Baseline], Rule[DefaultBaseStyle, List[]], \
RuleDelayed[ButtonFunction, With[List[Set[Typeset`box$, EvaluationBox[]]], \
If[Not[AbsoluteCurrentValue[\\\"Deployed\\\"]], \
CompoundExpression[SelectionMove[Typeset`box$, All, Expression], \
Set[FrontEnd`Private`$ColorSelectorInitialAlpha, 1], \
Set[FrontEnd`Private`$ColorSelectorInitialColor, RGBColor[0, 0, 1]], \
Set[FrontEnd`Private`$ColorSelectorUseMakeBoxes, True], \
MathLink`CallFrontEnd[FrontEnd`AttachCell[Typeset`box$, \
FrontEndResource[\\\"RGBColorValueSelector\\\"], List[0, List[Left, Bottom]], \
List[Left, Top], Rule[\\\"ClosingActions\\\", \
List[\\\"SelectionDeparture\\\", \\\"ParentChanged\\\", \
\\\"EvaluatorQuit\\\"]]]]]]]], Rule[BaseStyle, Inherited], Rule[Evaluator, \
Automatic], Rule[Method, \\\"Preemptive\\\"]], RGBColor[0, 0, 1], \
Rule[Editable, False], Rule[Selectable, False]], \\\",\\\", \
InterpretationBox[ButtonBox[TooltipBox[GraphicsBox[List[List[GrayLevel[0], \
RectangleBox[List[0, 0]]], List[GrayLevel[0], RectangleBox[List[1, -1]]], \
List[RGBColor[0, 0.8`, 0.2`], RectangleBox[List[0, -1], List[2, 1]]]], \
Rule[DefaultBaseStyle, \\\"ColorSwatchGraphics\\\"], Rule[AspectRatio, 1], \
Rule[Frame, True], Rule[FrameStyle, RGBColor[0.`, 0.5333333333333334`, \
0.13333333333333336`]], Rule[FrameTicks, None], Rule[PlotRangePadding, None], \
Rule[ImageSize, Dynamic[List[Automatic, Times[1.35`, \
CurrentValue[\\\"FontCapHeight\\\"], \
Power[AbsoluteCurrentValue[Magnification], -1]]]]]], \
StyleBox[RowBox[List[\\\"RGBColor\\\", \\\"[\\\", RowBox[List[\\\"0\\\", \
\\\",\\\", \\\"0.8`\\\", \\\",\\\", \\\"0.2`\\\"]], \\\"]\\\"]], \
Rule[NumberMarks, False]]], Rule[Appearance, None], Rule[BaseStyle, List[]], \
Rule[BaselinePosition, Baseline], Rule[DefaultBaseStyle, List[]], \
RuleDelayed[ButtonFunction, With[List[Set[Typeset`box$, EvaluationBox[]]], \
If[Not[AbsoluteCurrentValue[\\\"Deployed\\\"]], \
CompoundExpression[SelectionMove[Typeset`box$, All, Expression], \
Set[FrontEnd`Private`$ColorSelectorInitialAlpha, 1], \
Set[FrontEnd`Private`$ColorSelectorInitialColor, RGBColor[0, 0.8`, 0.2`]], \
Set[FrontEnd`Private`$ColorSelectorUseMakeBoxes, True], \
MathLink`CallFrontEnd[FrontEnd`AttachCell[Typeset`box$, \
FrontEndResource[\\\"RGBColorValueSelector\\\"], List[0, List[Left, Bottom]], \
List[Left, Top], Rule[\\\"ClosingActions\\\", \
List[\\\"SelectionDeparture\\\", \\\"ParentChanged\\\", \
\\\"EvaluatorQuit\\\"]]]]]]]], Rule[BaseStyle, Inherited], Rule[Evaluator, \
Automatic], Rule[Method, \\\"Preemptive\\\"]], RGBColor[0, 0.8`, 0.2`], \
Rule[Editable, False], Rule[Selectable, False]], \\\",\\\", \
InterpretationBox[ButtonBox[TooltipBox[GraphicsBox[List[List[GrayLevel[0], \
RectangleBox[List[0, 0]]], List[GrayLevel[0], RectangleBox[List[1, -1]]], \
List[Hue[Rational[8, 9]], RectangleBox[List[0, -1], List[2, 1]]]], \
Rule[DefaultBaseStyle, \\\"ColorSwatchGraphics\\\"], Rule[AspectRatio, 1], \
Rule[Frame, True], Rule[FrameStyle, Hue[0.8888888888888888`, 1.`, \
0.6666666666666667`]], Rule[FrameTicks, None], Rule[PlotRangePadding, None], \
Rule[ImageSize, Dynamic[List[Automatic, Times[1.35`, \
CurrentValue[\\\"FontCapHeight\\\"], \
Power[AbsoluteCurrentValue[Magnification], -1]]]]]], \
StyleBox[RowBox[List[\\\"Hue\\\", \\\"[\\\", FractionBox[\\\"8\\\", \
\\\"9\\\"], \\\"]\\\"]], Rule[NumberMarks, False]]], Rule[Appearance, None], \
Rule[BaseStyle, List[]], Rule[BaselinePosition, Baseline], \
Rule[DefaultBaseStyle, List[]], RuleDelayed[ButtonFunction, \
With[List[Set[Typeset`box$, EvaluationBox[]]], If[Not[AbsoluteCurrentValue[\\\
\"Deployed\\\"]], CompoundExpression[SelectionMove[Typeset`box$, All, \
Expression], Set[FrontEnd`Private`$ColorSelectorInitialAlpha, 1], \
Set[FrontEnd`Private`$ColorSelectorInitialColor, Hue[Rational[8, 9], 1, 1]], \
Set[FrontEnd`Private`$ColorSelectorUseMakeBoxes, True], \
MathLink`CallFrontEnd[FrontEnd`AttachCell[Typeset`box$, \
FrontEndResource[\\\"HueColorValueSelector\\\"], List[0, List[Left, Bottom]], \
List[Left, Top], Rule[\\\"ClosingActions\\\", \
List[\\\"SelectionDeparture\\\", \\\"ParentChanged\\\", \
\\\"EvaluatorQuit\\\"]]]]]]]], Rule[BaseStyle, Inherited], Rule[Evaluator, \
Automatic], Rule[Method, \\\"Preemptive\\\"]], Hue[Rational[8, 9]], \
Rule[Editable, False], Rule[Selectable, False]], \\\",\\\", \
InterpretationBox[ButtonBox[TooltipBox[GraphicsBox[List[List[GrayLevel[0], \
RectangleBox[List[0, 0]]], List[GrayLevel[0], RectangleBox[List[1, -1]]], \
List[Hue[0.1`], RectangleBox[List[0, -1], List[2, 1]]]], \
Rule[DefaultBaseStyle, \\\"ColorSwatchGraphics\\\"], Rule[AspectRatio, 1], \
Rule[Frame, True], Rule[FrameStyle, Hue[0.10000000000000002`, 1.`, \
0.6666666666666667`]], Rule[FrameTicks, None], Rule[PlotRangePadding, None], \
Rule[ImageSize, Dynamic[List[Automatic, Times[1.35`, \
CurrentValue[\\\"FontCapHeight\\\"], \
Power[AbsoluteCurrentValue[Magnification], -1]]]]]], \
StyleBox[RowBox[List[\\\"Hue\\\", \\\"[\\\", \\\"0.1`\\\", \\\"]\\\"]], \
Rule[NumberMarks, False]]], Rule[Appearance, None], Rule[BaseStyle, List[]], \
Rule[BaselinePosition, Baseline], Rule[DefaultBaseStyle, List[]], \
RuleDelayed[ButtonFunction, With[List[Set[Typeset`box$, EvaluationBox[]]], \
If[Not[AbsoluteCurrentValue[\\\"Deployed\\\"]], \
CompoundExpression[SelectionMove[Typeset`box$, All, Expression], \
Set[FrontEnd`Private`$ColorSelectorInitialAlpha, 1], \
Set[FrontEnd`Private`$ColorSelectorInitialColor, Hue[0.1`, 1, 1]], \
Set[FrontEnd`Private`$ColorSelectorUseMakeBoxes, True], \
MathLink`CallFrontEnd[FrontEnd`AttachCell[Typeset`box$, \
FrontEndResource[\\\"HueColorValueSelector\\\"], List[0, List[Left, Bottom]], \
List[Left, Top], Rule[\\\"ClosingActions\\\", \
List[\\\"SelectionDeparture\\\", \\\"ParentChanged\\\", \
\\\"EvaluatorQuit\\\"]]]]]]]], Rule[BaseStyle, Inherited], Rule[Evaluator, \
Automatic], Rule[Method, \\\"Preemptive\\\"]], Hue[0.1`], Rule[Editable, \
False], Rule[Selectable, False]], \\\",\\\", \
InterpretationBox[ButtonBox[TooltipBox[GraphicsBox[List[List[GrayLevel[0], \
RectangleBox[List[0, 0]]], List[GrayLevel[0], RectangleBox[List[1, -1]]], \
List[RGBColor[0.6`, 0.3`, 0.2`], RectangleBox[List[0, -1], List[2, 1]]]], \
Rule[DefaultBaseStyle, \\\"ColorSwatchGraphics\\\"], Rule[AspectRatio, 1], \
Rule[Frame, True], Rule[FrameStyle, RGBColor[0.4`, 0.2`, \
0.13333333333333336`]], Rule[FrameTicks, None], Rule[PlotRangePadding, None], \
Rule[ImageSize, Dynamic[List[Automatic, Times[1.35`, \
CurrentValue[\\\"FontCapHeight\\\"], \
Power[AbsoluteCurrentValue[Magnification], -1]]]]]], \
StyleBox[RowBox[List[\\\"RGBColor\\\", \\\"[\\\", RowBox[List[\\\"0.6`\\\", \
\\\",\\\", \\\"0.3`\\\", \\\",\\\", \\\"0.2`\\\"]], \\\"]\\\"]], \
Rule[NumberMarks, False]]], Rule[Appearance, None], Rule[BaseStyle, List[]], \
Rule[BaselinePosition, Baseline], Rule[DefaultBaseStyle, List[]], \
RuleDelayed[ButtonFunction, With[List[Set[Typeset`box$, EvaluationBox[]]], \
If[Not[AbsoluteCurrentValue[\\\"Deployed\\\"]], \
CompoundExpression[SelectionMove[Typeset`box$, All, Expression], \
Set[FrontEnd`Private`$ColorSelectorInitialAlpha, 1], \
Set[FrontEnd`Private`$ColorSelectorInitialColor, RGBColor[0.6`, 0.3`, 0.2`]], \
Set[FrontEnd`Private`$ColorSelectorUseMakeBoxes, True], \
MathLink`CallFrontEnd[FrontEnd`AttachCell[Typeset`box$, \
FrontEndResource[\\\"RGBColorValueSelector\\\"], List[0, List[Left, Bottom]], \
List[Left, Top], Rule[\\\"ClosingActions\\\", \
List[\\\"SelectionDeparture\\\", \\\"ParentChanged\\\", \
\\\"EvaluatorQuit\\\"]]]]]]]], Rule[BaseStyle, Inherited], Rule[Evaluator, \
Automatic], Rule[Method, \\\"Preemptive\\\"]], RGBColor[0.6`, 0.3`, 0.2`], \
Rule[Editable, False], Rule[Selectable, False]], \\\",\\\", \
InterpretationBox[ButtonBox[TooltipBox[GraphicsBox[List[List[GrayLevel[0], \
RectangleBox[List[0, 0]]], List[GrayLevel[0], RectangleBox[List[1, -1]]], \
List[GrayLevel[0], RectangleBox[List[0, -1], List[2, 1]]]], \
Rule[DefaultBaseStyle, \\\"ColorSwatchGraphics\\\"], Rule[AspectRatio, 1], \
Rule[Frame, True], Rule[FrameStyle, GrayLevel[0.`]], Rule[FrameTicks, None], \
Rule[PlotRangePadding, None], Rule[ImageSize, Dynamic[List[Automatic, \
Times[1.35`, CurrentValue[\\\"FontCapHeight\\\"], \
Power[AbsoluteCurrentValue[Magnification], -1]]]]]], \
StyleBox[RowBox[List[\\\"GrayLevel\\\", \\\"[\\\", \\\"0\\\", \\\"]\\\"]], \
Rule[NumberMarks, False]]], Rule[Appearance, None], Rule[BaseStyle, List[]], \
Rule[BaselinePosition, Baseline], Rule[DefaultBaseStyle, List[]], \
RuleDelayed[ButtonFunction, With[List[Set[Typeset`box$, EvaluationBox[]]], \
If[Not[AbsoluteCurrentValue[\\\"Deployed\\\"]], \
CompoundExpression[SelectionMove[Typeset`box$, All, Expression], \
Set[FrontEnd`Private`$ColorSelectorInitialAlpha, 1], \
Set[FrontEnd`Private`$ColorSelectorInitialColor, GrayLevel[0]], \
Set[FrontEnd`Private`$ColorSelectorUseMakeBoxes, True], \
MathLink`CallFrontEnd[FrontEnd`AttachCell[Typeset`box$, \
FrontEndResource[\\\"GrayLevelColorValueSelector\\\"], List[0, List[Left, \
Bottom]], List[Left, Top], Rule[\\\"ClosingActions\\\", \
List[\\\"SelectionDeparture\\\", \\\"ParentChanged\\\", \
\\\"EvaluatorQuit\\\"]]]]]]]], Rule[BaseStyle, Inherited], Rule[Evaluator, \
Automatic], Rule[Method, \\\"Preemptive\\\"]], GrayLevel[0], Rule[Editable, \
False], Rule[Selectable, False]], \\\",\\\", \
InterpretationBox[ButtonBox[TooltipBox[GraphicsBox[List[List[GrayLevel[0], \
RectangleBox[List[0, 0]]], List[GrayLevel[0], RectangleBox[List[1, -1]]], \
List[RGBColor[1, 0, 0], RectangleBox[List[0, -1], List[2, 1]]]], \
Rule[DefaultBaseStyle, \\\"ColorSwatchGraphics\\\"], Rule[AspectRatio, 1], \
Rule[Frame, True], Rule[FrameStyle, RGBColor[0.6666666666666666`, 0.`, 0.`]], \
Rule[FrameTicks, None], Rule[PlotRangePadding, None], Rule[ImageSize, \
Dynamic[List[Automatic, Times[1.35`, CurrentValue[\\\"FontCapHeight\\\"], \
Power[AbsoluteCurrentValue[Magnification], -1]]]]]], \
StyleBox[RowBox[List[\\\"RGBColor\\\", \\\"[\\\", RowBox[List[\\\"1\\\", \
\\\",\\\", \\\"0\\\", \\\",\\\", \\\"0\\\"]], \\\"]\\\"]], Rule[NumberMarks, \
False]]], Rule[Appearance, None], Rule[BaseStyle, List[]], \
Rule[BaselinePosition, Baseline], Rule[DefaultBaseStyle, List[]], \
RuleDelayed[ButtonFunction, With[List[Set[Typeset`box$, EvaluationBox[]]], \
If[Not[AbsoluteCurrentValue[\\\"Deployed\\\"]], \
CompoundExpression[SelectionMove[Typeset`box$, All, Expression], \
Set[FrontEnd`Private`$ColorSelectorInitialAlpha, 1], \
Set[FrontEnd`Private`$ColorSelectorInitialColor, RGBColor[1, 0, 0]], \
Set[FrontEnd`Private`$ColorSelectorUseMakeBoxes, True], \
MathLink`CallFrontEnd[FrontEnd`AttachCell[Typeset`box$, \
FrontEndResource[\\\"RGBColorValueSelector\\\"], List[0, List[Left, Bottom]], \
List[Left, Top], Rule[\\\"ClosingActions\\\", \
List[\\\"SelectionDeparture\\\", \\\"ParentChanged\\\", \
\\\"EvaluatorQuit\\\"]]]]]]]], Rule[BaseStyle, Inherited], Rule[Evaluator, \
Automatic], Rule[Method, \\\"Preemptive\\\"]], RGBColor[1, 0, 0], \
Rule[Editable, False], Rule[Selectable, False]], \\\",\\\", \
InterpretationBox[ButtonBox[TooltipBox[GraphicsBox[List[List[GrayLevel[0], \
RectangleBox[List[0, 0]]], List[GrayLevel[0], RectangleBox[List[1, -1]]], \
List[RGBColor[0, 0, 1], RectangleBox[List[0, -1], List[2, 1]]]], \
Rule[DefaultBaseStyle, \\\"ColorSwatchGraphics\\\"], Rule[AspectRatio, 1], \
Rule[Frame, True], Rule[FrameStyle, RGBColor[0.`, 0.`, 0.6666666666666666`]], \
Rule[FrameTicks, None], Rule[PlotRangePadding, None], Rule[ImageSize, \
Dynamic[List[Automatic, Times[1.35`, CurrentValue[\\\"FontCapHeight\\\"], \
Power[AbsoluteCurrentValue[Magnification], -1]]]]]], \
StyleBox[RowBox[List[\\\"RGBColor\\\", \\\"[\\\", RowBox[List[\\\"0\\\", \
\\\",\\\", \\\"0\\\", \\\",\\\", \\\"1\\\"]], \\\"]\\\"]], Rule[NumberMarks, \
False]]], Rule[Appearance, None], Rule[BaseStyle, List[]], \
Rule[BaselinePosition, Baseline], Rule[DefaultBaseStyle, List[]], \
RuleDelayed[ButtonFunction, With[List[Set[Typeset`box$, EvaluationBox[]]], \
If[Not[AbsoluteCurrentValue[\\\"Deployed\\\"]], \
CompoundExpression[SelectionMove[Typeset`box$, All, Expression], \
Set[FrontEnd`Private`$ColorSelectorInitialAlpha, 1], \
Set[FrontEnd`Private`$ColorSelectorInitialColor, RGBColor[0, 0, 1]], \
Set[FrontEnd`Private`$ColorSelectorUseMakeBoxes, True], \
MathLink`CallFrontEnd[FrontEnd`AttachCell[Typeset`box$, \
FrontEndResource[\\\"RGBColorValueSelector\\\"], List[0, List[Left, Bottom]], \
List[Left, Top], Rule[\\\"ClosingActions\\\", \
List[\\\"SelectionDeparture\\\", \\\"ParentChanged\\\", \
\\\"EvaluatorQuit\\\"]]]]]]]], Rule[BaseStyle, Inherited], Rule[Evaluator, \
Automatic], Rule[Method, \\\"Preemptive\\\"]], RGBColor[0, 0, 1], \
Rule[Editable, False], Rule[Selectable, False]], \\\",\\\", \
InterpretationBox[ButtonBox[TooltipBox[GraphicsBox[List[List[GrayLevel[0], \
RectangleBox[List[0, 0]]], List[GrayLevel[0], RectangleBox[List[1, -1]]], \
List[RGBColor[0, 0.8`, 0.2`], RectangleBox[List[0, -1], List[2, 1]]]], \
Rule[DefaultBaseStyle, \\\"ColorSwatchGraphics\\\"], Rule[AspectRatio, 1], \
Rule[Frame, True], Rule[FrameStyle, RGBColor[0.`, 0.5333333333333334`, \
0.13333333333333336`]], Rule[FrameTicks, None], Rule[PlotRangePadding, None], \
Rule[ImageSize, Dynamic[List[Automatic, Times[1.35`, \
CurrentValue[\\\"FontCapHeight\\\"], \
Power[AbsoluteCurrentValue[Magnification], -1]]]]]], \
StyleBox[RowBox[List[\\\"RGBColor\\\", \\\"[\\\", RowBox[List[\\\"0\\\", \
\\\",\\\", \\\"0.8`\\\", \\\",\\\", \\\"0.2`\\\"]], \\\"]\\\"]], \
Rule[NumberMarks, False]]], Rule[Appearance, None], Rule[BaseStyle, List[]], \
Rule[BaselinePosition, Baseline], Rule[DefaultBaseStyle, List[]], \
RuleDelayed[ButtonFunction, With[List[Set[Typeset`box$, EvaluationBox[]]], \
If[Not[AbsoluteCurrentValue[\\\"Deployed\\\"]], \
CompoundExpression[SelectionMove[Typeset`box$, All, Expression], \
Set[FrontEnd`Private`$ColorSelectorInitialAlpha, 1], \
Set[FrontEnd`Private`$ColorSelectorInitialColor, RGBColor[0, 0.8`, 0.2`]], \
Set[FrontEnd`Private`$ColorSelectorUseMakeBoxes, True], \
MathLink`CallFrontEnd[FrontEnd`AttachCell[Typeset`box$, \
FrontEndResource[\\\"RGBColorValueSelector\\\"], List[0, List[Left, Bottom]], \
List[Left, Top], Rule[\\\"ClosingActions\\\", \
List[\\\"SelectionDeparture\\\", \\\"ParentChanged\\\", \
\\\"EvaluatorQuit\\\"]]]]]]]], Rule[BaseStyle, Inherited], Rule[Evaluator, \
Automatic], Rule[Method, \\\"Preemptive\\\"]], RGBColor[0, 0.8`, 0.2`], \
Rule[Editable, False], Rule[Selectable, False]], \\\",\\\", \
InterpretationBox[ButtonBox[TooltipBox[GraphicsBox[List[List[GrayLevel[0], \
RectangleBox[List[0, 0]]], List[GrayLevel[0], RectangleBox[List[1, -1]]], \
List[Hue[Rational[8, 9]], RectangleBox[List[0, -1], List[2, 1]]]], \
Rule[DefaultBaseStyle, \\\"ColorSwatchGraphics\\\"], Rule[AspectRatio, 1], \
Rule[Frame, True], Rule[FrameStyle, Hue[0.8888888888888888`, 1.`, \
0.6666666666666667`]], Rule[FrameTicks, None], Rule[PlotRangePadding, None], \
Rule[ImageSize, Dynamic[List[Automatic, Times[1.35`, \
CurrentValue[\\\"FontCapHeight\\\"], \
Power[AbsoluteCurrentValue[Magnification], -1]]]]]], \
StyleBox[RowBox[List[\\\"Hue\\\", \\\"[\\\", FractionBox[\\\"8\\\", \
\\\"9\\\"], \\\"]\\\"]], Rule[NumberMarks, False]]], Rule[Appearance, None], \
Rule[BaseStyle, List[]], Rule[BaselinePosition, Baseline], \
Rule[DefaultBaseStyle, List[]], RuleDelayed[ButtonFunction, \
With[List[Set[Typeset`box$, EvaluationBox[]]], If[Not[AbsoluteCurrentValue[\\\
\"Deployed\\\"]], CompoundExpression[SelectionMove[Typeset`box$, All, \
Expression], Set[FrontEnd`Private`$ColorSelectorInitialAlpha, 1], \
Set[FrontEnd`Private`$ColorSelectorInitialColor, Hue[Rational[8, 9], 1, 1]], \
Set[FrontEnd`Private`$ColorSelectorUseMakeBoxes, True], \
MathLink`CallFrontEnd[FrontEnd`AttachCell[Typeset`box$, \
FrontEndResource[\\\"HueColorValueSelector\\\"], List[0, List[Left, Bottom]], \
List[Left, Top], Rule[\\\"ClosingActions\\\", \
List[\\\"SelectionDeparture\\\", \\\"ParentChanged\\\", \
\\\"EvaluatorQuit\\\"]]]]]]]], Rule[BaseStyle, Inherited], Rule[Evaluator, \
Automatic], Rule[Method, \\\"Preemptive\\\"]], Hue[Rational[8, 9]], \
Rule[Editable, False], Rule[Selectable, False]], \\\",\\\", \
InterpretationBox[ButtonBox[TooltipBox[GraphicsBox[List[List[GrayLevel[0], \
RectangleBox[List[0, 0]]], List[GrayLevel[0], RectangleBox[List[1, -1]]], \
List[Hue[0.1`], RectangleBox[List[0, -1], List[2, 1]]]], \
Rule[DefaultBaseStyle, \\\"ColorSwatchGraphics\\\"], Rule[AspectRatio, 1], \
Rule[Frame, True], Rule[FrameStyle, Hue[0.10000000000000002`, 1.`, \
0.6666666666666667`]], Rule[FrameTicks, None], Rule[PlotRangePadding, None], \
Rule[ImageSize, Dynamic[List[Automatic, Times[1.35`, \
CurrentValue[\\\"FontCapHeight\\\"], \
Power[AbsoluteCurrentValue[Magnification], -1]]]]]], \
StyleBox[RowBox[List[\\\"Hue\\\", \\\"[\\\", \\\"0.1`\\\", \\\"]\\\"]], \
Rule[NumberMarks, False]]], Rule[Appearance, None], Rule[BaseStyle, List[]], \
Rule[BaselinePosition, Baseline], Rule[DefaultBaseStyle, List[]], \
RuleDelayed[ButtonFunction, With[List[Set[Typeset`box$, EvaluationBox[]]], \
If[Not[AbsoluteCurrentValue[\\\"Deployed\\\"]], \
CompoundExpression[SelectionMove[Typeset`box$, All, Expression], \
Set[FrontEnd`Private`$ColorSelectorInitialAlpha, 1], \
Set[FrontEnd`Private`$ColorSelectorInitialColor, Hue[0.1`, 1, 1]], \
Set[FrontEnd`Private`$ColorSelectorUseMakeBoxes, True], \
MathLink`CallFrontEnd[FrontEnd`AttachCell[Typeset`box$, \
FrontEndResource[\\\"HueColorValueSelector\\\"], List[0, List[Left, Bottom]], \
List[Left, Top], Rule[\\\"ClosingActions\\\", \
List[\\\"SelectionDeparture\\\", \\\"ParentChanged\\\", \
\\\"EvaluatorQuit\\\"]]]]]]]], Rule[BaseStyle, Inherited], Rule[Evaluator, \
Automatic], Rule[Method, \\\"Preemptive\\\"]], Hue[0.1`], Rule[Editable, \
False], Rule[Selectable, False]], \\\",\\\", \
InterpretationBox[ButtonBox[TooltipBox[GraphicsBox[List[List[GrayLevel[0], \
RectangleBox[List[0, 0]]], List[GrayLevel[0], RectangleBox[List[1, -1]]], \
List[RGBColor[0.6`, 0.3`, 0.2`], RectangleBox[List[0, -1], List[2, 1]]]], \
Rule[DefaultBaseStyle, \\\"ColorSwatchGraphics\\\"], Rule[AspectRatio, 1], \
Rule[Frame, True], Rule[FrameStyle, RGBColor[0.4`, 0.2`, \
0.13333333333333336`]], Rule[FrameTicks, None], Rule[PlotRangePadding, None], \
Rule[ImageSize, Dynamic[List[Automatic, Times[1.35`, \
CurrentValue[\\\"FontCapHeight\\\"], \
Power[AbsoluteCurrentValue[Magnification], -1]]]]]], \
StyleBox[RowBox[List[\\\"RGBColor\\\", \\\"[\\\", RowBox[List[\\\"0.6`\\\", \
\\\",\\\", \\\"0.3`\\\", \\\",\\\", \\\"0.2`\\\"]], \\\"]\\\"]], \
Rule[NumberMarks, False]]], Rule[Appearance, None], Rule[BaseStyle, List[]], \
Rule[BaselinePosition, Baseline], Rule[DefaultBaseStyle, List[]], \
RuleDelayed[ButtonFunction, With[List[Set[Typeset`box$, EvaluationBox[]]], \
If[Not[AbsoluteCurrentValue[\\\"Deployed\\\"]], \
CompoundExpression[SelectionMove[Typeset`box$, All, Expression], \
Set[FrontEnd`Private`$ColorSelectorInitialAlpha, 1], \
Set[FrontEnd`Private`$ColorSelectorInitialColor, RGBColor[0.6`, 0.3`, 0.2`]], \
Set[FrontEnd`Private`$ColorSelectorUseMakeBoxes, True], \
MathLink`CallFrontEnd[FrontEnd`AttachCell[Typeset`box$, \
FrontEndResource[\\\"RGBColorValueSelector\\\"], List[0, List[Left, Bottom]], \
List[Left, Top], Rule[\\\"ClosingActions\\\", \
List[\\\"SelectionDeparture\\\", \\\"ParentChanged\\\", \
\\\"EvaluatorQuit\\\"]]]]]]]], Rule[BaseStyle, Inherited], Rule[Evaluator, \
Automatic], Rule[Method, \\\"Preemptive\\\"]], RGBColor[0.6`, 0.3`, 0.2`], \
Rule[Editable, False], Rule[Selectable, False]], \\\",\\\", \
InterpretationBox[ButtonBox[TooltipBox[GraphicsBox[List[List[GrayLevel[0], \
RectangleBox[List[0, 0]]], List[GrayLevel[0], RectangleBox[List[1, -1]]], \
List[GrayLevel[0], RectangleBox[List[0, -1], List[2, 1]]]], \
Rule[DefaultBaseStyle, \\\"ColorSwatchGraphics\\\"], Rule[AspectRatio, 1], \
Rule[Frame, True], Rule[FrameStyle, GrayLevel[0.`]], Rule[FrameTicks, None], \
Rule[PlotRangePadding, None], Rule[ImageSize, Dynamic[List[Automatic, \
Times[1.35`, CurrentValue[\\\"FontCapHeight\\\"], \
Power[AbsoluteCurrentValue[Magnification], -1]]]]]], \
StyleBox[RowBox[List[\\\"GrayLevel\\\", \\\"[\\\", \\\"0\\\", \\\"]\\\"]], \
Rule[NumberMarks, False]]], Rule[Appearance, None], Rule[BaseStyle, List[]], \
Rule[BaselinePosition, Baseline], Rule[DefaultBaseStyle, List[]], \
RuleDelayed[ButtonFunction, With[List[Set[Typeset`box$, EvaluationBox[]]], \
If[Not[AbsoluteCurrentValue[\\\"Deployed\\\"]], \
CompoundExpression[SelectionMove[Typeset`box$, All, Expression], \
Set[FrontEnd`Private`$ColorSelectorInitialAlpha, 1], \
Set[FrontEnd`Private`$ColorSelectorInitialColor, GrayLevel[0]], \
Set[FrontEnd`Private`$ColorSelectorUseMakeBoxes, True], \
MathLink`CallFrontEnd[FrontEnd`AttachCell[Typeset`box$, \
FrontEndResource[\\\"GrayLevelColorValueSelector\\\"], List[0, List[Left, \
Bottom]], List[Left, Top], Rule[\\\"ClosingActions\\\", \
List[\\\"SelectionDeparture\\\", \\\"ParentChanged\\\", \
\\\"EvaluatorQuit\\\"]]]]]]]], Rule[BaseStyle, Inherited], Rule[Evaluator, \
Automatic], Rule[Method, \\\"Preemptive\\\"]], GrayLevel[0], Rule[Editable, \
False], Rule[Selectable, False]], \\\",\\\", \
InterpretationBox[ButtonBox[TooltipBox[GraphicsBox[List[List[GrayLevel[0], \
RectangleBox[List[0, 0]]], List[GrayLevel[0], RectangleBox[List[1, -1]]], \
List[RGBColor[1, 0, 0], RectangleBox[List[0, -1], List[2, 1]]]], \
Rule[DefaultBaseStyle, \\\"ColorSwatchGraphics\\\"], Rule[AspectRatio, 1], \
Rule[Frame, True], Rule[FrameStyle, RGBColor[0.6666666666666666`, 0.`, 0.`]], \
Rule[FrameTicks, None], Rule[PlotRangePadding, None], Rule[ImageSize, \
Dynamic[List[Automatic, Times[1.35`, CurrentValue[\\\"FontCapHeight\\\"], \
Power[AbsoluteCurrentValue[Magnification], -1]]]]]], \
StyleBox[RowBox[List[\\\"RGBColor\\\", \\\"[\\\", RowBox[List[\\\"1\\\", \
\\\",\\\", \\\"0\\\", \\\",\\\", \\\"0\\\"]], \\\"]\\\"]], Rule[NumberMarks, \
False]]], Rule[Appearance, None], Rule[BaseStyle, List[]], \
Rule[BaselinePosition, Baseline], Rule[DefaultBaseStyle, List[]], \
RuleDelayed[ButtonFunction, With[List[Set[Typeset`box$, EvaluationBox[]]], \
If[Not[AbsoluteCurrentValue[\\\"Deployed\\\"]], \
CompoundExpression[SelectionMove[Typeset`box$, All, Expression], \
Set[FrontEnd`Private`$ColorSelectorInitialAlpha, 1], \
Set[FrontEnd`Private`$ColorSelectorInitialColor, RGBColor[1, 0, 0]], \
Set[FrontEnd`Private`$ColorSelectorUseMakeBoxes, True], \
MathLink`CallFrontEnd[FrontEnd`AttachCell[Typeset`box$, \
FrontEndResource[\\\"RGBColorValueSelector\\\"], List[0, List[Left, Bottom]], \
List[Left, Top], Rule[\\\"ClosingActions\\\", \
List[\\\"SelectionDeparture\\\", \\\"ParentChanged\\\", \
\\\"EvaluatorQuit\\\"]]]]]]]], Rule[BaseStyle, Inherited], Rule[Evaluator, \
Automatic], Rule[Method, \\\"Preemptive\\\"]], RGBColor[1, 0, 0], \
Rule[Editable, False], Rule[Selectable, False]], \\\",\\\", \
InterpretationBox[ButtonBox[TooltipBox[GraphicsBox[List[List[GrayLevel[0], \
RectangleBox[List[0, 0]]], List[GrayLevel[0], RectangleBox[List[1, -1]]], \
List[RGBColor[0, 0, 1], RectangleBox[List[0, -1], List[2, 1]]]], \
Rule[DefaultBaseStyle, \\\"ColorSwatchGraphics\\\"], Rule[AspectRatio, 1], \
Rule[Frame, True], Rule[FrameStyle, RGBColor[0.`, 0.`, 0.6666666666666666`]], \
Rule[FrameTicks, None], Rule[PlotRangePadding, None], Rule[ImageSize, \
Dynamic[List[Automatic, Times[1.35`, CurrentValue[\\\"FontCapHeight\\\"], \
Power[AbsoluteCurrentValue[Magnification], -1]]]]]], \
StyleBox[RowBox[List[\\\"RGBColor\\\", \\\"[\\\", RowBox[List[\\\"0\\\", \
\\\",\\\", \\\"0\\\", \\\",\\\", \\\"1\\\"]], \\\"]\\\"]], Rule[NumberMarks, \
False]]], Rule[Appearance, None], Rule[BaseStyle, List[]], \
Rule[BaselinePosition, Baseline], Rule[DefaultBaseStyle, List[]], \
RuleDelayed[ButtonFunction, With[List[Set[Typeset`box$, EvaluationBox[]]], \
If[Not[AbsoluteCurrentValue[\\\"Deployed\\\"]], \
CompoundExpression[SelectionMove[Typeset`box$, All, Expression], \
Set[FrontEnd`Private`$ColorSelectorInitialAlpha, 1], \
Set[FrontEnd`Private`$ColorSelectorInitialColor, RGBColor[0, 0, 1]], \
Set[FrontEnd`Private`$ColorSelectorUseMakeBoxes, True], \
MathLink`CallFrontEnd[FrontEnd`AttachCell[Typeset`box$, \
FrontEndResource[\\\"RGBColorValueSelector\\\"], List[0, List[Left, Bottom]], \
List[Left, Top], Rule[\\\"ClosingActions\\\", \
List[\\\"SelectionDeparture\\\", \\\"ParentChanged\\\", \
\\\"EvaluatorQuit\\\"]]]]]]]], Rule[BaseStyle, Inherited], Rule[Evaluator, \
Automatic], Rule[Method, \\\"Preemptive\\\"]], RGBColor[0, 0, 1], \
Rule[Editable, False], Rule[Selectable, False]], \\\",\\\", \
InterpretationBox[ButtonBox[TooltipBox[GraphicsBox[List[List[GrayLevel[0], \
RectangleBox[List[0, 0]]], List[GrayLevel[0], RectangleBox[List[1, -1]]], \
List[RGBColor[0, 0.8`, 0.2`], RectangleBox[List[0, -1], List[2, 1]]]], \
Rule[DefaultBaseStyle, \\\"ColorSwatchGraphics\\\"], Rule[AspectRatio, 1], \
Rule[Frame, True], Rule[FrameStyle, RGBColor[0.`, 0.5333333333333334`, \
0.13333333333333336`]], Rule[FrameTicks, None], Rule[PlotRangePadding, None], \
Rule[ImageSize, Dynamic[List[Automatic, Times[1.35`, \
CurrentValue[\\\"FontCapHeight\\\"], \
Power[AbsoluteCurrentValue[Magnification], -1]]]]]], \
StyleBox[RowBox[List[\\\"RGBColor\\\", \\\"[\\\", RowBox[List[\\\"0\\\", \
\\\",\\\", \\\"0.8`\\\", \\\",\\\", \\\"0.2`\\\"]], \\\"]\\\"]], \
Rule[NumberMarks, False]]], Rule[Appearance, None], Rule[BaseStyle, List[]], \
Rule[BaselinePosition, Baseline], Rule[DefaultBaseStyle, List[]], \
RuleDelayed[ButtonFunction, With[List[Set[Typeset`box$, EvaluationBox[]]], \
If[Not[AbsoluteCurrentValue[\\\"Deployed\\\"]], \
CompoundExpression[SelectionMove[Typeset`box$, All, Expression], \
Set[FrontEnd`Private`$ColorSelectorInitialAlpha, 1], \
Set[FrontEnd`Private`$ColorSelectorInitialColor, RGBColor[0, 0.8`, 0.2`]], \
Set[FrontEnd`Private`$ColorSelectorUseMakeBoxes, True], \
MathLink`CallFrontEnd[FrontEnd`AttachCell[Typeset`box$, \
FrontEndResource[\\\"RGBColorValueSelector\\\"], List[0, List[Left, Bottom]], \
List[Left, Top], Rule[\\\"ClosingActions\\\", \
List[\\\"SelectionDeparture\\\", \\\"ParentChanged\\\", \
\\\"EvaluatorQuit\\\"]]]]]]]], Rule[BaseStyle, Inherited], Rule[Evaluator, \
Automatic], Rule[Method, \\\"Preemptive\\\"]], RGBColor[0, 0.8`, 0.2`], \
Rule[Editable, False], Rule[Selectable, False]], \\\",\\\", \
InterpretationBox[ButtonBox[TooltipBox[GraphicsBox[List[List[GrayLevel[0], \
RectangleBox[List[0, 0]]], List[GrayLevel[0], RectangleBox[List[1, -1]]], \
List[Hue[Rational[8, 9]], RectangleBox[List[0, -1], List[2, 1]]]], \
Rule[DefaultBaseStyle, \\\"ColorSwatchGraphics\\\"], Rule[AspectRatio, 1], \
Rule[Frame, True], Rule[FrameStyle, Hue[0.8888888888888888`, 1.`, \
0.6666666666666667`]], Rule[FrameTicks, None], Rule[PlotRangePadding, None], \
Rule[ImageSize, Dynamic[List[Automatic, Times[1.35`, \
CurrentValue[\\\"FontCapHeight\\\"], \
Power[AbsoluteCurrentValue[Magnification], -1]]]]]], \
StyleBox[RowBox[List[\\\"Hue\\\", \\\"[\\\", FractionBox[\\\"8\\\", \
\\\"9\\\"], \\\"]\\\"]], Rule[NumberMarks, False]]], Rule[Appearance, None], \
Rule[BaseStyle, List[]], Rule[BaselinePosition, Baseline], \
Rule[DefaultBaseStyle, List[]], RuleDelayed[ButtonFunction, \
With[List[Set[Typeset`box$, EvaluationBox[]]], If[Not[AbsoluteCurrentValue[\\\
\"Deployed\\\"]], CompoundExpression[SelectionMove[Typeset`box$, All, \
Expression], Set[FrontEnd`Private`$ColorSelectorInitialAlpha, 1], \
Set[FrontEnd`Private`$ColorSelectorInitialColor, Hue[Rational[8, 9], 1, 1]], \
Set[FrontEnd`Private`$ColorSelectorUseMakeBoxes, True], \
MathLink`CallFrontEnd[FrontEnd`AttachCell[Typeset`box$, \
FrontEndResource[\\\"HueColorValueSelector\\\"], List[0, List[Left, Bottom]], \
List[Left, Top], Rule[\\\"ClosingActions\\\", \
List[\\\"SelectionDeparture\\\", \\\"ParentChanged\\\", \
\\\"EvaluatorQuit\\\"]]]]]]]], Rule[BaseStyle, Inherited], Rule[Evaluator, \
Automatic], Rule[Method, \\\"Preemptive\\\"]], Hue[Rational[8, 9]], \
Rule[Editable, False], Rule[Selectable, False]], \\\",\\\", \
InterpretationBox[ButtonBox[TooltipBox[GraphicsBox[List[List[GrayLevel[0], \
RectangleBox[List[0, 0]]], List[GrayLevel[0], RectangleBox[List[1, -1]]], \
List[Hue[0.1`], RectangleBox[List[0, -1], List[2, 1]]]], \
Rule[DefaultBaseStyle, \\\"ColorSwatchGraphics\\\"], Rule[AspectRatio, 1], \
Rule[Frame, True], Rule[FrameStyle, Hue[0.10000000000000002`, 1.`, \
0.6666666666666667`]], Rule[FrameTicks, None], Rule[PlotRangePadding, None], \
Rule[ImageSize, Dynamic[List[Automatic, Times[1.35`, \
CurrentValue[\\\"FontCapHeight\\\"], \
Power[AbsoluteCurrentValue[Magnification], -1]]]]]], \
StyleBox[RowBox[List[\\\"Hue\\\", \\\"[\\\", \\\"0.1`\\\", \\\"]\\\"]], \
Rule[NumberMarks, False]]], Rule[Appearance, None], Rule[BaseStyle, List[]], \
Rule[BaselinePosition, Baseline], Rule[DefaultBaseStyle, List[]], \
RuleDelayed[ButtonFunction, With[List[Set[Typeset`box$, EvaluationBox[]]], \
If[Not[AbsoluteCurrentValue[\\\"Deployed\\\"]], \
CompoundExpression[SelectionMove[Typeset`box$, All, Expression], \
Set[FrontEnd`Private`$ColorSelectorInitialAlpha, 1], \
Set[FrontEnd`Private`$ColorSelectorInitialColor, Hue[0.1`, 1, 1]], \
Set[FrontEnd`Private`$ColorSelectorUseMakeBoxes, True], \
MathLink`CallFrontEnd[FrontEnd`AttachCell[Typeset`box$, \
FrontEndResource[\\\"HueColorValueSelector\\\"], List[0, List[Left, Bottom]], \
List[Left, Top], Rule[\\\"ClosingActions\\\", \
List[\\\"SelectionDeparture\\\", \\\"ParentChanged\\\", \
\\\"EvaluatorQuit\\\"]]]]]]]], Rule[BaseStyle, Inherited], Rule[Evaluator, \
Automatic], Rule[Method, \\\"Preemptive\\\"]], Hue[0.1`], Rule[Editable, \
False], Rule[Selectable, False]], \\\",\\\", \
InterpretationBox[ButtonBox[TooltipBox[GraphicsBox[List[List[GrayLevel[0], \
RectangleBox[List[0, 0]]], List[GrayLevel[0], RectangleBox[List[1, -1]]], \
List[RGBColor[0.6`, 0.3`, 0.2`], RectangleBox[List[0, -1], List[2, 1]]]], \
Rule[DefaultBaseStyle, \\\"ColorSwatchGraphics\\\"], Rule[AspectRatio, 1], \
Rule[Frame, True], Rule[FrameStyle, RGBColor[0.4`, 0.2`, \
0.13333333333333336`]], Rule[FrameTicks, None], Rule[PlotRangePadding, None], \
Rule[ImageSize, Dynamic[List[Automatic, Times[1.35`, \
CurrentValue[\\\"FontCapHeight\\\"], \
Power[AbsoluteCurrentValue[Magnification], -1]]]]]], \
StyleBox[RowBox[List[\\\"RGBColor\\\", \\\"[\\\", RowBox[List[\\\"0.6`\\\", \
\\\",\\\", \\\"0.3`\\\", \\\",\\\", \\\"0.2`\\\"]], \\\"]\\\"]], \
Rule[NumberMarks, False]]], Rule[Appearance, None], Rule[BaseStyle, List[]], \
Rule[BaselinePosition, Baseline], Rule[DefaultBaseStyle, List[]], \
RuleDelayed[ButtonFunction, With[List[Set[Typeset`box$, EvaluationBox[]]], \
If[Not[AbsoluteCurrentValue[\\\"Deployed\\\"]], \
CompoundExpression[SelectionMove[Typeset`box$, All, Expression], \
Set[FrontEnd`Private`$ColorSelectorInitialAlpha, 1], \
Set[FrontEnd`Private`$ColorSelectorInitialColor, RGBColor[0.6`, 0.3`, 0.2`]], \
Set[FrontEnd`Private`$ColorSelectorUseMakeBoxes, True], \
MathLink`CallFrontEnd[FrontEnd`AttachCell[Typeset`box$, \
FrontEndResource[\\\"RGBColorValueSelector\\\"], List[0, List[Left, Bottom]], \
List[Left, Top], Rule[\\\"ClosingActions\\\", \
List[\\\"SelectionDeparture\\\", \\\"ParentChanged\\\", \
\\\"EvaluatorQuit\\\"]]]]]]]], Rule[BaseStyle, Inherited], Rule[Evaluator, \
Automatic], Rule[Method, \\\"Preemptive\\\"]], RGBColor[0.6`, 0.3`, 0.2`], \
Rule[Editable, False], Rule[Selectable, False]], \\\",\\\", \
InterpretationBox[ButtonBox[TooltipBox[GraphicsBox[List[List[GrayLevel[0], \
RectangleBox[List[0, 0]]], List[GrayLevel[0], RectangleBox[List[1, -1]]], \
List[GrayLevel[0], RectangleBox[List[0, -1], List[2, 1]]]], \
Rule[DefaultBaseStyle, \\\"ColorSwatchGraphics\\\"], Rule[AspectRatio, 1], \
Rule[Frame, True], Rule[FrameStyle, GrayLevel[0.`]], Rule[FrameTicks, None], \
Rule[PlotRangePadding, None], Rule[ImageSize, Dynamic[List[Automatic, \
Times[1.35`, CurrentValue[\\\"FontCapHeight\\\"], \
Power[AbsoluteCurrentValue[Magnification], -1]]]]]], \
StyleBox[RowBox[List[\\\"GrayLevel\\\", \\\"[\\\", \\\"0\\\", \\\"]\\\"]], \
Rule[NumberMarks, False]]], Rule[Appearance, None], Rule[BaseStyle, List[]], \
Rule[BaselinePosition, Baseline], Rule[DefaultBaseStyle, List[]], \
RuleDelayed[ButtonFunction, With[List[Set[Typeset`box$, EvaluationBox[]]], \
If[Not[AbsoluteCurrentValue[\\\"Deployed\\\"]], \
CompoundExpression[SelectionMove[Typeset`box$, All, Expression], \
Set[FrontEnd`Private`$ColorSelectorInitialAlpha, 1], \
Set[FrontEnd`Private`$ColorSelectorInitialColor, GrayLevel[0]], \
Set[FrontEnd`Private`$ColorSelectorUseMakeBoxes, True], \
MathLink`CallFrontEnd[FrontEnd`AttachCell[Typeset`box$, \
FrontEndResource[\\\"GrayLevelColorValueSelector\\\"], List[0, List[Left, \
Bottom]], List[Left, Top], Rule[\\\"ClosingActions\\\", \
List[\\\"SelectionDeparture\\\", \\\"ParentChanged\\\", \
\\\"EvaluatorQuit\\\"]]]]]]]], Rule[BaseStyle, Inherited], Rule[Evaluator, \
Automatic], Rule[Method, \\\"Preemptive\\\"]], GrayLevel[0], Rule[Editable, \
False], Rule[Selectable, False]], \\\",\\\", \
InterpretationBox[ButtonBox[TooltipBox[GraphicsBox[List[List[GrayLevel[0], \
RectangleBox[List[0, 0]]], List[GrayLevel[0], RectangleBox[List[1, -1]]], \
List[RGBColor[1, 0, 0], RectangleBox[List[0, -1], List[2, 1]]]], \
Rule[DefaultBaseStyle, \\\"ColorSwatchGraphics\\\"], Rule[AspectRatio, 1], \
Rule[Frame, True], Rule[FrameStyle, RGBColor[0.6666666666666666`, 0.`, 0.`]], \
Rule[FrameTicks, None], Rule[PlotRangePadding, None], Rule[ImageSize, \
Dynamic[List[Automatic, Times[1.35`, CurrentValue[\\\"FontCapHeight\\\"], \
Power[AbsoluteCurrentValue[Magnification], -1]]]]]], \
StyleBox[RowBox[List[\\\"RGBColor\\\", \\\"[\\\", RowBox[List[\\\"1\\\", \
\\\",\\\", \\\"0\\\", \\\",\\\", \\\"0\\\"]], \\\"]\\\"]], Rule[NumberMarks, \
False]]], Rule[Appearance, None], Rule[BaseStyle, List[]], \
Rule[BaselinePosition, Baseline], Rule[DefaultBaseStyle, List[]], \
RuleDelayed[ButtonFunction, With[List[Set[Typeset`box$, EvaluationBox[]]], \
If[Not[AbsoluteCurrentValue[\\\"Deployed\\\"]], \
CompoundExpression[SelectionMove[Typeset`box$, All, Expression], \
Set[FrontEnd`Private`$ColorSelectorInitialAlpha, 1], \
Set[FrontEnd`Private`$ColorSelectorInitialColor, RGBColor[1, 0, 0]], \
Set[FrontEnd`Private`$ColorSelectorUseMakeBoxes, True], \
MathLink`CallFrontEnd[FrontEnd`AttachCell[Typeset`box$, \
FrontEndResource[\\\"RGBColorValueSelector\\\"], List[0, List[Left, Bottom]], \
List[Left, Top], Rule[\\\"ClosingActions\\\", \
List[\\\"SelectionDeparture\\\", \\\"ParentChanged\\\", \
\\\"EvaluatorQuit\\\"]]]]]]]], Rule[BaseStyle, Inherited], Rule[Evaluator, \
Automatic], Rule[Method, \\\"Preemptive\\\"]], RGBColor[1, 0, 0], \
Rule[Editable, False], Rule[Selectable, False]], \\\",\\\", \
InterpretationBox[ButtonBox[TooltipBox[GraphicsBox[List[List[GrayLevel[0], \
RectangleBox[List[0, 0]]], List[GrayLevel[0], RectangleBox[List[1, -1]]], \
List[RGBColor[0, 0, 1], RectangleBox[List[0, -1], List[2, 1]]]], \
Rule[DefaultBaseStyle, \\\"ColorSwatchGraphics\\\"], Rule[AspectRatio, 1], \
Rule[Frame, True], Rule[FrameStyle, RGBColor[0.`, 0.`, 0.6666666666666666`]], \
Rule[FrameTicks, None], Rule[PlotRangePadding, None], Rule[ImageSize, \
Dynamic[List[Automatic, Times[1.35`, CurrentValue[\\\"FontCapHeight\\\"], \
Power[AbsoluteCurrentValue[Magnification], -1]]]]]], \
StyleBox[RowBox[List[\\\"RGBColor\\\", \\\"[\\\", RowBox[List[\\\"0\\\", \
\\\",\\\", \\\"0\\\", \\\",\\\", \\\"1\\\"]], \\\"]\\\"]], Rule[NumberMarks, \
False]]], Rule[Appearance, None], Rule[BaseStyle, List[]], \
Rule[BaselinePosition, Baseline], Rule[DefaultBaseStyle, List[]], \
RuleDelayed[ButtonFunction, With[List[Set[Typeset`box$, EvaluationBox[]]], \
If[Not[AbsoluteCurrentValue[\\\"Deployed\\\"]], \
CompoundExpression[SelectionMove[Typeset`box$, All, Expression], \
Set[FrontEnd`Private`$ColorSelectorInitialAlpha, 1], \
Set[FrontEnd`Private`$ColorSelectorInitialColor, RGBColor[0, 0, 1]], \
Set[FrontEnd`Private`$ColorSelectorUseMakeBoxes, True], \
MathLink`CallFrontEnd[FrontEnd`AttachCell[Typeset`box$, \
FrontEndResource[\\\"RGBColorValueSelector\\\"], List[0, List[Left, Bottom]], \
List[Left, Top], Rule[\\\"ClosingActions\\\", \
List[\\\"SelectionDeparture\\\", \\\"ParentChanged\\\", \
\\\"EvaluatorQuit\\\"]]]]]]]], Rule[BaseStyle, Inherited], Rule[Evaluator, \
Automatic], Rule[Method, \\\"Preemptive\\\"]], RGBColor[0, 0, 1], \
Rule[Editable, False], Rule[Selectable, False]], \\\",\\\", \
InterpretationBox[ButtonBox[TooltipBox[GraphicsBox[List[List[GrayLevel[0], \
RectangleBox[List[0, 0]]], List[GrayLevel[0], RectangleBox[List[1, -1]]], \
List[RGBColor[0, 0.8`, 0.2`], RectangleBox[List[0, -1], List[2, 1]]]], \
Rule[DefaultBaseStyle, \\\"ColorSwatchGraphics\\\"], Rule[AspectRatio, 1], \
Rule[Frame, True], Rule[FrameStyle, RGBColor[0.`, 0.5333333333333334`, \
0.13333333333333336`]], Rule[FrameTicks, None], Rule[PlotRangePadding, None], \
Rule[ImageSize, Dynamic[List[Automatic, Times[1.35`, \
CurrentValue[\\\"FontCapHeight\\\"], \
Power[AbsoluteCurrentValue[Magnification], -1]]]]]], \
StyleBox[RowBox[List[\\\"RGBColor\\\", \\\"[\\\", RowBox[List[\\\"0\\\", \
\\\",\\\", \\\"0.8`\\\", \\\",\\\", \\\"0.2`\\\"]], \\\"]\\\"]], \
Rule[NumberMarks, False]]], Rule[Appearance, None], Rule[BaseStyle, List[]], \
Rule[BaselinePosition, Baseline], Rule[DefaultBaseStyle, List[]], \
RuleDelayed[ButtonFunction, With[List[Set[Typeset`box$, EvaluationBox[]]], \
If[Not[AbsoluteCurrentValue[\\\"Deployed\\\"]], \
CompoundExpression[SelectionMove[Typeset`box$, All, Expression], \
Set[FrontEnd`Private`$ColorSelectorInitialAlpha, 1], \
Set[FrontEnd`Private`$ColorSelectorInitialColor, RGBColor[0, 0.8`, 0.2`]], \
Set[FrontEnd`Private`$ColorSelectorUseMakeBoxes, True], \
MathLink`CallFrontEnd[FrontEnd`AttachCell[Typeset`box$, \
FrontEndResource[\\\"RGBColorValueSelector\\\"], List[0, List[Left, Bottom]], \
List[Left, Top], Rule[\\\"ClosingActions\\\", \
List[\\\"SelectionDeparture\\\", \\\"ParentChanged\\\", \
\\\"EvaluatorQuit\\\"]]]]]]]], Rule[BaseStyle, Inherited], Rule[Evaluator, \
Automatic], Rule[Method, \\\"Preemptive\\\"]], RGBColor[0, 0.8`, 0.2`], \
Rule[Editable, False], Rule[Selectable, False]], \\\",\\\", \
InterpretationBox[ButtonBox[TooltipBox[GraphicsBox[List[List[GrayLevel[0], \
RectangleBox[List[0, 0]]], List[GrayLevel[0], RectangleBox[List[1, -1]]], \
List[Hue[Rational[8, 9]], RectangleBox[List[0, -1], List[2, 1]]]], \
Rule[DefaultBaseStyle, \\\"ColorSwatchGraphics\\\"], Rule[AspectRatio, 1], \
Rule[Frame, True], Rule[FrameStyle, Hue[0.8888888888888888`, 1.`, \
0.6666666666666667`]], Rule[FrameTicks, None], Rule[PlotRangePadding, None], \
Rule[ImageSize, Dynamic[List[Automatic, Times[1.35`, \
CurrentValue[\\\"FontCapHeight\\\"], \
Power[AbsoluteCurrentValue[Magnification], -1]]]]]], \
StyleBox[RowBox[List[\\\"Hue\\\", \\\"[\\\", FractionBox[\\\"8\\\", \
\\\"9\\\"], \\\"]\\\"]], Rule[NumberMarks, False]]], Rule[Appearance, None], \
Rule[BaseStyle, List[]], Rule[BaselinePosition, Baseline], \
Rule[DefaultBaseStyle, List[]], RuleDelayed[ButtonFunction, \
With[List[Set[Typeset`box$, EvaluationBox[]]], If[Not[AbsoluteCurrentValue[\\\
\"Deployed\\\"]], CompoundExpression[SelectionMove[Typeset`box$, All, \
Expression], Set[FrontEnd`Private`$ColorSelectorInitialAlpha, 1], \
Set[FrontEnd`Private`$ColorSelectorInitialColor, Hue[Rational[8, 9], 1, 1]], \
Set[FrontEnd`Private`$ColorSelectorUseMakeBoxes, True], \
MathLink`CallFrontEnd[FrontEnd`AttachCell[Typeset`box$, \
FrontEndResource[\\\"HueColorValueSelector\\\"], List[0, List[Left, Bottom]], \
List[Left, Top], Rule[\\\"ClosingActions\\\", \
List[\\\"SelectionDeparture\\\", \\\"ParentChanged\\\", \
\\\"EvaluatorQuit\\\"]]]]]]]], Rule[BaseStyle, Inherited], Rule[Evaluator, \
Automatic], Rule[Method, \\\"Preemptive\\\"]], Hue[Rational[8, 9]], \
Rule[Editable, False], Rule[Selectable, False]], \\\",\\\", \
InterpretationBox[ButtonBox[TooltipBox[GraphicsBox[List[List[GrayLevel[0], \
RectangleBox[List[0, 0]]], List[GrayLevel[0], RectangleBox[List[1, -1]]], \
List[Hue[0.1`], RectangleBox[List[0, -1], List[2, 1]]]], \
Rule[DefaultBaseStyle, \\\"ColorSwatchGraphics\\\"], Rule[AspectRatio, 1], \
Rule[Frame, True], Rule[FrameStyle, Hue[0.10000000000000002`, 1.`, \
0.6666666666666667`]], Rule[FrameTicks, None], Rule[PlotRangePadding, None], \
Rule[ImageSize, Dynamic[List[Automatic, Times[1.35`, \
CurrentValue[\\\"FontCapHeight\\\"], \
Power[AbsoluteCurrentValue[Magnification], -1]]]]]], \
StyleBox[RowBox[List[\\\"Hue\\\", \\\"[\\\", \\\"0.1`\\\", \\\"]\\\"]], \
Rule[NumberMarks, False]]], Rule[Appearance, None], Rule[BaseStyle, List[]], \
Rule[BaselinePosition, Baseline], Rule[DefaultBaseStyle, List[]], \
RuleDelayed[ButtonFunction, With[List[Set[Typeset`box$, EvaluationBox[]]], \
If[Not[AbsoluteCurrentValue[\\\"Deployed\\\"]], \
CompoundExpression[SelectionMove[Typeset`box$, All, Expression], \
Set[FrontEnd`Private`$ColorSelectorInitialAlpha, 1], \
Set[FrontEnd`Private`$ColorSelectorInitialColor, Hue[0.1`, 1, 1]], \
Set[FrontEnd`Private`$ColorSelectorUseMakeBoxes, True], \
MathLink`CallFrontEnd[FrontEnd`AttachCell[Typeset`box$, \
FrontEndResource[\\\"HueColorValueSelector\\\"], List[0, List[Left, Bottom]], \
List[Left, Top], Rule[\\\"ClosingActions\\\", \
List[\\\"SelectionDeparture\\\", \\\"ParentChanged\\\", \
\\\"EvaluatorQuit\\\"]]]]]]]], Rule[BaseStyle, Inherited], Rule[Evaluator, \
Automatic], Rule[Method, \\\"Preemptive\\\"]], Hue[0.1`], Rule[Editable, \
False], Rule[Selectable, False]], \\\",\\\", \
InterpretationBox[ButtonBox[TooltipBox[GraphicsBox[List[List[GrayLevel[0], \
RectangleBox[List[0, 0]]], List[GrayLevel[0], RectangleBox[List[1, -1]]], \
List[RGBColor[0.6`, 0.3`, 0.2`], RectangleBox[List[0, -1], List[2, 1]]]], \
Rule[DefaultBaseStyle, \\\"ColorSwatchGraphics\\\"], Rule[AspectRatio, 1], \
Rule[Frame, True], Rule[FrameStyle, RGBColor[0.4`, 0.2`, \
0.13333333333333336`]], Rule[FrameTicks, None], Rule[PlotRangePadding, None], \
Rule[ImageSize, Dynamic[List[Automatic, Times[1.35`, \
CurrentValue[\\\"FontCapHeight\\\"], \
Power[AbsoluteCurrentValue[Magnification], -1]]]]]], \
StyleBox[RowBox[List[\\\"RGBColor\\\", \\\"[\\\", RowBox[List[\\\"0.6`\\\", \
\\\",\\\", \\\"0.3`\\\", \\\",\\\", \\\"0.2`\\\"]], \\\"]\\\"]], \
Rule[NumberMarks, False]]], Rule[Appearance, None], Rule[BaseStyle, List[]], \
Rule[BaselinePosition, Baseline], Rule[DefaultBaseStyle, List[]], \
RuleDelayed[ButtonFunction, With[List[Set[Typeset`box$, EvaluationBox[]]], \
If[Not[AbsoluteCurrentValue[\\\"Deployed\\\"]], \
CompoundExpression[SelectionMove[Typeset`box$, All, Expression], \
Set[FrontEnd`Private`$ColorSelectorInitialAlpha, 1], \
Set[FrontEnd`Private`$ColorSelectorInitialColor, RGBColor[0.6`, 0.3`, 0.2`]], \
Set[FrontEnd`Private`$ColorSelectorUseMakeBoxes, True], \
MathLink`CallFrontEnd[FrontEnd`AttachCell[Typeset`box$, \
FrontEndResource[\\\"RGBColorValueSelector\\\"], List[0, List[Left, Bottom]], \
List[Left, Top], Rule[\\\"ClosingActions\\\", \
List[\\\"SelectionDeparture\\\", \\\"ParentChanged\\\", \
\\\"EvaluatorQuit\\\"]]]]]]]], Rule[BaseStyle, Inherited], Rule[Evaluator, \
Automatic], Rule[Method, \\\"Preemptive\\\"]], RGBColor[0.6`, 0.3`, 0.2`], \
Rule[Editable, False], Rule[Selectable, False]], \\\",\\\", \
InterpretationBox[ButtonBox[TooltipBox[GraphicsBox[List[List[GrayLevel[0], \
RectangleBox[List[0, 0]]], List[GrayLevel[0], RectangleBox[List[1, -1]]], \
List[GrayLevel[0], RectangleBox[List[0, -1], List[2, 1]]]], \
Rule[DefaultBaseStyle, \\\"ColorSwatchGraphics\\\"], Rule[AspectRatio, 1], \
Rule[Frame, True], Rule[FrameStyle, GrayLevel[0.`]], Rule[FrameTicks, None], \
Rule[PlotRangePadding, None], Rule[ImageSize, Dynamic[List[Automatic, \
Times[1.35`, CurrentValue[\\\"FontCapHeight\\\"], \
Power[AbsoluteCurrentValue[Magnification], -1]]]]]], \
StyleBox[RowBox[List[\\\"GrayLevel\\\", \\\"[\\\", \\\"0\\\", \\\"]\\\"]], \
Rule[NumberMarks, False]]], Rule[Appearance, None], Rule[BaseStyle, List[]], \
Rule[BaselinePosition, Baseline], Rule[DefaultBaseStyle, List[]], \
RuleDelayed[ButtonFunction, With[List[Set[Typeset`box$, EvaluationBox[]]], \
If[Not[AbsoluteCurrentValue[\\\"Deployed\\\"]], \
CompoundExpression[SelectionMove[Typeset`box$, All, Expression], \
Set[FrontEnd`Private`$ColorSelectorInitialAlpha, 1], \
Set[FrontEnd`Private`$ColorSelectorInitialColor, GrayLevel[0]], \
Set[FrontEnd`Private`$ColorSelectorUseMakeBoxes, True], \
MathLink`CallFrontEnd[FrontEnd`AttachCell[Typeset`box$, \
FrontEndResource[\\\"GrayLevelColorValueSelector\\\"], List[0, List[Left, \
Bottom]], List[Left, Top], Rule[\\\"ClosingActions\\\", \
List[\\\"SelectionDeparture\\\", \\\"ParentChanged\\\", \
\\\"EvaluatorQuit\\\"]]]]]]]], Rule[BaseStyle, Inherited], Rule[Evaluator, \
Automatic], Rule[Method, \\\"Preemptive\\\"]], GrayLevel[0], Rule[Editable, \
False], Rule[Selectable, False]], \\\",\\\", \
InterpretationBox[ButtonBox[TooltipBox[GraphicsBox[List[List[GrayLevel[0], \
RectangleBox[List[0, 0]]], List[GrayLevel[0], RectangleBox[List[1, -1]]], \
List[RGBColor[1, 0, 0], RectangleBox[List[0, -1], List[2, 1]]]], \
Rule[DefaultBaseStyle, \\\"ColorSwatchGraphics\\\"], Rule[AspectRatio, 1], \
Rule[Frame, True], Rule[FrameStyle, RGBColor[0.6666666666666666`, 0.`, 0.`]], \
Rule[FrameTicks, None], Rule[PlotRangePadding, None], Rule[ImageSize, \
Dynamic[List[Automatic, Times[1.35`, CurrentValue[\\\"FontCapHeight\\\"], \
Power[AbsoluteCurrentValue[Magnification], -1]]]]]], \
StyleBox[RowBox[List[\\\"RGBColor\\\", \\\"[\\\", RowBox[List[\\\"1\\\", \
\\\",\\\", \\\"0\\\", \\\",\\\", \\\"0\\\"]], \\\"]\\\"]], Rule[NumberMarks, \
False]]], Rule[Appearance, None], Rule[BaseStyle, List[]], \
Rule[BaselinePosition, Baseline], Rule[DefaultBaseStyle, List[]], \
RuleDelayed[ButtonFunction, With[List[Set[Typeset`box$, EvaluationBox[]]], \
If[Not[AbsoluteCurrentValue[\\\"Deployed\\\"]], \
CompoundExpression[SelectionMove[Typeset`box$, All, Expression], \
Set[FrontEnd`Private`$ColorSelectorInitialAlpha, 1], \
Set[FrontEnd`Private`$ColorSelectorInitialColor, RGBColor[1, 0, 0]], \
Set[FrontEnd`Private`$ColorSelectorUseMakeBoxes, True], \
MathLink`CallFrontEnd[FrontEnd`AttachCell[Typeset`box$, \
FrontEndResource[\\\"RGBColorValueSelector\\\"], List[0, List[Left, Bottom]], \
List[Left, Top], Rule[\\\"ClosingActions\\\", \
List[\\\"SelectionDeparture\\\", \\\"ParentChanged\\\", \
\\\"EvaluatorQuit\\\"]]]]]]]], Rule[BaseStyle, Inherited], Rule[Evaluator, \
Automatic], Rule[Method, \\\"Preemptive\\\"]], RGBColor[1, 0, 0], \
Rule[Editable, False], Rule[Selectable, False]], \\\",\\\", \
InterpretationBox[ButtonBox[TooltipBox[GraphicsBox[List[List[GrayLevel[0], \
RectangleBox[List[0, 0]]], List[GrayLevel[0], RectangleBox[List[1, -1]]], \
List[RGBColor[0, 0, 1], RectangleBox[List[0, -1], List[2, 1]]]], \
Rule[DefaultBaseStyle, \\\"ColorSwatchGraphics\\\"], Rule[AspectRatio, 1], \
Rule[Frame, True], Rule[FrameStyle, RGBColor[0.`, 0.`, 0.6666666666666666`]], \
Rule[FrameTicks, None], Rule[PlotRangePadding, None], Rule[ImageSize, \
Dynamic[List[Automatic, Times[1.35`, CurrentValue[\\\"FontCapHeight\\\"], \
Power[AbsoluteCurrentValue[Magnification], -1]]]]]], \
StyleBox[RowBox[List[\\\"RGBColor\\\", \\\"[\\\", RowBox[List[\\\"0\\\", \
\\\",\\\", \\\"0\\\", \\\",\\\", \\\"1\\\"]], \\\"]\\\"]], Rule[NumberMarks, \
False]]], Rule[Appearance, None], Rule[BaseStyle, List[]], \
Rule[BaselinePosition, Baseline], Rule[DefaultBaseStyle, List[]], \
RuleDelayed[ButtonFunction, With[List[Set[Typeset`box$, EvaluationBox[]]], \
If[Not[AbsoluteCurrentValue[\\\"Deployed\\\"]], \
CompoundExpression[SelectionMove[Typeset`box$, All, Expression], \
Set[FrontEnd`Private`$ColorSelectorInitialAlpha, 1], \
Set[FrontEnd`Private`$ColorSelectorInitialColor, RGBColor[0, 0, 1]], \
Set[FrontEnd`Private`$ColorSelectorUseMakeBoxes, True], \
MathLink`CallFrontEnd[FrontEnd`AttachCell[Typeset`box$, \
FrontEndResource[\\\"RGBColorValueSelector\\\"], List[0, List[Left, Bottom]], \
List[Left, Top], Rule[\\\"ClosingActions\\\", \
List[\\\"SelectionDeparture\\\", \\\"ParentChanged\\\", \
\\\"EvaluatorQuit\\\"]]]]]]]], Rule[BaseStyle, Inherited], Rule[Evaluator, \
Automatic], Rule[Method, \\\"Preemptive\\\"]], RGBColor[0, 0, 1], \
Rule[Editable, False], Rule[Selectable, False]], \\\",\\\", \
InterpretationBox[ButtonBox[TooltipBox[GraphicsBox[List[List[GrayLevel[0], \
RectangleBox[List[0, 0]]], List[GrayLevel[0], RectangleBox[List[1, -1]]], \
List[RGBColor[0, 0.8`, 0.2`], RectangleBox[List[0, -1], List[2, 1]]]], \
Rule[DefaultBaseStyle, \\\"ColorSwatchGraphics\\\"], Rule[AspectRatio, 1], \
Rule[Frame, True], Rule[FrameStyle, RGBColor[0.`, 0.5333333333333334`, \
0.13333333333333336`]], Rule[FrameTicks, None], Rule[PlotRangePadding, None], \
Rule[ImageSize, Dynamic[List[Automatic, Times[1.35`, \
CurrentValue[\\\"FontCapHeight\\\"], \
Power[AbsoluteCurrentValue[Magnification], -1]]]]]], \
StyleBox[RowBox[List[\\\"RGBColor\\\", \\\"[\\\", RowBox[List[\\\"0\\\", \
\\\",\\\", \\\"0.8`\\\", \\\",\\\", \\\"0.2`\\\"]], \\\"]\\\"]], \
Rule[NumberMarks, False]]], Rule[Appearance, None], Rule[BaseStyle, List[]], \
Rule[BaselinePosition, Baseline], Rule[DefaultBaseStyle, List[]], \
RuleDelayed[ButtonFunction, With[List[Set[Typeset`box$, EvaluationBox[]]], \
If[Not[AbsoluteCurrentValue[\\\"Deployed\\\"]], \
CompoundExpression[SelectionMove[Typeset`box$, All, Expression], \
Set[FrontEnd`Private`$ColorSelectorInitialAlpha, 1], \
Set[FrontEnd`Private`$ColorSelectorInitialColor, RGBColor[0, 0.8`, 0.2`]], \
Set[FrontEnd`Private`$ColorSelectorUseMakeBoxes, True], \
MathLink`CallFrontEnd[FrontEnd`AttachCell[Typeset`box$, \
FrontEndResource[\\\"RGBColorValueSelector\\\"], List[0, List[Left, Bottom]], \
List[Left, Top], Rule[\\\"ClosingActions\\\", \
List[\\\"SelectionDeparture\\\", \\\"ParentChanged\\\", \
\\\"EvaluatorQuit\\\"]]]]]]]], Rule[BaseStyle, Inherited], Rule[Evaluator, \
Automatic], Rule[Method, \\\"Preemptive\\\"]], RGBColor[0, 0.8`, 0.2`], \
Rule[Editable, False], Rule[Selectable, False]], \\\",\\\", \
InterpretationBox[ButtonBox[TooltipBox[GraphicsBox[List[List[GrayLevel[0], \
RectangleBox[List[0, 0]]], List[GrayLevel[0], RectangleBox[List[1, -1]]], \
List[Hue[Rational[8, 9]], RectangleBox[List[0, -1], List[2, 1]]]], \
Rule[DefaultBaseStyle, \\\"ColorSwatchGraphics\\\"], Rule[AspectRatio, 1], \
Rule[Frame, True], Rule[FrameStyle, Hue[0.8888888888888888`, 1.`, \
0.6666666666666667`]], Rule[FrameTicks, None], Rule[PlotRangePadding, None], \
Rule[ImageSize, Dynamic[List[Automatic, Times[1.35`, \
CurrentValue[\\\"FontCapHeight\\\"], \
Power[AbsoluteCurrentValue[Magnification], -1]]]]]], \
StyleBox[RowBox[List[\\\"Hue\\\", \\\"[\\\", FractionBox[\\\"8\\\", \
\\\"9\\\"], \\\"]\\\"]], Rule[NumberMarks, False]]], Rule[Appearance, None], \
Rule[BaseStyle, List[]], Rule[BaselinePosition, Baseline], \
Rule[DefaultBaseStyle, List[]], RuleDelayed[ButtonFunction, \
With[List[Set[Typeset`box$, EvaluationBox[]]], If[Not[AbsoluteCurrentValue[\\\
\"Deployed\\\"]], CompoundExpression[SelectionMove[Typeset`box$, All, \
Expression], Set[FrontEnd`Private`$ColorSelectorInitialAlpha, 1], \
Set[FrontEnd`Private`$ColorSelectorInitialColor, Hue[Rational[8, 9], 1, 1]], \
Set[FrontEnd`Private`$ColorSelectorUseMakeBoxes, True], \
MathLink`CallFrontEnd[FrontEnd`AttachCell[Typeset`box$, \
FrontEndResource[\\\"HueColorValueSelector\\\"], List[0, List[Left, Bottom]], \
List[Left, Top], Rule[\\\"ClosingActions\\\", \
List[\\\"SelectionDeparture\\\", \\\"ParentChanged\\\", \
\\\"EvaluatorQuit\\\"]]]]]]]], Rule[BaseStyle, Inherited], Rule[Evaluator, \
Automatic], Rule[Method, \\\"Preemptive\\\"]], Hue[Rational[8, 9]], \
Rule[Editable, False], Rule[Selectable, False]], \\\",\\\", \
InterpretationBox[ButtonBox[TooltipBox[GraphicsBox[List[List[GrayLevel[0], \
RectangleBox[List[0, 0]]], List[GrayLevel[0], RectangleBox[List[1, -1]]], \
List[Hue[0.1`], RectangleBox[List[0, -1], List[2, 1]]]], \
Rule[DefaultBaseStyle, \\\"ColorSwatchGraphics\\\"], Rule[AspectRatio, 1], \
Rule[Frame, True], Rule[FrameStyle, Hue[0.10000000000000002`, 1.`, \
0.6666666666666667`]], Rule[FrameTicks, None], Rule[PlotRangePadding, None], \
Rule[ImageSize, Dynamic[List[Automatic, Times[1.35`, \
CurrentValue[\\\"FontCapHeight\\\"], \
Power[AbsoluteCurrentValue[Magnification], -1]]]]]], \
StyleBox[RowBox[List[\\\"Hue\\\", \\\"[\\\", \\\"0.1`\\\", \\\"]\\\"]], \
Rule[NumberMarks, False]]], Rule[Appearance, None], Rule[BaseStyle, List[]], \
Rule[BaselinePosition, Baseline], Rule[DefaultBaseStyle, List[]], \
RuleDelayed[ButtonFunction, With[List[Set[Typeset`box$, EvaluationBox[]]], \
If[Not[AbsoluteCurrentValue[\\\"Deployed\\\"]], \
CompoundExpression[SelectionMove[Typeset`box$, All, Expression], \
Set[FrontEnd`Private`$ColorSelectorInitialAlpha, 1], \
Set[FrontEnd`Private`$ColorSelectorInitialColor, Hue[0.1`, 1, 1]], \
Set[FrontEnd`Private`$ColorSelectorUseMakeBoxes, True], \
MathLink`CallFrontEnd[FrontEnd`AttachCell[Typeset`box$, \
FrontEndResource[\\\"HueColorValueSelector\\\"], List[0, List[Left, Bottom]], \
List[Left, Top], Rule[\\\"ClosingActions\\\", \
List[\\\"SelectionDeparture\\\", \\\"ParentChanged\\\", \
\\\"EvaluatorQuit\\\"]]]]]]]], Rule[BaseStyle, Inherited], Rule[Evaluator, \
Automatic], Rule[Method, \\\"Preemptive\\\"]], Hue[0.1`], Rule[Editable, \
False], Rule[Selectable, False]], \\\",\\\", \
InterpretationBox[ButtonBox[TooltipBox[GraphicsBox[List[List[GrayLevel[0], \
RectangleBox[List[0, 0]]], List[GrayLevel[0], RectangleBox[List[1, -1]]], \
List[RGBColor[0.6`, 0.3`, 0.2`], RectangleBox[List[0, -1], List[2, 1]]]], \
Rule[DefaultBaseStyle, \\\"ColorSwatchGraphics\\\"], Rule[AspectRatio, 1], \
Rule[Frame, True], Rule[FrameStyle, RGBColor[0.4`, 0.2`, \
0.13333333333333336`]], Rule[FrameTicks, None], Rule[PlotRangePadding, None], \
Rule[ImageSize, Dynamic[List[Automatic, Times[1.35`, \
CurrentValue[\\\"FontCapHeight\\\"], \
Power[AbsoluteCurrentValue[Magnification], -1]]]]]], \
StyleBox[RowBox[List[\\\"RGBColor\\\", \\\"[\\\", RowBox[List[\\\"0.6`\\\", \
\\\",\\\", \\\"0.3`\\\", \\\",\\\", \\\"0.2`\\\"]], \\\"]\\\"]], \
Rule[NumberMarks, False]]], Rule[Appearance, None], Rule[BaseStyle, List[]], \
Rule[BaselinePosition, Baseline], Rule[DefaultBaseStyle, List[]], \
RuleDelayed[ButtonFunction, With[List[Set[Typeset`box$, EvaluationBox[]]], \
If[Not[AbsoluteCurrentValue[\\\"Deployed\\\"]], \
CompoundExpression[SelectionMove[Typeset`box$, All, Expression], \
Set[FrontEnd`Private`$ColorSelectorInitialAlpha, 1], \
Set[FrontEnd`Private`$ColorSelectorInitialColor, RGBColor[0.6`, 0.3`, 0.2`]], \
Set[FrontEnd`Private`$ColorSelectorUseMakeBoxes, True], \
MathLink`CallFrontEnd[FrontEnd`AttachCell[Typeset`box$, \
FrontEndResource[\\\"RGBColorValueSelector\\\"], List[0, List[Left, Bottom]], \
List[Left, Top], Rule[\\\"ClosingActions\\\", \
List[\\\"SelectionDeparture\\\", \\\"ParentChanged\\\", \
\\\"EvaluatorQuit\\\"]]]]]]]], Rule[BaseStyle, Inherited], Rule[Evaluator, \
Automatic], Rule[Method, \\\"Preemptive\\\"]], RGBColor[0.6`, 0.3`, 0.2`], \
Rule[Editable, False], Rule[Selectable, False]]}], \\\"}\\\"}]\\) does not \
exist.\"", 2, 52, 3, 26972366852825070850, "Local"},
  "MessageTemplate"]], "Message", "MSG",
 CellChangeTimes->{3.813971236319949*^9},
 CellLabel->
  "During evaluation of \
In[50]:=",ExpressionUUID->"c7c3db96-b0c4-481e-8d9f-1f5ddba5cb1c"],

Cell[BoxData[
 TemplateBox[{
  "General", "stop", 
   "\"Further output of \\!\\(\\*StyleBox[RowBox[{\\\"Part\\\", \\\"::\\\", \
\\\"partw\\\"}], \\\"MessageName\\\"]\\) will be suppressed during this \
calculation.\"", 2, 52, 4, 26972366852825070850, "Local"},
  "MessageTemplate"]], "Message", "MSG",
 CellChangeTimes->{3.813971236464203*^9},
 CellLabel->
  "During evaluation of \
In[50]:=",ExpressionUUID->"f16c8d58-8c67-4d76-94e2-e297400b79d9"],

Cell[BoxData[
 GraphicsBox[{{{}, {{{}, {}, 
      {GrayLevel[0.5], PointSize[0.0055000000000000005`], AbsoluteThickness[
       1.6], Opacity[0.4], 
       StyleBox[
        LineBox[{{0., 0.}, {0.957638889, 0.83}, {1.448611111, 1.}, {
         1.955555556, 2.25}, {2.442361111, 0.}, {2.950694444, 0.}, {
         3.953472222, 0.83}, {4.949305556, 0.}, {5.956944444, 0.}, {
         6.917361111, 0.}, {7.920833333, 0.}}],
        FontFamily->"Arial",
        FontSize->16]}, 
      {GrayLevel[0.5], PointSize[0.0055000000000000005`], AbsoluteThickness[
       1.6], Opacity[0.4], 
       StyleBox[
        LineBox[{{0., 0.}, {0.935416667, 1.75}, {1.433333333, 3.25}, {
         1.933333333, 4.}, {2.422222222, 3.}, {2.934722222, 2.25}, {3.93125, 
         2.25}, {4.927083333, 1.5}, {5.934722222, 2.}, {6.895138889, 0.}, {
         7.898611111, 0.}}],
        FontFamily->"Arial",
        FontSize->16]}, 
      {GrayLevel[0.5], PointSize[0.0055000000000000005`], AbsoluteThickness[
       1.6], Opacity[0.4], 
       StyleBox[
        LineBox[{{0., 0.}, {0.935416667, 2.}, {1.432638889, 2.5}, {
         1.932638889, 4.75}, {2.422222222, 4.}, {2.934027778, 2.5}, {
         3.930555556, 0.}, {4.926388889, 0.}, {5.934027778, 0.}, {6.894444444,
          0.}, {7.897916667, 0.}}],
        FontFamily->"Arial",
        FontSize->16]}, 
      {GrayLevel[0.5], PointSize[0.0055000000000000005`], AbsoluteThickness[
       1.6], Opacity[0.4], 
       StyleBox[
        LineBox[{{0., 0.}, {0.928472222, 0.}, {1.425694444, 4.}, {1.925694444,
          4.75}, {2.416666667, 4.25}, {2.927083333, 4.}, {3.923611111, 
         3.25}, {4.919444444, 3.}, {5.927083333, 3.5}, {6.8875, 0.}, {
         7.890972222, 0.}}],
        FontFamily->"Arial",
        FontSize->16]}, 
      {GrayLevel[0.5], PointSize[0.0055000000000000005`], AbsoluteThickness[
       1.6], Opacity[0.4], 
       StyleBox[
        LineBox[{{0., 0.}, {0.924305556, 0.}, {1.421527778, 1.5}, {
         1.921527778, 2.75}, {2.413194444, 2.75}, {2.922916667, 1.5}, {
         3.919444444, 0.}, {4.917361111, 0.}, {5.922916667, 0.}, {6.883333333,
          0.}, {7.886805556, 0.}}],
        FontFamily->"Arial",
        FontSize->16]}, 
      {GrayLevel[0.5], PointSize[0.0055000000000000005`], AbsoluteThickness[
       1.6], Opacity[0.4], 
       StyleBox[
        LineBox[{{0., 0.}, {0.872222222, 0.}, {1.415277778, 1.5}, {
         1.872916667, 3.75}, {2.410416667, 0.}, {2.872916667, 0.}, {
         3.877777778, 0.}, {4.872916667, 0.}, {5.875, 0.}, {6.890277778, 
         0.}, {7.890277778, 0.}}],
        FontFamily->"Arial",
        FontSize->16]}, 
      {GrayLevel[0.5], PointSize[0.0055000000000000005`], AbsoluteThickness[
       1.6], Opacity[0.4], 
       StyleBox[
        LineBox[{{0., 0.}, {0.877777778, 0.}, {1.420833333, 0.}, {1.884027778,
          1.75}, {2.417361111, 0.}, {2.878472222, 0.}, {3.883333333, 0.}, {
         4.878472222, 0.}, {5.880555556, 0.}, {6.895833333, 0.}, {7.895833333,
          0.}}],
        FontFamily->"Arial",
        FontSize->16]}, 
      {GrayLevel[0.5], PointSize[0.0055000000000000005`], AbsoluteThickness[
       1.6], Opacity[0.4], 
       StyleBox[
        LineBox[{{0., 0.}, {0.872916667, 0.83}, {1.415972222, 2.5}, {
         1.879166667, 5.}, {2.413888889, 4.}, {2.873611111, 2.5}, {
         3.885416667, 0.}, {4.873611111, 0.}, {5.880555556, 0.83}, {
         6.890972222, 0.}, {7.890972222, 0.}}],
        FontFamily->"Arial",
        FontSize->16]}, 
      {GrayLevel[0.5], PointSize[0.0055000000000000005`], AbsoluteThickness[
       1.6], Opacity[0.4], 
       StyleBox[
        LineBox[{{0., 0.}, {0.839583333, 0.}, {1.382638889, 0.}, {1.845833333,
          0.}, {2.378472222, 1.16}, {2.846527778, 0.}, {3.852083333, 0.}, {
         4.840277778, 0.}, {5.847222222, 0.}, {6.857638889, 0.}, {7.857638889,
          0.}}],
        FontFamily->"Arial",
        FontSize->16]}, 
      {GrayLevel[0.5], PointSize[0.0055000000000000005`], AbsoluteThickness[
       1.6], Opacity[0.4], 
       StyleBox[
        LineBox[{{0., 0.}, {0.9375, 0.}, {1.454861111, 1.75}, {1.971527778, 
         1.75}, {2.46875, 0.}, {2.9375, 0.}, {3.951388889, 0.}, {4.951388889, 
         0.}, {5.96875, 0.}, {6.961805556, 0.}, {7.952777778, 0.}}],
        FontFamily->"Arial",
        FontSize->16]}, 
      {GrayLevel[0.5], PointSize[0.0055000000000000005`], AbsoluteThickness[
       1.6], Opacity[0.4], 
       StyleBox[
        LineBox[{{0., 0.}, {0.934027778, 2.75}, {1.451388889, 5.5}, {
         1.968055556, 6.25}, {2.465277778, 2.5}, {2.934027778, 0.}, {
         3.947916667, 0.}, {4.947916667, 0.}, {5.965277778, 0.}, {6.958333333,
          0.}, {7.949305556, 0.}}],
        FontFamily->"Arial",
        FontSize->16]}, 
      {GrayLevel[0.5], PointSize[0.0055000000000000005`], AbsoluteThickness[
       1.6], Opacity[0.4], 
       StyleBox[
        LineBox[{{0., 0.}, {0.902083333, 0.}, {1.422222222, 2.75}, {
         1.936111111, 0.}, {2.411805556, 0.}, {2.902777778, 0.}, {3.915972222,
          0.}, {4.915972222, 0.}, {5.933333333, 0.}, {6.927083333, 0.}, {
         7.919444444, 0.}}],
        FontFamily->"Arial",
        FontSize->16]}, 
      {GrayLevel[0.5], PointSize[0.0055000000000000005`], AbsoluteThickness[
       1.6], Opacity[0.4], 
       StyleBox[
        LineBox[{{0., 0.}, {0.909027778, 0.83}, {1.41875, 1.75}, {1.89375, 
         2.75}, {2.423611111, 2.}, {2.898611111, 1.75}, {3.881944444, 0.}, {
         4.88125, 0.}, {5.897222222, 0.}, {6.884722222, 0.}, {7.884722222, 
         0.}}],
        FontFamily->"Arial",
        FontSize->16]}, 
      {GrayLevel[0.5], PointSize[0.0055000000000000005`], AbsoluteThickness[
       1.6], Opacity[0.4], 
       StyleBox[
        LineBox[{{0., 0.}, {0.947916667, 3.5}, {1.438888889, 3.5}, {
         1.945833333, 3.5}, {2.433333333, 2.}, {2.940972222, 1.16}, {3.94375, 
         0.}, {4.939583333, 0.}, {5.947222222, 0.}, {6.907638889, 0.}, {
         7.911111111, 0.}}],
        FontFamily->"Arial",
        FontSize->16]}, 
      {GrayLevel[0.5], PointSize[0.0055000000000000005`], AbsoluteThickness[
       1.6], Opacity[0.4], 
       StyleBox[
        LineBox[{{0., 0.}, {0.935416667, 0.75}, {1.432638889, 1.5}, {
         1.932638889, 0.}, {2.422222222, 0.}, {2.934027778, 0.}, {3.930555556,
          0.}, {4.926388889, 0.}, {5.934027778, 0.}, {6.894444444, 0.}, {
         7.897916667, 0.}}],
        FontFamily->"Arial",
        FontSize->16]}, 
      {GrayLevel[0.5], PointSize[0.0055000000000000005`], AbsoluteThickness[
       1.6], Opacity[0.4], 
       StyleBox[
        LineBox[{{0., 0.}, {0.925, 0.}, {1.422222222, 0.}, {1.922222222, 
         1.75}, {2.413194444, 2.}, {2.923611111, 0.}, {3.920138889, 0.}, {
         4.915972222, 0.}, {5.923611111, 0.}, {6.884027778, 0.}, {7.8875, 
         0.}}],
        FontFamily->"Arial",
        FontSize->16]}, 
      {GrayLevel[0.5], PointSize[0.0055000000000000005`], AbsoluteThickness[
       1.6], Opacity[0.4], 
       StyleBox[
        LineBox[{{0., 0.}, {0.923611111, 0.83}, {1.420833333, 2.5}, {
         1.920833333, 2.75}, {2.4125, 0.}, {2.922222222, 1.5}, {3.91875, 
         0.}, {4.91875, 0.}, {5.922222222, 0.}, {6.882638889, 0.}, {
         7.886111111, 0.}}],
        FontFamily->"Arial",
        FontSize->16]}, 
      {GrayLevel[0.5], PointSize[0.0055000000000000005`], AbsoluteThickness[
       1.6], Opacity[0.4], 
       StyleBox[
        LineBox[{{0., 0.}, {0.872222222, 3.}, {1.415277778, 1.75}, {
         1.872916667, 3.}, {2.411805556, 1.16}, {2.872916667, 0.}, {
         3.877777778, 0.}, {4.872916667, 0.}, {5.875, 0.}, {6.890277778, 
         0.}, {7.890277778, 0.}}],
        FontFamily->"Arial",
        FontSize->16]}, 
      {GrayLevel[0.5], PointSize[0.0055000000000000005`], AbsoluteThickness[
       1.6], Opacity[0.4], 
       StyleBox[
        LineBox[{{0., 0.}, {0.877777778, 2.5}, {1.420833333, 3.}, {
         1.878472222, 4.75}, {2.417361111, 0.83}, {2.878472222, 1.5}, {
         3.883333333, 0.}, {4.878472222, 0.}, {5.880555556, 0.}, {6.895833333,
          0.}, {7.895833333, 0.}}],
        FontFamily->"Arial",
        FontSize->16]}, 
      {GrayLevel[0.5], PointSize[0.0055000000000000005`], AbsoluteThickness[
       1.6], Opacity[0.4], 
       StyleBox[
        LineBox[{{0., 0.}, {0.872916667, 0.}, {1.415972222, 3.5}, {
         1.879166667, 4.25}, {2.411111111, 1.75}, {2.873611111, 0.}, {
         3.885416667, 0.}, {4.873611111, 0.}, {5.880555556, 4.}, {6.890972222,
          0.}, {7.890972222, 0.}}],
        FontFamily->"Arial",
        FontSize->16]}, 
      {GrayLevel[0.5], PointSize[0.0055000000000000005`], AbsoluteThickness[
       1.6], Opacity[0.4], 
       StyleBox[
        LineBox[{{0., 0.}, {0.917361111, 0.}, {1.434722222, 0.83}, {
         1.951388889, 0.}, {2.448611111, 0.}, {2.917361111, 0.}, {3.93125, 
         0.}, {4.93125, 0.}, {5.948611111, 0.}, {6.941666667, 0.}, {
         7.932638889, 0.}}],
        FontFamily->"Arial",
        FontSize->16]}, 
      {GrayLevel[0.5], PointSize[0.0055000000000000005`], AbsoluteThickness[
       1.6], Opacity[0.4], 
       StyleBox[
        LineBox[{{0., 0.}, {0.932638889, 0.}, {1.450694444, 3.25}, {
         1.966666667, 3.25}, {2.463888889, 2.}, {2.933333333, 4.}, {
         3.946527778, 0.}, {4.946527778, 0.}, {5.963888889, 0.}, {6.956944444,
          0.}, {7.947916667, 0.}}],
        FontFamily->"Arial",
        FontSize->16]}, 
      {GrayLevel[0.5], PointSize[0.0055000000000000005`], AbsoluteThickness[
       1.6], Opacity[0.4], 
       StyleBox[
        LineBox[{{0., 0.}, {0.923611111, 0.}, {1.442361111, 2.5}, {
         1.957638889, 0.}, {2.454861111, 0.83}, {2.924305556, 0.}, {3.9375, 
         0.}, {4.9375, 0.}, {5.954861111, 0.}, {6.947916667, 0.}, {
         7.940972222, 0.}}],
        FontFamily->"Arial",
        FontSize->16]}, 
      {GrayLevel[0.5], PointSize[0.0055000000000000005`], AbsoluteThickness[
       1.6], Opacity[0.4], 
       StyleBox[
        LineBox[{{0., 0.}, {0.915277778, 3.75}, {1.435416667, 3.25}, {
         1.949305556, 4.5}, {2.429166667, 2.75}, {2.915972222, 0.}, {
         3.929166667, 0.}, {4.929166667, 0.}, {5.946527778, 0.}, {6.939583333,
          0.}, {7.932638889, 0.}}],
        FontFamily->"Arial",
        FontSize->16]}, 
      {GrayLevel[0.5], PointSize[0.0055000000000000005`], AbsoluteThickness[
       1.6], Opacity[0.4], 
       StyleBox[
        LineBox[{{0., 0.}, {0.9125, 0.}, {1.420138889, 0.83}, {1.890972222, 
         1.75}, {2.428472222, 0.83}, {2.903472222, 0.83}, {3.886805556, 0.}, {
         4.886111111, 0.}, {5.893055556, 0.}, {6.889583333, 0.}, {7.889583333,
          0.}}],
        FontFamily->"Arial",
        FontSize->16]}, 
      {GrayLevel[0.5], PointSize[0.0055000000000000005`], AbsoluteThickness[
       1.6], Opacity[0.4], 
       StyleBox[
        LineBox[{{0., 0.}, {0.908333333, 0.}, {1.418055556, 0.}, {1.893055556,
          0.}, {2.422916667, 0.}, {2.897916667, 0.83}, {3.88125, 0.}, {
         4.880555556, 0.}, {5.896527778, 0.}, {6.884027778, 0.}, {7.884027778,
          0.}}],
        FontFamily->"Arial",
        FontSize->16]}, 
      {GrayLevel[0.5], PointSize[0.0055000000000000005`], AbsoluteThickness[
       1.6], Opacity[0.4], 
       StyleBox[
        LineBox[{{0., 0.}, {0.947222222, 2.5}, {1.445138889, 1.75}, {
         1.944444444, 4.5}, {2.432638889, 0.83}, {2.939583333, 0.83}, {
         3.942361111, 1.5}, {4.938194444, 3.75}, {5.945833333, 3.5}, {6.90625,
          2.25}, {7.909722222, 0.}}],
        FontFamily->"Arial",
        FontSize->16]}, 
      {GrayLevel[0.5], PointSize[0.0055000000000000005`], AbsoluteThickness[
       1.6], Opacity[0.4], 
       StyleBox[
        LineBox[{{0., 0.}, {0.940972222, 2.25}, {1.439583333, 0.75}, {
         1.939583333, 0.}, {2.427777778, 0.}, {2.934722222, 0.}, {3.9375, 
         0.}, {4.933333333, 0.}, {5.940972222, 0.83}, {6.901388889, 0.}, {
         7.904861111, 0.}}],
        FontFamily->"Arial",
        FontSize->16]}, 
      {GrayLevel[0.5], PointSize[0.0055000000000000005`], AbsoluteThickness[
       1.6], Opacity[0.4], 
       StyleBox[
        LineBox[{{0., 0.}, {0.935416667, 1.5}, {1.432638889, 4.}, {
         1.932638889, 2.75}, {2.422222222, 1.75}, {2.934027778, 0.}, {
         3.930555556, 0.}, {4.926388889, 0.}, {5.934027778, 0.}, {6.894444444,
          0.}, {7.897916667, 0.}}],
        FontFamily->"Arial",
        FontSize->16]}, 
      {GrayLevel[0.5], PointSize[0.0055000000000000005`], AbsoluteThickness[
       1.6], Opacity[0.4], 
       StyleBox[
        LineBox[{{0., 0.}, {0.930555556, 0.}, {1.427777778, 0.}, {1.927777778,
          0.}, {2.417361111, 0.83}, {2.929166667, 0.}, {3.925694444, 0.}, {
         4.922222222, 0.}, {5.929166667, 0.}, {6.889583333, 0.}, {7.893055556,
          0.}}],
        FontFamily->"Arial",
        FontSize->16]}, 
      {GrayLevel[0.5], PointSize[0.0055000000000000005`], AbsoluteThickness[
       1.6], Opacity[0.4], 
       StyleBox[
        LineBox[{{0., 0.}, {0.922916667, 0.}, {1.420138889, 2.25}, {
         1.920138889, 0.83}, {2.411805556, 0.}, {2.921527778, 0.}, {
         3.918055556, 0.}, {4.915972222, 0.}, {5.921527778, 0.}, {6.881944444,
          0.}, {7.885416667, 0.}}],
        FontFamily->"Arial",
        FontSize->16]}, 
      {GrayLevel[0.5], PointSize[0.0055000000000000005`], AbsoluteThickness[
       1.6], Opacity[0.4], 
       StyleBox[
        LineBox[{{0., 0.}, {0.872222222, 1.75}, {1.415277778, 3.5}, {
         1.872916667, 3.25}, {2.410416667, 3.}, {2.872916667, 2.5}, {
         3.877777778, 2.25}, {4.872916667, 0.}, {5.875, 0.}, {6.890277778, 
         0.}, {7.890277778, 0.}}],
        FontFamily->"Arial",
        FontSize->16]}, 
      {GrayLevel[0.5], PointSize[0.0055000000000000005`], AbsoluteThickness[
       1.6], Opacity[0.4], 
       StyleBox[
        LineBox[{{0., 0.}, {0.872916667, 1.16}, {1.415972222, 1.5}, {
         1.879166667, 3.25}, {2.4125, 0.}, {2.873611111, 0.}, {3.885416667, 
         0.83}, {4.873611111, 0.}, {5.875694444, 0.}, {6.890972222, 0.}, {
         7.890972222, 0.}}],
        FontFamily->"Arial",
        FontSize->16]}, 
      {GrayLevel[0.5], PointSize[0.0055000000000000005`], AbsoluteThickness[
       1.6], Opacity[0.4], 
       StyleBox[
        LineBox[{{0., 0.}, {0.872916667, 3.}, {1.415972222, 3.25}, {
         1.879166667, 5.5}, {2.411805556, 2.}, {2.873611111, 1.16}, {
         3.885416667, 0.}, {4.873611111, 0.}, {5.880555556, 0.}, {6.890972222,
          0.}, {7.890972222, 0.}}],
        FontFamily->"Arial",
        FontSize->16]}, 
      {GrayLevel[0.5], PointSize[0.0055000000000000005`], AbsoluteThickness[
       1.6], Opacity[0.4], 
       StyleBox[
        LineBox[{{0., 0.}, {0.851388889, 0.}, {1.394444444, 3.}, {1.857638889,
          4.25}, {2.390277778, 3.}, {2.858333333, 1.5}, {3.863888889, 0.}, {
         4.852083333, 0.}, {5.859027778, 0.}, {6.869444444, 0.}, {7.869444444,
          0.}}],
        FontFamily->"Arial",
        FontSize->16]}, 
      {GrayLevel[0.5], PointSize[0.0055000000000000005`], AbsoluteThickness[
       1.6], Opacity[0.4], 
       StyleBox[
        LineBox[{{0., 0.}, {0.922916667, 3.}, {1.441666667, 3.25}, {
         1.956944444, 4.5}, {2.454166667, 1.16}, {2.923611111, 0.}, {
         3.936805556, 0.}, {4.936805556, 0.}, {5.954166667, 0.}, {6.947222222,
          0.}, {7.940277778, 0.}}],
        FontFamily->"Arial",
        FontSize->16]}, 
      {GrayLevel[0.5], PointSize[0.0055000000000000005`], AbsoluteThickness[
       1.6], Opacity[0.4], 
       StyleBox[
        LineBox[{{0., 0.}, {0.915277778, 0.}, {1.434027778, 1.75}, {
         1.949305556, 4.}, {2.446527778, 2.75}, {2.915972222, 0.83}, {
         3.929166667, 0.}, {4.929166667, 0.}, {5.946527778, 0.}, {6.939583333,
          0.}, {7.932638889, 0.}}],
        FontFamily->"Arial",
        FontSize->16]}, 
      {GrayLevel[0.5], PointSize[0.0055000000000000005`], AbsoluteThickness[
       1.6], Opacity[0.4], 
       StyleBox[
        LineBox[{{0., 0.}, {0.915277778, 0.}, {1.434722222, 1.5}, {
         1.949305556, 3.5}, {2.427777778, 0.}, {2.915972222, 0.}, {
         3.929166667, 0.}, {4.929166667, 0.}, {5.946527778, 0.}, {6.939583333,
          0.}, {7.932638889, 0.}}],
        FontFamily->"Arial",
        FontSize->16]}, 
      {GrayLevel[0.5], PointSize[0.0055000000000000005`], AbsoluteThickness[
       1.6], Opacity[0.4], 
       StyleBox[
        LineBox[{{0., 0.}, {0.913888889, 1.75}, {1.422222222, 4.25}, {
         1.890972222, 4.5}, {2.428472222, 3.}, {2.903472222, 2.25}, {
         3.885416667, 0.}, {4.886111111, 0.}, {5.893055556, 0.}, {6.889583333,
          0.}, {7.889583333, 0.}}],
        FontFamily->"Arial",
        FontSize->16]}, 
      {GrayLevel[0.5], PointSize[0.0055000000000000005`], AbsoluteThickness[
       1.6], Opacity[0.4], 
       StyleBox[
        LineBox[{{0., 0.}, {0.913888889, 0.}, {1.422222222, 4.}, {1.890277778,
          3.}, {2.428472222, 0.75}, {2.903472222, 1.16}, {3.882638889, 0.}, {
         4.886111111, 0.}, {5.893055556, 0.}, {6.889583333, 0.}, {7.889583333,
          0.}}],
        FontFamily->"Arial",
        FontSize->16]}, 
      {GrayLevel[0.5], PointSize[0.0055000000000000005`], AbsoluteThickness[
       1.6], Opacity[0.4], 
       StyleBox[
        LineBox[{{0., 0.}, {0.881944444, 0.}, {1.40625, 0.}, {1.881944444, 
         0.83}, {2.409722222, 0.}, {2.884722222, 0.}, {3.868055556, 0.}, {
         4.867361111, 0.}, {5.883333333, 0.}, {6.870833333, 0.}, {7.871527778,
          0.}}],
        FontFamily->"Arial",
        FontSize->16]}, 
      {GrayLevel[0.5], PointSize[0.0055000000000000005`], AbsoluteThickness[
       1.6], Opacity[0.4], 
       StyleBox[
        LineBox[{{0., 0.}, {0.959027778, 0.}, {1.45, 3.25}, {1.956944444, 
         4.}, {2.44375, 4.}, {2.952083333, 1.75}, {3.954861111, 0.}, {
         4.950694444, 0.}, {5.958333333, 0.}, {6.91875, 0.}, {7.922222222, 
         0.}}],
        FontFamily->"Arial",
        FontSize->16]}, 
      {GrayLevel[0.5], PointSize[0.0055000000000000005`], AbsoluteThickness[
       1.6], Opacity[0.4], 
       StyleBox[
        LineBox[{{0., 0.}, {0.933333333, 2.25}, {1.430555556, 3.25}, {1.93125,
          4.75}, {2.419444444, 2.5}, {2.926388889, 2.}, {3.929166667, 0.}, {
         4.925, 0.}, {5.932638889, 0.}, {6.893055556, 0.}, {7.896527778, 0.}}],
        FontFamily->"Arial",
        FontSize->16]}, 
      {GrayLevel[0.5], PointSize[0.0055000000000000005`], AbsoluteThickness[
       1.6], Opacity[0.4], 
       StyleBox[
        LineBox[{{0., 0.}, {0.935416667, 2.5}, {1.432638889, 4.75}, {
         1.932638889, 4.25}, {2.422222222, 3.25}, {2.934027778, 2.}, {
         3.930555556, 0.}, {4.926388889, 0.}, {5.91875, 0.}, {6.894444444, 
         0.}, {7.897916667, 0.}}],
        FontFamily->"Arial",
        FontSize->16]}, 
      {GrayLevel[0.5], PointSize[0.0055000000000000005`], AbsoluteThickness[
       1.6], Opacity[0.4], 
       StyleBox[
        LineBox[{{0., 0.}, {0.935416667, 0.}, {1.432638889, 0.}, {1.932638889,
          0.}, {2.422222222, 0.}, {2.934027778, 0.83}, {3.930555556, 0.}, {
         4.926388889, 0.}, {5.934027778, 0.}, {6.894444444, 0.}, {7.897916667,
          0.}}],
        FontFamily->"Arial",
        FontSize->16]}, 
      {GrayLevel[0.5], PointSize[0.0055000000000000005`], AbsoluteThickness[
       1.6], Opacity[0.4], 
       StyleBox[
        LineBox[{{0., 0.}, {0.872222222, 3.}, {1.415277778, 5.5}, {
         1.872916667, 6.}, {2.410416667, 5.5}, {2.872916667, 5.}, {
         3.877777778, 0.75}, {4.872916667, 0.}, {5.877777778, 1.75}, {
         6.890277778, 0.}, {7.890277778, 0.}}],
        FontFamily->"Arial",
        FontSize->16]}, 
      {GrayLevel[0.5], PointSize[0.0055000000000000005`], AbsoluteThickness[
       1.6], Opacity[0.4], 
       StyleBox[
        LineBox[{{0., 0.}, {0.872222222, 2.}, {1.415277778, 3.5}, {
         1.872916667, 4.5}, {2.410416667, 4.}, {2.872916667, 4.}, {
         3.877777778, 1.75}, {4.872916667, 0.}, {5.872222222, 0.}, {
         6.890277778, 0.}, {7.890277778, 0.}}],
        FontFamily->"Arial",
        FontSize->16]}, 
      {GrayLevel[0.5], PointSize[0.0055000000000000005`], AbsoluteThickness[
       1.6], Opacity[0.4], 
       StyleBox[
        LineBox[{{0., 0.}, {0.872916667, 0.}, {1.415972222, 1.5}, {
         1.879166667, 3.}, {2.4125, 2.}, {2.873611111, 3.5}, {3.885416667, 
         1.75}, {4.873611111, 3.5}, {5.880555556, 4.75}, {6.890972222, 2.}, {
         7.890972222, 2.}}],
        FontFamily->"Arial",
        FontSize->16]}, 
      {GrayLevel[0.5], PointSize[0.0055000000000000005`], AbsoluteThickness[
       1.6], Opacity[0.4], 
       StyleBox[
        LineBox[{{0., 0.}, {0.872916667, 0.}, {1.415972222, 2.}, {1.879166667,
          5.75}, {2.413888889, 3.25}, {2.873611111, 2.5}, {3.885416667, 0.}, {
         4.873611111, 0.}, {5.880555556, 0.}, {6.890972222, 0.}, {7.890972222,
          0.}}],
        FontFamily->"Arial",
        FontSize->16]}, 
      {GrayLevel[0.5], PointSize[0.0055000000000000005`], AbsoluteThickness[
       1.6], Opacity[0.4], 
       StyleBox[
        LineBox[{{0., 0.}, {0.929166667, 0.}, {1.446527778, 1.5}, {
         1.963194444, 1.75}, {2.460416667, 0.83}, {2.929166667, 0.}, {
         3.943055556, 0.}, {4.943055556, 0.}, {5.960416667, 0.}, {6.953472222,
          0.}, {7.944444444, 0.}}],
        FontFamily->"Arial",
        FontSize->16]}, 
      {GrayLevel[0.5], PointSize[0.0055000000000000005`], AbsoluteThickness[
       1.6], Opacity[0.4], 
       StyleBox[
        LineBox[{{0., 0.}, {0.933333333, 2.}, {1.451388889, 2.75}, {
         1.967361111, 4.}, {2.464583333, 2.}, {2.934027778, 0.}, {3.947222222,
          2.75}, {4.947222222, 0.}, {5.964583333, 0.}, {6.957638889, 0.}, {
         7.948611111, 0.}}],
        FontFamily->"Arial",
        FontSize->16]}, 
      {GrayLevel[0.5], PointSize[0.0055000000000000005`], AbsoluteThickness[
       1.6], Opacity[0.4], 
       StyleBox[
        LineBox[{{0., 0.}, {0.914583333, 0.}, {1.433333333, 0.}, {1.948611111,
          1.75}, {2.445833333, 1.5}, {2.915277778, 0.}, {3.928472222, 0.}, {
         4.928472222, 0.}, {5.945833333, 0.}, {6.938888889, 0.}, {7.931944444,
          0.}}],
        FontFamily->"Arial",
        FontSize->16]}, 
      {GrayLevel[0.5], PointSize[0.0055000000000000005`], AbsoluteThickness[
       1.6], Opacity[0.4], 
       StyleBox[
        LineBox[{{0., 0.}, {0.915277778, 0.83}, {1.434722222, 0.}, {
         1.949305556, 0.}, {2.429166667, 0.}, {2.915972222, 0.}, {3.929166667,
          0.}, {4.929166667, 0.}, {5.946527778, 0.}, {6.939583333, 0.}, {
         7.932638889, 0.}}],
        FontFamily->"Arial",
        FontSize->16]}, 
      {GrayLevel[0.5], PointSize[0.0055000000000000005`], AbsoluteThickness[
       1.6], Opacity[0.4], 
       StyleBox[
        LineBox[{{0., 0.}, {0.909027778, 0.}, {1.41875, 1.5}, {1.894444444, 
         2.75}, {2.423611111, 0.}, {2.898611111, 0.}, {3.881944444, 0.}, {
         4.88125, 0.}, {5.897222222, 0.}, {6.884722222, 0.}, {7.884722222, 
         0.}}],
        FontFamily->"Arial",
        FontSize->16]}}, {
      {GrayLevel[0.5], AbsolutePointSize[6], AbsoluteThickness[1.6], Opacity[
       0.4], 
       StyleBox[GeometricTransformationBox[
         TagBox[InsetBox["", {0., 0.}],
          "InsetString"], {{{0., 0.}}, {{0.957638889, 0.83}}, {{1.448611111, 
         1.}}, {{1.955555556, 2.25}}, {{2.442361111, 0.}}, {{2.950694444, 
         0.}}, {{3.953472222, 0.83}}, {{4.949305556, 0.}}, {{5.956944444, 
         0.}}, {{6.917361111, 0.}}, {{7.920833333, 0.}}}],
        FontFamily->"Arial",
        FontSize->16]}, 
      {GrayLevel[0.5], AbsolutePointSize[6], AbsoluteThickness[1.6], Opacity[
       0.4], 
       StyleBox[GeometricTransformationBox[
         TagBox[InsetBox["", {0., 0.}],
          "InsetString"], {{{0., 0.}}, {{0.935416667, 1.75}}, {{1.433333333, 
         3.25}}, {{1.933333333, 4.}}, {{2.422222222, 3.}}, {{2.934722222, 
         2.25}}, {{3.93125, 2.25}}, {{4.927083333, 1.5}}, {{5.934722222, 
         2.}}, {{6.895138889, 0.}}, {{7.898611111, 0.}}}],
        FontFamily->"Arial",
        FontSize->16]}, 
      {GrayLevel[0.5], AbsolutePointSize[6], AbsoluteThickness[1.6], Opacity[
       0.4], 
       StyleBox[GeometricTransformationBox[
         TagBox[InsetBox["", {0., 0.}],
          "InsetString"], {{{0., 0.}}, {{0.935416667, 2.}}, {{1.432638889, 
         2.5}}, {{1.932638889, 4.75}}, {{2.422222222, 4.}}, {{2.934027778, 
         2.5}}, {{3.930555556, 0.}}, {{4.926388889, 0.}}, {{5.934027778, 
         0.}}, {{6.894444444, 0.}}, {{7.897916667, 0.}}}],
        FontFamily->"Arial",
        FontSize->16]}, 
      {GrayLevel[0.5], AbsolutePointSize[6], AbsoluteThickness[1.6], Opacity[
       0.4], 
       StyleBox[GeometricTransformationBox[
         TagBox[InsetBox["", {0., 0.}],
          "InsetString"], {{{0., 0.}}, {{0.928472222, 0.}}, {{1.425694444, 
         4.}}, {{1.925694444, 4.75}}, {{2.416666667, 4.25}}, {{2.927083333, 
         4.}}, {{3.923611111, 3.25}}, {{4.919444444, 3.}}, {{5.927083333, 
         3.5}}, {{6.8875, 0.}}, {{7.890972222, 0.}}}],
        FontFamily->"Arial",
        FontSize->16]}, 
      {GrayLevel[0.5], AbsolutePointSize[6], AbsoluteThickness[1.6], Opacity[
       0.4], 
       StyleBox[GeometricTransformationBox[
         TagBox[InsetBox["", {0., 0.}],
          "InsetString"], {{{0., 0.}}, {{0.924305556, 0.}}, {{1.421527778, 
         1.5}}, {{1.921527778, 2.75}}, {{2.413194444, 2.75}}, {{2.922916667, 
         1.5}}, {{3.919444444, 0.}}, {{4.917361111, 0.}}, {{5.922916667, 
         0.}}, {{6.883333333, 0.}}, {{7.886805556, 0.}}}],
        FontFamily->"Arial",
        FontSize->16]}, 
      {GrayLevel[0.5], AbsolutePointSize[6], AbsoluteThickness[1.6], Opacity[
       0.4], 
       StyleBox[GeometricTransformationBox[
         TagBox[InsetBox["", {0., 0.}],
          "InsetString"], {{{0., 0.}}, {{0.872222222, 0.}}, {{1.415277778, 
         1.5}}, {{1.872916667, 3.75}}, {{2.410416667, 0.}}, {{2.872916667, 
         0.}}, {{3.877777778, 0.}}, {{4.872916667, 0.}}, {{5.875, 0.}}, {{
         6.890277778, 0.}}, {{7.890277778, 0.}}}],
        FontFamily->"Arial",
        FontSize->16]}, 
      {GrayLevel[0.5], AbsolutePointSize[6], AbsoluteThickness[1.6], Opacity[
       0.4], 
       StyleBox[GeometricTransformationBox[
         TagBox[InsetBox["", {0., 0.}],
          "InsetString"], {{{0., 0.}}, {{0.877777778, 0.}}, {{1.420833333, 
         0.}}, {{1.884027778, 1.75}}, {{2.417361111, 0.}}, {{2.878472222, 
         0.}}, {{3.883333333, 0.}}, {{4.878472222, 0.}}, {{5.880555556, 
         0.}}, {{6.895833333, 0.}}, {{7.895833333, 0.}}}],
        FontFamily->"Arial",
        FontSize->16]}, 
      {GrayLevel[0.5], AbsolutePointSize[6], AbsoluteThickness[1.6], Opacity[
       0.4], 
       StyleBox[GeometricTransformationBox[
         TagBox[InsetBox["", {0., 0.}],
          "InsetString"], {{{0., 0.}}, {{0.872916667, 0.83}}, {{1.415972222, 
         2.5}}, {{1.879166667, 5.}}, {{2.413888889, 4.}}, {{2.873611111, 
         2.5}}, {{3.885416667, 0.}}, {{4.873611111, 0.}}, {{5.880555556, 
         0.83}}, {{6.890972222, 0.}}, {{7.890972222, 0.}}}],
        FontFamily->"Arial",
        FontSize->16]}, 
      {GrayLevel[0.5], AbsolutePointSize[6], AbsoluteThickness[1.6], Opacity[
       0.4], 
       StyleBox[GeometricTransformationBox[
         TagBox[InsetBox["", {0., 0.}],
          "InsetString"], {{{0., 0.}}, {{0.839583333, 0.}}, {{1.382638889, 
         0.}}, {{1.845833333, 0.}}, {{2.378472222, 1.16}}, {{2.846527778, 
         0.}}, {{3.852083333, 0.}}, {{4.840277778, 0.}}, {{5.847222222, 
         0.}}, {{6.857638889, 0.}}, {{7.857638889, 0.}}}],
        FontFamily->"Arial",
        FontSize->16]}, 
      {GrayLevel[0.5], AbsolutePointSize[6], AbsoluteThickness[1.6], Opacity[
       0.4], 
       StyleBox[GeometricTransformationBox[
         TagBox[InsetBox["", {0., 0.}],
          "InsetString"], {{{0., 0.}}, {{0.9375, 0.}}, {{1.454861111, 
         1.75}}, {{1.971527778, 1.75}}, {{2.46875, 0.}}, {{2.9375, 0.}}, {{
         3.951388889, 0.}}, {{4.951388889, 0.}}, {{5.96875, 0.}}, {{
         6.961805556, 0.}}, {{7.952777778, 0.}}}],
        FontFamily->"Arial",
        FontSize->16]}, 
      {GrayLevel[0.5], AbsolutePointSize[6], AbsoluteThickness[1.6], Opacity[
       0.4], 
       StyleBox[GeometricTransformationBox[
         TagBox[InsetBox["", {0., 0.}],
          "InsetString"], {{{0., 0.}}, {{0.934027778, 2.75}}, {{1.451388889, 
         5.5}}, {{1.968055556, 6.25}}, {{2.465277778, 2.5}}, {{2.934027778, 
         0.}}, {{3.947916667, 0.}}, {{4.947916667, 0.}}, {{5.965277778, 
         0.}}, {{6.958333333, 0.}}, {{7.949305556, 0.}}}],
        FontFamily->"Arial",
        FontSize->16]}, 
      {GrayLevel[0.5], AbsolutePointSize[6], AbsoluteThickness[1.6], Opacity[
       0.4], 
       StyleBox[GeometricTransformationBox[
         TagBox[InsetBox["", {0., 0.}],
          "InsetString"], {{{0., 0.}}, {{0.902083333, 0.}}, {{1.422222222, 
         2.75}}, {{1.936111111, 0.}}, {{2.411805556, 0.}}, {{2.902777778, 
         0.}}, {{3.915972222, 0.}}, {{4.915972222, 0.}}, {{5.933333333, 
         0.}}, {{6.927083333, 0.}}, {{7.919444444, 0.}}}],
        FontFamily->"Arial",
        FontSize->16]}, 
      {GrayLevel[0.5], AbsolutePointSize[6], AbsoluteThickness[1.6], Opacity[
       0.4], 
       StyleBox[GeometricTransformationBox[
         TagBox[InsetBox["", {0., 0.}],
          "InsetString"], {{{0., 0.}}, {{0.909027778, 0.83}}, {{1.41875, 
         1.75}}, {{1.89375, 2.75}}, {{2.423611111, 2.}}, {{2.898611111, 
         1.75}}, {{3.881944444, 0.}}, {{4.88125, 0.}}, {{5.897222222, 0.}}, {{
         6.884722222, 0.}}, {{7.884722222, 0.}}}],
        FontFamily->"Arial",
        FontSize->16]}, 
      {GrayLevel[0.5], AbsolutePointSize[6], AbsoluteThickness[1.6], Opacity[
       0.4], 
       StyleBox[GeometricTransformationBox[
         TagBox[InsetBox["", {0., 0.}],
          "InsetString"], {{{0., 0.}}, {{0.947916667, 3.5}}, {{1.438888889, 
         3.5}}, {{1.945833333, 3.5}}, {{2.433333333, 2.}}, {{2.940972222, 
         1.16}}, {{3.94375, 0.}}, {{4.939583333, 0.}}, {{5.947222222, 0.}}, {{
         6.907638889, 0.}}, {{7.911111111, 0.}}}],
        FontFamily->"Arial",
        FontSize->16]}, 
      {GrayLevel[0.5], AbsolutePointSize[6], AbsoluteThickness[1.6], Opacity[
       0.4], 
       StyleBox[GeometricTransformationBox[
         TagBox[InsetBox["", {0., 0.}],
          "InsetString"], {{{0., 0.}}, {{0.935416667, 0.75}}, {{1.432638889, 
         1.5}}, {{1.932638889, 0.}}, {{2.422222222, 0.}}, {{2.934027778, 
         0.}}, {{3.930555556, 0.}}, {{4.926388889, 0.}}, {{5.934027778, 
         0.}}, {{6.894444444, 0.}}, {{7.897916667, 0.}}}],
        FontFamily->"Arial",
        FontSize->16]}, 
      {GrayLevel[0.5], AbsolutePointSize[6], AbsoluteThickness[1.6], Opacity[
       0.4], 
       StyleBox[GeometricTransformationBox[
         TagBox[InsetBox["", {0., 0.}],
          "InsetString"], {{{0., 0.}}, {{0.925, 0.}}, {{1.422222222, 0.}}, {{
         1.922222222, 1.75}}, {{2.413194444, 2.}}, {{2.923611111, 0.}}, {{
         3.920138889, 0.}}, {{4.915972222, 0.}}, {{5.923611111, 0.}}, {{
         6.884027778, 0.}}, {{7.8875, 0.}}}],
        FontFamily->"Arial",
        FontSize->16]}, 
      {GrayLevel[0.5], AbsolutePointSize[6], AbsoluteThickness[1.6], Opacity[
       0.4], 
       StyleBox[GeometricTransformationBox[
         TagBox[InsetBox["", {0., 0.}],
          "InsetString"], {{{0., 0.}}, {{0.923611111, 0.83}}, {{1.420833333, 
         2.5}}, {{1.920833333, 2.75}}, {{2.4125, 0.}}, {{2.922222222, 
         1.5}}, {{3.91875, 0.}}, {{4.91875, 0.}}, {{5.922222222, 0.}}, {{
         6.882638889, 0.}}, {{7.886111111, 0.}}}],
        FontFamily->"Arial",
        FontSize->16]}, 
      {GrayLevel[0.5], AbsolutePointSize[6], AbsoluteThickness[1.6], Opacity[
       0.4], 
       StyleBox[GeometricTransformationBox[
         TagBox[InsetBox["", {0., 0.}],
          "InsetString"], {{{0., 0.}}, {{0.872222222, 3.}}, {{1.415277778, 
         1.75}}, {{1.872916667, 3.}}, {{2.411805556, 1.16}}, {{2.872916667, 
         0.}}, {{3.877777778, 0.}}, {{4.872916667, 0.}}, {{5.875, 0.}}, {{
         6.890277778, 0.}}, {{7.890277778, 0.}}}],
        FontFamily->"Arial",
        FontSize->16]}, 
      {GrayLevel[0.5], AbsolutePointSize[6], AbsoluteThickness[1.6], Opacity[
       0.4], 
       StyleBox[GeometricTransformationBox[
         TagBox[InsetBox["", {0., 0.}],
          "InsetString"], {{{0., 0.}}, {{0.877777778, 2.5}}, {{1.420833333, 
         3.}}, {{1.878472222, 4.75}}, {{2.417361111, 0.83}}, {{2.878472222, 
         1.5}}, {{3.883333333, 0.}}, {{4.878472222, 0.}}, {{5.880555556, 
         0.}}, {{6.895833333, 0.}}, {{7.895833333, 0.}}}],
        FontFamily->"Arial",
        FontSize->16]}, 
      {GrayLevel[0.5], AbsolutePointSize[6], AbsoluteThickness[1.6], Opacity[
       0.4], 
       StyleBox[GeometricTransformationBox[
         TagBox[InsetBox["", {0., 0.}],
          "InsetString"], {{{0., 0.}}, {{0.872916667, 0.}}, {{1.415972222, 
         3.5}}, {{1.879166667, 4.25}}, {{2.411111111, 1.75}}, {{2.873611111, 
         0.}}, {{3.885416667, 0.}}, {{4.873611111, 0.}}, {{5.880555556, 
         4.}}, {{6.890972222, 0.}}, {{7.890972222, 0.}}}],
        FontFamily->"Arial",
        FontSize->16]}, 
      {GrayLevel[0.5], AbsolutePointSize[6], AbsoluteThickness[1.6], Opacity[
       0.4], 
       StyleBox[GeometricTransformationBox[
         TagBox[InsetBox["", {0., 0.}],
          "InsetString"], {{{0., 0.}}, {{0.917361111, 0.}}, {{1.434722222, 
         0.83}}, {{1.951388889, 0.}}, {{2.448611111, 0.}}, {{2.917361111, 
         0.}}, {{3.93125, 0.}}, {{4.93125, 0.}}, {{5.948611111, 0.}}, {{
         6.941666667, 0.}}, {{7.932638889, 0.}}}],
        FontFamily->"Arial",
        FontSize->16]}, 
      {GrayLevel[0.5], AbsolutePointSize[6], AbsoluteThickness[1.6], Opacity[
       0.4], 
       StyleBox[GeometricTransformationBox[
         TagBox[InsetBox["", {0., 0.}],
          "InsetString"], {{{0., 0.}}, {{0.932638889, 0.}}, {{1.450694444, 
         3.25}}, {{1.966666667, 3.25}}, {{2.463888889, 2.}}, {{2.933333333, 
         4.}}, {{3.946527778, 0.}}, {{4.946527778, 0.}}, {{5.963888889, 
         0.}}, {{6.956944444, 0.}}, {{7.947916667, 0.}}}],
        FontFamily->"Arial",
        FontSize->16]}, 
      {GrayLevel[0.5], AbsolutePointSize[6], AbsoluteThickness[1.6], Opacity[
       0.4], 
       StyleBox[GeometricTransformationBox[
         TagBox[InsetBox["", {0., 0.}],
          "InsetString"], {{{0., 0.}}, {{0.923611111, 0.}}, {{1.442361111, 
         2.5}}, {{1.957638889, 0.}}, {{2.454861111, 0.83}}, {{2.924305556, 
         0.}}, {{3.9375, 0.}}, {{4.9375, 0.}}, {{5.954861111, 0.}}, {{
         6.947916667, 0.}}, {{7.940972222, 0.}}}],
        FontFamily->"Arial",
        FontSize->16]}, 
      {GrayLevel[0.5], AbsolutePointSize[6], AbsoluteThickness[1.6], Opacity[
       0.4], 
       StyleBox[GeometricTransformationBox[
         TagBox[InsetBox["", {0., 0.}],
          "InsetString"], {{{0., 0.}}, {{0.915277778, 3.75}}, {{1.435416667, 
         3.25}}, {{1.949305556, 4.5}}, {{2.429166667, 2.75}}, {{2.915972222, 
         0.}}, {{3.929166667, 0.}}, {{4.929166667, 0.}}, {{5.946527778, 
         0.}}, {{6.939583333, 0.}}, {{7.932638889, 0.}}}],
        FontFamily->"Arial",
        FontSize->16]}, 
      {GrayLevel[0.5], AbsolutePointSize[6], AbsoluteThickness[1.6], Opacity[
       0.4], 
       StyleBox[GeometricTransformationBox[
         TagBox[InsetBox["", {0., 0.}],
          "InsetString"], {{{0., 0.}}, {{0.9125, 0.}}, {{1.420138889, 
         0.83}}, {{1.890972222, 1.75}}, {{2.428472222, 0.83}}, {{2.903472222, 
         0.83}}, {{3.886805556, 0.}}, {{4.886111111, 0.}}, {{5.893055556, 
         0.}}, {{6.889583333, 0.}}, {{7.889583333, 0.}}}],
        FontFamily->"Arial",
        FontSize->16]}, 
      {GrayLevel[0.5], AbsolutePointSize[6], AbsoluteThickness[1.6], Opacity[
       0.4], 
       StyleBox[GeometricTransformationBox[
         TagBox[InsetBox["", {0., 0.}],
          "InsetString"], {{{0., 0.}}, {{0.908333333, 0.}}, {{1.418055556, 
         0.}}, {{1.893055556, 0.}}, {{2.422916667, 0.}}, {{2.897916667, 
         0.83}}, {{3.88125, 0.}}, {{4.880555556, 0.}}, {{5.896527778, 0.}}, {{
         6.884027778, 0.}}, {{7.884027778, 0.}}}],
        FontFamily->"Arial",
        FontSize->16]}, 
      {GrayLevel[0.5], AbsolutePointSize[6], AbsoluteThickness[1.6], Opacity[
       0.4], 
       StyleBox[GeometricTransformationBox[
         TagBox[InsetBox["", {0., 0.}],
          "InsetString"], {{{0., 0.}}, {{0.947222222, 2.5}}, {{1.445138889, 
         1.75}}, {{1.944444444, 4.5}}, {{2.432638889, 0.83}}, {{2.939583333, 
         0.83}}, {{3.942361111, 1.5}}, {{4.938194444, 3.75}}, {{5.945833333, 
         3.5}}, {{6.90625, 2.25}}, {{7.909722222, 0.}}}],
        FontFamily->"Arial",
        FontSize->16]}, 
      {GrayLevel[0.5], AbsolutePointSize[6], AbsoluteThickness[1.6], Opacity[
       0.4], 
       StyleBox[GeometricTransformationBox[
         TagBox[InsetBox["", {0., 0.}],
          "InsetString"], {{{0., 0.}}, {{0.940972222, 2.25}}, {{1.439583333, 
         0.75}}, {{1.939583333, 0.}}, {{2.427777778, 0.}}, {{2.934722222, 
         0.}}, {{3.9375, 0.}}, {{4.933333333, 0.}}, {{5.940972222, 0.83}}, {{
         6.901388889, 0.}}, {{7.904861111, 0.}}}],
        FontFamily->"Arial",
        FontSize->16]}, 
      {GrayLevel[0.5], AbsolutePointSize[6], AbsoluteThickness[1.6], Opacity[
       0.4], 
       StyleBox[GeometricTransformationBox[
         TagBox[InsetBox["", {0., 0.}],
          "InsetString"], {{{0., 0.}}, {{0.935416667, 1.5}}, {{1.432638889, 
         4.}}, {{1.932638889, 2.75}}, {{2.422222222, 1.75}}, {{2.934027778, 
         0.}}, {{3.930555556, 0.}}, {{4.926388889, 0.}}, {{5.934027778, 
         0.}}, {{6.894444444, 0.}}, {{7.897916667, 0.}}}],
        FontFamily->"Arial",
        FontSize->16]}, 
      {GrayLevel[0.5], AbsolutePointSize[6], AbsoluteThickness[1.6], Opacity[
       0.4], 
       StyleBox[GeometricTransformationBox[
         TagBox[InsetBox["", {0., 0.}],
          "InsetString"], {{{0., 0.}}, {{0.930555556, 0.}}, {{1.427777778, 
         0.}}, {{1.927777778, 0.}}, {{2.417361111, 0.83}}, {{2.929166667, 
         0.}}, {{3.925694444, 0.}}, {{4.922222222, 0.}}, {{5.929166667, 
         0.}}, {{6.889583333, 0.}}, {{7.893055556, 0.}}}],
        FontFamily->"Arial",
        FontSize->16]}, 
      {GrayLevel[0.5], AbsolutePointSize[6], AbsoluteThickness[1.6], Opacity[
       0.4], 
       StyleBox[GeometricTransformationBox[
         TagBox[InsetBox["", {0., 0.}],
          "InsetString"], {{{0., 0.}}, {{0.922916667, 0.}}, {{1.420138889, 
         2.25}}, {{1.920138889, 0.83}}, {{2.411805556, 0.}}, {{2.921527778, 
         0.}}, {{3.918055556, 0.}}, {{4.915972222, 0.}}, {{5.921527778, 
         0.}}, {{6.881944444, 0.}}, {{7.885416667, 0.}}}],
        FontFamily->"Arial",
        FontSize->16]}, 
      {GrayLevel[0.5], AbsolutePointSize[6], AbsoluteThickness[1.6], Opacity[
       0.4], 
       StyleBox[GeometricTransformationBox[
         TagBox[InsetBox["", {0., 0.}],
          "InsetString"], {{{0., 0.}}, {{0.872222222, 1.75}}, {{1.415277778, 
         3.5}}, {{1.872916667, 3.25}}, {{2.410416667, 3.}}, {{2.872916667, 
         2.5}}, {{3.877777778, 2.25}}, {{4.872916667, 0.}}, {{5.875, 0.}}, {{
         6.890277778, 0.}}, {{7.890277778, 0.}}}],
        FontFamily->"Arial",
        FontSize->16]}, 
      {GrayLevel[0.5], AbsolutePointSize[6], AbsoluteThickness[1.6], Opacity[
       0.4], 
       StyleBox[GeometricTransformationBox[
         TagBox[InsetBox["", {0., 0.}],
          "InsetString"], {{{0., 0.}}, {{0.872916667, 1.16}}, {{1.415972222, 
         1.5}}, {{1.879166667, 3.25}}, {{2.4125, 0.}}, {{2.873611111, 0.}}, {{
         3.885416667, 0.83}}, {{4.873611111, 0.}}, {{5.875694444, 0.}}, {{
         6.890972222, 0.}}, {{7.890972222, 0.}}}],
        FontFamily->"Arial",
        FontSize->16]}, 
      {GrayLevel[0.5], AbsolutePointSize[6], AbsoluteThickness[1.6], Opacity[
       0.4], 
       StyleBox[GeometricTransformationBox[
         TagBox[InsetBox["", {0., 0.}],
          "InsetString"], {{{0., 0.}}, {{0.872916667, 3.}}, {{1.415972222, 
         3.25}}, {{1.879166667, 5.5}}, {{2.411805556, 2.}}, {{2.873611111, 
         1.16}}, {{3.885416667, 0.}}, {{4.873611111, 0.}}, {{5.880555556, 
         0.}}, {{6.890972222, 0.}}, {{7.890972222, 0.}}}],
        FontFamily->"Arial",
        FontSize->16]}, 
      {GrayLevel[0.5], AbsolutePointSize[6], AbsoluteThickness[1.6], Opacity[
       0.4], 
       StyleBox[GeometricTransformationBox[
         TagBox[InsetBox["", {0., 0.}],
          "InsetString"], {{{0., 0.}}, {{0.851388889, 0.}}, {{1.394444444, 
         3.}}, {{1.857638889, 4.25}}, {{2.390277778, 3.}}, {{2.858333333, 
         1.5}}, {{3.863888889, 0.}}, {{4.852083333, 0.}}, {{5.859027778, 
         0.}}, {{6.869444444, 0.}}, {{7.869444444, 0.}}}],
        FontFamily->"Arial",
        FontSize->16]}, 
      {GrayLevel[0.5], AbsolutePointSize[6], AbsoluteThickness[1.6], Opacity[
       0.4], 
       StyleBox[GeometricTransformationBox[
         TagBox[InsetBox["", {0., 0.}],
          "InsetString"], {{{0., 0.}}, {{0.922916667, 3.}}, {{1.441666667, 
         3.25}}, {{1.956944444, 4.5}}, {{2.454166667, 1.16}}, {{2.923611111, 
         0.}}, {{3.936805556, 0.}}, {{4.936805556, 0.}}, {{5.954166667, 
         0.}}, {{6.947222222, 0.}}, {{7.940277778, 0.}}}],
        FontFamily->"Arial",
        FontSize->16]}, 
      {GrayLevel[0.5], AbsolutePointSize[6], AbsoluteThickness[1.6], Opacity[
       0.4], 
       StyleBox[GeometricTransformationBox[
         TagBox[InsetBox["", {0., 0.}],
          "InsetString"], {{{0., 0.}}, {{0.915277778, 0.}}, {{1.434027778, 
         1.75}}, {{1.949305556, 4.}}, {{2.446527778, 2.75}}, {{2.915972222, 
         0.83}}, {{3.929166667, 0.}}, {{4.929166667, 0.}}, {{5.946527778, 
         0.}}, {{6.939583333, 0.}}, {{7.932638889, 0.}}}],
        FontFamily->"Arial",
        FontSize->16]}, 
      {GrayLevel[0.5], AbsolutePointSize[6], AbsoluteThickness[1.6], Opacity[
       0.4], 
       StyleBox[GeometricTransformationBox[
         TagBox[InsetBox["", {0., 0.}],
          "InsetString"], {{{0., 0.}}, {{0.915277778, 0.}}, {{1.434722222, 
         1.5}}, {{1.949305556, 3.5}}, {{2.427777778, 0.}}, {{2.915972222, 
         0.}}, {{3.929166667, 0.}}, {{4.929166667, 0.}}, {{5.946527778, 
         0.}}, {{6.939583333, 0.}}, {{7.932638889, 0.}}}],
        FontFamily->"Arial",
        FontSize->16]}, 
      {GrayLevel[0.5], AbsolutePointSize[6], AbsoluteThickness[1.6], Opacity[
       0.4], 
       StyleBox[GeometricTransformationBox[
         TagBox[InsetBox["", {0., 0.}],
          "InsetString"], {{{0., 0.}}, {{0.913888889, 1.75}}, {{1.422222222, 
         4.25}}, {{1.890972222, 4.5}}, {{2.428472222, 3.}}, {{2.903472222, 
         2.25}}, {{3.885416667, 0.}}, {{4.886111111, 0.}}, {{5.893055556, 
         0.}}, {{6.889583333, 0.}}, {{7.889583333, 0.}}}],
        FontFamily->"Arial",
        FontSize->16]}, 
      {GrayLevel[0.5], AbsolutePointSize[6], AbsoluteThickness[1.6], Opacity[
       0.4], 
       StyleBox[GeometricTransformationBox[
         TagBox[InsetBox["", {0., 0.}],
          "InsetString"], {{{0., 0.}}, {{0.913888889, 0.}}, {{1.422222222, 
         4.}}, {{1.890277778, 3.}}, {{2.428472222, 0.75}}, {{2.903472222, 
         1.16}}, {{3.882638889, 0.}}, {{4.886111111, 0.}}, {{5.893055556, 
         0.}}, {{6.889583333, 0.}}, {{7.889583333, 0.}}}],
        FontFamily->"Arial",
        FontSize->16]}, 
      {GrayLevel[0.5], AbsolutePointSize[6], AbsoluteThickness[1.6], Opacity[
       0.4], 
       StyleBox[GeometricTransformationBox[
         TagBox[InsetBox["", {0., 0.}],
          "InsetString"], {{{0., 0.}}, {{0.881944444, 0.}}, {{1.40625, 
         0.}}, {{1.881944444, 0.83}}, {{2.409722222, 0.}}, {{2.884722222, 
         0.}}, {{3.868055556, 0.}}, {{4.867361111, 0.}}, {{5.883333333, 
         0.}}, {{6.870833333, 0.}}, {{7.871527778, 0.}}}],
        FontFamily->"Arial",
        FontSize->16]}, 
      {GrayLevel[0.5], AbsolutePointSize[6], AbsoluteThickness[1.6], Opacity[
       0.4], 
       StyleBox[GeometricTransformationBox[
         TagBox[InsetBox["", {0., 0.}],
          "InsetString"], {{{0., 0.}}, {{0.959027778, 0.}}, {{1.45, 3.25}}, {{
         1.956944444, 4.}}, {{2.44375, 4.}}, {{2.952083333, 1.75}}, {{
         3.954861111, 0.}}, {{4.950694444, 0.}}, {{5.958333333, 0.}}, {{
         6.91875, 0.}}, {{7.922222222, 0.}}}],
        FontFamily->"Arial",
        FontSize->16]}, 
      {GrayLevel[0.5], AbsolutePointSize[6], AbsoluteThickness[1.6], Opacity[
       0.4], 
       StyleBox[GeometricTransformationBox[
         TagBox[InsetBox["", {0., 0.}],
          "InsetString"], {{{0., 0.}}, {{0.933333333, 2.25}}, {{1.430555556, 
         3.25}}, {{1.93125, 4.75}}, {{2.419444444, 2.5}}, {{2.926388889, 
         2.}}, {{3.929166667, 0.}}, {{4.925, 0.}}, {{5.932638889, 0.}}, {{
         6.893055556, 0.}}, {{7.896527778, 0.}}}],
        FontFamily->"Arial",
        FontSize->16]}, 
      {GrayLevel[0.5], AbsolutePointSize[6], AbsoluteThickness[1.6], Opacity[
       0.4], 
       StyleBox[GeometricTransformationBox[
         TagBox[InsetBox["", {0., 0.}],
          "InsetString"], {{{0., 0.}}, {{0.935416667, 2.5}}, {{1.432638889, 
         4.75}}, {{1.932638889, 4.25}}, {{2.422222222, 3.25}}, {{2.934027778, 
         2.}}, {{3.930555556, 0.}}, {{4.926388889, 0.}}, {{5.91875, 0.}}, {{
         6.894444444, 0.}}, {{7.897916667, 0.}}}],
        FontFamily->"Arial",
        FontSize->16]}, 
      {GrayLevel[0.5], AbsolutePointSize[6], AbsoluteThickness[1.6], Opacity[
       0.4], 
       StyleBox[GeometricTransformationBox[
         TagBox[InsetBox["", {0., 0.}],
          "InsetString"], {{{0., 0.}}, {{0.935416667, 0.}}, {{1.432638889, 
         0.}}, {{1.932638889, 0.}}, {{2.422222222, 0.}}, {{2.934027778, 
         0.83}}, {{3.930555556, 0.}}, {{4.926388889, 0.}}, {{5.934027778, 
         0.}}, {{6.894444444, 0.}}, {{7.897916667, 0.}}}],
        FontFamily->"Arial",
        FontSize->16]}, 
      {GrayLevel[0.5], AbsolutePointSize[6], AbsoluteThickness[1.6], Opacity[
       0.4], 
       StyleBox[GeometricTransformationBox[
         TagBox[InsetBox["", {0., 0.}],
          "InsetString"], {{{0., 0.}}, {{0.872222222, 3.}}, {{1.415277778, 
         5.5}}, {{1.872916667, 6.}}, {{2.410416667, 5.5}}, {{2.872916667, 
         5.}}, {{3.877777778, 0.75}}, {{4.872916667, 0.}}, {{5.877777778, 
         1.75}}, {{6.890277778, 0.}}, {{7.890277778, 0.}}}],
        FontFamily->"Arial",
        FontSize->16]}, 
      {GrayLevel[0.5], AbsolutePointSize[6], AbsoluteThickness[1.6], Opacity[
       0.4], 
       StyleBox[GeometricTransformationBox[
         TagBox[InsetBox["", {0., 0.}],
          "InsetString"], {{{0., 0.}}, {{0.872222222, 2.}}, {{1.415277778, 
         3.5}}, {{1.872916667, 4.5}}, {{2.410416667, 4.}}, {{2.872916667, 
         4.}}, {{3.877777778, 1.75}}, {{4.872916667, 0.}}, {{5.872222222, 
         0.}}, {{6.890277778, 0.}}, {{7.890277778, 0.}}}],
        FontFamily->"Arial",
        FontSize->16]}, 
      {GrayLevel[0.5], AbsolutePointSize[6], AbsoluteThickness[1.6], Opacity[
       0.4], 
       StyleBox[GeometricTransformationBox[
         TagBox[InsetBox["", {0., 0.}],
          "InsetString"], {{{0., 0.}}, {{0.872916667, 0.}}, {{1.415972222, 
         1.5}}, {{1.879166667, 3.}}, {{2.4125, 2.}}, {{2.873611111, 3.5}}, {{
         3.885416667, 1.75}}, {{4.873611111, 3.5}}, {{5.880555556, 4.75}}, {{
         6.890972222, 2.}}, {{7.890972222, 2.}}}],
        FontFamily->"Arial",
        FontSize->16]}, 
      {GrayLevel[0.5], AbsolutePointSize[6], AbsoluteThickness[1.6], Opacity[
       0.4], 
       StyleBox[GeometricTransformationBox[
         TagBox[InsetBox["", {0., 0.}],
          "InsetString"], {{{0., 0.}}, {{0.872916667, 0.}}, {{1.415972222, 
         2.}}, {{1.879166667, 5.75}}, {{2.413888889, 3.25}}, {{2.873611111, 
         2.5}}, {{3.885416667, 0.}}, {{4.873611111, 0.}}, {{5.880555556, 
         0.}}, {{6.890972222, 0.}}, {{7.890972222, 0.}}}],
        FontFamily->"Arial",
        FontSize->16]}, 
      {GrayLevel[0.5], AbsolutePointSize[6], AbsoluteThickness[1.6], Opacity[
       0.4], 
       StyleBox[GeometricTransformationBox[
         TagBox[InsetBox["", {0., 0.}],
          "InsetString"], {{{0., 0.}}, {{0.929166667, 0.}}, {{1.446527778, 
         1.5}}, {{1.963194444, 1.75}}, {{2.460416667, 0.83}}, {{2.929166667, 
         0.}}, {{3.943055556, 0.}}, {{4.943055556, 0.}}, {{5.960416667, 
         0.}}, {{6.953472222, 0.}}, {{7.944444444, 0.}}}],
        FontFamily->"Arial",
        FontSize->16]}, 
      {GrayLevel[0.5], AbsolutePointSize[6], AbsoluteThickness[1.6], Opacity[
       0.4], 
       StyleBox[GeometricTransformationBox[
         TagBox[InsetBox["", {0., 0.}],
          "InsetString"], {{{0., 0.}}, {{0.933333333, 2.}}, {{1.451388889, 
         2.75}}, {{1.967361111, 4.}}, {{2.464583333, 2.}}, {{2.934027778, 
         0.}}, {{3.947222222, 2.75}}, {{4.947222222, 0.}}, {{5.964583333, 
         0.}}, {{6.957638889, 0.}}, {{7.948611111, 0.}}}],
        FontFamily->"Arial",
        FontSize->16]}, 
      {GrayLevel[0.5], AbsolutePointSize[6], AbsoluteThickness[1.6], Opacity[
       0.4], 
       StyleBox[GeometricTransformationBox[
         TagBox[InsetBox["", {0., 0.}],
          "InsetString"], {{{0., 0.}}, {{0.914583333, 0.}}, {{1.433333333, 
         0.}}, {{1.948611111, 1.75}}, {{2.445833333, 1.5}}, {{2.915277778, 
         0.}}, {{3.928472222, 0.}}, {{4.928472222, 0.}}, {{5.945833333, 
         0.}}, {{6.938888889, 0.}}, {{7.931944444, 0.}}}],
        FontFamily->"Arial",
        FontSize->16]}, 
      {GrayLevel[0.5], AbsolutePointSize[6], AbsoluteThickness[1.6], Opacity[
       0.4], 
       StyleBox[GeometricTransformationBox[
         TagBox[InsetBox["", {0., 0.}],
          "InsetString"], {{{0., 0.}}, {{0.915277778, 0.83}}, {{1.434722222, 
         0.}}, {{1.949305556, 0.}}, {{2.429166667, 0.}}, {{2.915972222, 
         0.}}, {{3.929166667, 0.}}, {{4.929166667, 0.}}, {{5.946527778, 
         0.}}, {{6.939583333, 0.}}, {{7.932638889, 0.}}}],
        FontFamily->"Arial",
        FontSize->16]}, 
      {GrayLevel[0.5], AbsolutePointSize[6], AbsoluteThickness[1.6], Opacity[
       0.4], 
       StyleBox[GeometricTransformationBox[
         TagBox[InsetBox["", {0., 0.}],
          "InsetString"], {{{0., 0.}}, {{0.909027778, 0.}}, {{1.41875, 
         1.5}}, {{1.894444444, 2.75}}, {{2.423611111, 0.}}, {{2.898611111, 
         0.}}, {{3.881944444, 0.}}, {{4.88125, 0.}}, {{5.897222222, 0.}}, {{
         6.884722222, 0.}}, {{7.884722222, 0.}}}],
        FontFamily->"Arial",
        FontSize->16]}, {}}}, {}, {}, {}, {}}, {{}, {{{}, {}, 
      {RGBColor[1, 0, 0], PointSize[0.012833333333333334`], AbsoluteThickness[
       1.6], 
       StyleBox[
        LineBox[{{0., 0.}, {1., 0.}, {1.5, 2.125}, {2., 3.125}, {2.5, 1.33}, {
         3., 0.415}, {4., 0.}, {5., 0.}, {6., 0.}, {7., 0.}, {8., 0.}}],
        FontFamily->"Arial",
        FontSize->16]}}, {
      {RGBColor[1, 0, 0], AbsolutePointSize[6], AbsoluteThickness[1.6], 
       StyleBox[GeometricTransformationBox[InsetBox[
          StyleBox["\[FilledCircle]",
           StripOnInput->False,
           FontSize->Medium], {0., 0.}], {{{0., 0.}}, {{1., 0.}}, {{1.5, 
         2.125}}, {{2., 3.125}}, {{2.5, 1.33}}, {{3., 0.415}}, {{4., 0.}}, {{
         5., 0.}}, {{6., 0.}}, {{7., 0.}}, {{8., 0.}}}],
        FontFamily->"Arial",
        FontSize->16]}, {}}}, {}, {}, {}, {}}},
  AspectRatio->NCache[GoldenRatio^(-1), 0.6180339887498948],
  Axes->{False, False},
  AxesLabel->{None, None},
  AxesOrigin->{0, 0},
  BaseStyle->{FontSize -> 16, FontFamily -> "Arial"},
  DisplayFunction->Identity,
  Epilog->{{
     InsetBox[
      FormBox[
       StyleBox["\"FluA: Treated (n=54)\"", 
        GrayLevel[0], Bold, 12, StripOnInput -> False], TraditionalForm], 
      Scaled[{0.6000000000000001, 0.97}], {-1, 0}], 
     InsetBox[
      FormBox[
       StyleBox["\"T=3. days\"", 
        RGBColor[1, 0, 0], Bold, 12, StripOnInput -> False], TraditionalForm], 
      Scaled[{0.6000000000000001, 0.8999999999999999}], {-1, 0}], 
     InsetBox[
      FormBox[
       StyleBox["\"AUC=2.9\"", 
        RGBColor[1, 0, 0], Bold, 12, StripOnInput -> False], TraditionalForm], 
      Scaled[{0.6000000000000001, 0.83}], {-1, 0}], 
     InsetBox[
      FormBox[
       StyleBox["\"r=4.61/day\"", 
        RGBColor[1, 0, 0], Bold, 12, StripOnInput -> False], TraditionalForm], 
      Scaled[{0.6000000000000001, 0.76}], {-1, 0}], 
     InsetBox[
      FormBox[
       StyleBox["\"\[Delta]=6.24/day\"", 
        RGBColor[1, 0, 0], Bold, 12, StripOnInput -> False], TraditionalForm], 
      Scaled[{0.6000000000000001, 0.69}], {-1, 0}]}, {
     Dashing[{0, 0}], 
     GrayLevel[0.5], 
     Thickness[0.005], 
     LineBox[{
       Scaled[{0.05, 0.977}], 
       Scaled[{0.15000000000000002`, 0.977}]}], 
     Dashing[{0, 0}], 
     RGBColor[1, 0, 0], 
     Thickness[0.005], 
     LineBox[{
       Scaled[{0.05, 0.907}], 
       Scaled[{0.15000000000000002`, 0.907}]}], 
     InsetBox[
      FormBox[
       StyleBox["\"\"", 
        GrayLevel[0.5], Bold, 12, StripOnInput -> False], TraditionalForm], 
      Scaled[{0.08750000000000001, 0.976}], {-1, 0}], 
     InsetBox[
      FormBox[
       StyleBox["\[FilledCircle]", 
        RGBColor[1, 0, 0], Bold, 12, StripOnInput -> False], TraditionalForm], 
      Scaled[{0.08750000000000001, 0.9059999999999999}], {-1, 0}], 
     InsetBox[
      FormBox[
       StyleBox["\"Individuals\"", 
        GrayLevel[0.5], Bold, 12, StripOnInput -> False], TraditionalForm], 
      Scaled[{0.15500000000000003`, 0.97}], {-1, 0}], 
     InsetBox[
      FormBox[
       StyleBox["\"Median\"", 
        RGBColor[1, 0, 0], Bold, 12, StripOnInput -> False], TraditionalForm], 
      Scaled[{0.15500000000000003`, 0.8999999999999999}], {-1, 0}]}, {
     Dashing[{Small, Small}], 
     LineBox[{{0, 0}, {8, 0}}]}, {
     Dashing[{Small, Small}], 
     LineBox[{{1, 0}, {1, 6}}]}},
  Frame->{{True, False}, {True, False}},
  FrameLabel->{{
     FormBox["\"Viral titer, TCID/ml\"", TraditionalForm], None}, {
     FormBox["\"days since infection\"", TraditionalForm], None}},
  FrameStyle->Thickness[0.005],
  FrameTicks->{{{{0., 
       FormBox[
        TagBox[
         SuperscriptBox["10", "0"], DisplayForm], TraditionalForm], {
       0.02, 0}, {}}, {1., 
       FormBox[
        TagBox[
         SuperscriptBox["10", "1"], DisplayForm], TraditionalForm], {
       0.02, 0}, {}}, {2., 
       FormBox[
        TagBox[
         SuperscriptBox["10", "2"], DisplayForm], TraditionalForm], {
       0.02, 0}, {}}, {3., 
       FormBox[
        TagBox[
         SuperscriptBox["10", "3"], DisplayForm], TraditionalForm], {
       0.02, 0}, {}}, {4., 
       FormBox[
        TagBox[
         SuperscriptBox["10", "4"], DisplayForm], TraditionalForm], {
       0.02, 0}, {}}, {5., 
       FormBox[
        TagBox[
         SuperscriptBox["10", "5"], DisplayForm], TraditionalForm], {
       0.02, 0}, {}}, {6., 
       FormBox[
        TagBox[
         SuperscriptBox["10", "6"], DisplayForm], TraditionalForm], {
       0.02, 0}, {}}, {7., 
       FormBox[
        TagBox[
         SuperscriptBox["10", "7"], DisplayForm], TraditionalForm], {
       0.02, 0}, {}}, {0.30102999566398114`, 
       FormBox["\"\"", TraditionalForm], {0., 0}, {}}, {0.4771212547196624, 
       FormBox["\"\"", TraditionalForm], {0., 0}, {}}, {0.6020599913279623, 
       FormBox["\"\"", TraditionalForm], {0., 0}, {}}, {0.6989700043360186, 
       FormBox["\"\"", TraditionalForm], {0., 0}, {}}, {0.7781512503836435, 
       FormBox["\"\"", TraditionalForm], {0., 0}, {}}, {0.8450980400142567, 
       FormBox["\"\"", TraditionalForm], {0., 0}, {}}, {0.9030899869919433, 
       FormBox["\"\"", TraditionalForm], {0., 0}, {}}, {0.9542425094393248, 
       FormBox["\"\"", TraditionalForm], {0., 0}, {}}, {1.3010299956639813`, 
       FormBox["\"\"", TraditionalForm], {0., 0}, {}}, {1.4771212547196624`, 
       FormBox["\"\"", TraditionalForm], {0., 0}, {}}, {1.6020599913279623`, 
       FormBox["\"\"", TraditionalForm], {0., 0}, {}}, {1.6989700043360187`, 
       FormBox["\"\"", TraditionalForm], {0., 0}, {}}, {1.7781512503836434`, 
       FormBox["\"\"", TraditionalForm], {0., 0}, {}}, {1.8450980400142567`, 
       FormBox["\"\"", TraditionalForm], {0., 0}, {}}, {1.9030899869919433`, 
       FormBox["\"\"", TraditionalForm], {0., 0}, {}}, {1.9542425094393248`, 
       FormBox["\"\"", TraditionalForm], {0., 0}, {}}, {2.3010299956639813`, 
       FormBox["\"\"", TraditionalForm], {0., 0}, {}}, {2.4771212547196626`, 
       FormBox["\"\"", TraditionalForm], {0., 0}, {}}, {2.6020599913279625`, 
       FormBox["\"\"", TraditionalForm], {0., 0}, {}}, {2.6989700043360187`, 
       FormBox["\"\"", TraditionalForm], {0., 0}, {}}, {2.7781512503836434`, 
       FormBox["\"\"", TraditionalForm], {0., 0}, {}}, {2.845098040014257, 
       FormBox["\"\"", TraditionalForm], {0., 0}, {}}, {2.9030899869919433`, 
       FormBox["\"\"", TraditionalForm], {0., 0}, {}}, {2.9542425094393248`, 
       FormBox["\"\"", TraditionalForm], {0., 0}, {}}, {3.3010299956639813`, 
       FormBox["\"\"", TraditionalForm], {0., 0}, {}}, {3.4771212547196626`, 
       FormBox["\"\"", TraditionalForm], {0., 0}, {}}, {3.6020599913279625`, 
       FormBox["\"\"", TraditionalForm], {0., 0}, {}}, {3.6989700043360187`, 
       FormBox["\"\"", TraditionalForm], {0., 0}, {}}, {3.7781512503836434`, 
       FormBox["\"\"", TraditionalForm], {0., 0}, {}}, {3.845098040014257, 
       FormBox["\"\"", TraditionalForm], {0., 0}, {}}, {3.9030899869919433`, 
       FormBox["\"\"", TraditionalForm], {0., 0}, {}}, {3.9542425094393248`, 
       FormBox["\"\"", TraditionalForm], {0., 0}, {}}, {4.301029995663981, 
       FormBox["\"\"", TraditionalForm], {0., 0}, {}}, {4.477121254719663, 
       FormBox["\"\"", TraditionalForm], {0., 0}, {}}, {4.6020599913279625`, 
       FormBox["\"\"", TraditionalForm], {0., 0}, {}}, {4.698970004336019, 
       FormBox["\"\"", TraditionalForm], {0., 0}, {}}, {4.778151250383644, 
       FormBox["\"\"", TraditionalForm], {0., 0}, {}}, {4.845098040014257, 
       FormBox["\"\"", TraditionalForm], {0., 0}, {}}, {4.903089986991944, 
       FormBox["\"\"", TraditionalForm], {0., 0}, {}}, {4.954242509439325, 
       FormBox["\"\"", TraditionalForm], {0., 0}, {}}, {5.301029995663981, 
       FormBox["\"\"", TraditionalForm], {0., 0}, {}}, {5.477121254719663, 
       FormBox["\"\"", TraditionalForm], {0., 0}, {}}, {5.6020599913279625`, 
       FormBox["\"\"", TraditionalForm], {0., 0}, {}}, {5.698970004336019, 
       FormBox["\"\"", TraditionalForm], {0., 0}, {}}, {5.778151250383644, 
       FormBox["\"\"", TraditionalForm], {0., 0}, {}}, {5.845098040014257, 
       FormBox["\"\"", TraditionalForm], {0., 0}, {}}, {5.903089986991944, 
       FormBox["\"\"", TraditionalForm], {0., 0}, {}}, {5.954242509439325, 
       FormBox["\"\"", TraditionalForm], {0., 0}, {}}, {6.301029995663981, 
       FormBox["\"\"", TraditionalForm], {0., 0}, {}}, {6.477121254719663, 
       FormBox["\"\"", TraditionalForm], {0., 0}, {}}, {6.6020599913279625`, 
       FormBox["\"\"", TraditionalForm], {0., 0}, {}}, {6.698970004336019, 
       FormBox["\"\"", TraditionalForm], {0., 0}, {}}, {6.778151250383644, 
       FormBox["\"\"", TraditionalForm], {0., 0}, {}}, {6.845098040014257, 
       FormBox["\"\"", TraditionalForm], {0., 0}, {}}, {6.903089986991944, 
       FormBox["\"\"", TraditionalForm], {0., 0}, {}}, {6.954242509439325, 
       FormBox["\"\"", TraditionalForm], {0., 0}, {}}}, {{0., 
       FormBox[
        TagBox[
         SuperscriptBox["10", "0"], DisplayForm], TraditionalForm], {
       0.02, 0}, {}}, {1., 
       FormBox[
        TagBox[
         SuperscriptBox["10", "1"], DisplayForm], TraditionalForm], {
       0.02, 0}, {}}, {2., 
       FormBox[
        TagBox[
         SuperscriptBox["10", "2"], DisplayForm], TraditionalForm], {
       0.02, 0}, {}}, {3., 
       FormBox[
        TagBox[
         SuperscriptBox["10", "3"], DisplayForm], TraditionalForm], {
       0.02, 0}, {}}, {4., 
       FormBox[
        TagBox[
         SuperscriptBox["10", "4"], DisplayForm], TraditionalForm], {
       0.02, 0}, {}}, {5., 
       FormBox[
        TagBox[
         SuperscriptBox["10", "5"], DisplayForm], TraditionalForm], {
       0.02, 0}, {}}, {6., 
       FormBox[
        TagBox[
         SuperscriptBox["10", "6"], DisplayForm], TraditionalForm], {
       0.02, 0}, {}}, {7., 
       FormBox[
        TagBox[
         SuperscriptBox["10", "7"], DisplayForm], TraditionalForm], {
       0.02, 0}, {}}, {0.30102999566398114`, 
       FormBox["\"\"", TraditionalForm], {0., 0}, {}}, {0.4771212547196624, 
       FormBox["\"\"", TraditionalForm], {0., 0}, {}}, {0.6020599913279623, 
       FormBox["\"\"", TraditionalForm], {0., 0}, {}}, {0.6989700043360186, 
       FormBox["\"\"", TraditionalForm], {0., 0}, {}}, {0.7781512503836435, 
       FormBox["\"\"", TraditionalForm], {0., 0}, {}}, {0.8450980400142567, 
       FormBox["\"\"", TraditionalForm], {0., 0}, {}}, {0.9030899869919433, 
       FormBox["\"\"", TraditionalForm], {0., 0}, {}}, {0.9542425094393248, 
       FormBox["\"\"", TraditionalForm], {0., 0}, {}}, {1.3010299956639813`, 
       FormBox["\"\"", TraditionalForm], {0., 0}, {}}, {1.4771212547196624`, 
       FormBox["\"\"", TraditionalForm], {0., 0}, {}}, {1.6020599913279623`, 
       FormBox["\"\"", TraditionalForm], {0., 0}, {}}, {1.6989700043360187`, 
       FormBox["\"\"", TraditionalForm], {0., 0}, {}}, {1.7781512503836434`, 
       FormBox["\"\"", TraditionalForm], {0., 0}, {}}, {1.8450980400142567`, 
       FormBox["\"\"", TraditionalForm], {0., 0}, {}}, {1.9030899869919433`, 
       FormBox["\"\"", TraditionalForm], {0., 0}, {}}, {1.9542425094393248`, 
       FormBox["\"\"", TraditionalForm], {0., 0}, {}}, {2.3010299956639813`, 
       FormBox["\"\"", TraditionalForm], {0., 0}, {}}, {2.4771212547196626`, 
       FormBox["\"\"", TraditionalForm], {0., 0}, {}}, {2.6020599913279625`, 
       FormBox["\"\"", TraditionalForm], {0., 0}, {}}, {2.6989700043360187`, 
       FormBox["\"\"", TraditionalForm], {0., 0}, {}}, {2.7781512503836434`, 
       FormBox["\"\"", TraditionalForm], {0., 0}, {}}, {2.845098040014257, 
       FormBox["\"\"", TraditionalForm], {0., 0}, {}}, {2.9030899869919433`, 
       FormBox["\"\"", TraditionalForm], {0., 0}, {}}, {2.9542425094393248`, 
       FormBox["\"\"", TraditionalForm], {0., 0}, {}}, {3.3010299956639813`, 
       FormBox["\"\"", TraditionalForm], {0., 0}, {}}, {3.4771212547196626`, 
       FormBox["\"\"", TraditionalForm], {0., 0}, {}}, {3.6020599913279625`, 
       FormBox["\"\"", TraditionalForm], {0., 0}, {}}, {3.6989700043360187`, 
       FormBox["\"\"", TraditionalForm], {0., 0}, {}}, {3.7781512503836434`, 
       FormBox["\"\"", TraditionalForm], {0., 0}, {}}, {3.845098040014257, 
       FormBox["\"\"", TraditionalForm], {0., 0}, {}}, {3.9030899869919433`, 
       FormBox["\"\"", TraditionalForm], {0., 0}, {}}, {3.9542425094393248`, 
       FormBox["\"\"", TraditionalForm], {0., 0}, {}}, {4.301029995663981, 
       FormBox["\"\"", TraditionalForm], {0., 0}, {}}, {4.477121254719663, 
       FormBox["\"\"", TraditionalForm], {0., 0}, {}}, {4.6020599913279625`, 
       FormBox["\"\"", TraditionalForm], {0., 0}, {}}, {4.698970004336019, 
       FormBox["\"\"", TraditionalForm], {0., 0}, {}}, {4.778151250383644, 
       FormBox["\"\"", TraditionalForm], {0., 0}, {}}, {4.845098040014257, 
       FormBox["\"\"", TraditionalForm], {0., 0}, {}}, {4.903089986991944, 
       FormBox["\"\"", TraditionalForm], {0., 0}, {}}, {4.954242509439325, 
       FormBox["\"\"", TraditionalForm], {0., 0}, {}}, {5.301029995663981, 
       FormBox["\"\"", TraditionalForm], {0., 0}, {}}, {5.477121254719663, 
       FormBox["\"\"", TraditionalForm], {0., 0}, {}}, {5.6020599913279625`, 
       FormBox["\"\"", TraditionalForm], {0., 0}, {}}, {5.698970004336019, 
       FormBox["\"\"", TraditionalForm], {0., 0}, {}}, {5.778151250383644, 
       FormBox["\"\"", TraditionalForm], {0., 0}, {}}, {5.845098040014257, 
       FormBox["\"\"", TraditionalForm], {0., 0}, {}}, {5.903089986991944, 
       FormBox["\"\"", TraditionalForm], {0., 0}, {}}, {5.954242509439325, 
       FormBox["\"\"", TraditionalForm], {0., 0}, {}}, {6.301029995663981, 
       FormBox["\"\"", TraditionalForm], {0., 0}, {}}, {6.477121254719663, 
       FormBox["\"\"", TraditionalForm], {0., 0}, {}}, {6.6020599913279625`, 
       FormBox["\"\"", TraditionalForm], {0., 0}, {}}, {6.698970004336019, 
       FormBox["\"\"", TraditionalForm], {0., 0}, {}}, {6.778151250383644, 
       FormBox["\"\"", TraditionalForm], {0., 0}, {}}, {6.845098040014257, 
       FormBox["\"\"", TraditionalForm], {0., 0}, {}}, {6.903089986991944, 
       FormBox["\"\"", TraditionalForm], {0., 0}, {}}, {6.954242509439325, 
       FormBox["\"\"", TraditionalForm], {0., 0}, {}}}}, {{{0., 
       FormBox["\" 0\"", TraditionalForm], {0.02, 0}, {}}, {2., 
       FormBox["\" 2\"", TraditionalForm], {0.02, 0}, {}}, {4., 
       FormBox["\" 4\"", TraditionalForm], {0.02, 0}, {}}, {6., 
       FormBox["\" 6\"", TraditionalForm], {0.02, 0}, {}}, {8., 
       FormBox["\" 8\"", TraditionalForm], {0.02, 0}, {}}, {10., 
       FormBox["\"10\"", TraditionalForm], {0.02, 0}, {}}, {0.5, 
       FormBox["\"\"", TraditionalForm], {0., 0}, {}}, {1., 
       FormBox["\"\"", TraditionalForm], {0., 0}, {}}, {1.5, 
       FormBox["\"\"", TraditionalForm], {0., 0}, {}}, {2.5, 
       FormBox["\"\"", TraditionalForm], {0., 0}, {}}, {3., 
       FormBox["\"\"", TraditionalForm], {0., 0}, {}}, {3.5, 
       FormBox["\"\"", TraditionalForm], {0., 0}, {}}, {4.5, 
       FormBox["\"\"", TraditionalForm], {0., 0}, {}}, {5., 
       FormBox["\"\"", TraditionalForm], {0., 0}, {}}, {5.5, 
       FormBox["\"\"", TraditionalForm], {0., 0}, {}}, {6.5, 
       FormBox["\"\"", TraditionalForm], {0., 0}, {}}, {7., 
       FormBox["\"\"", TraditionalForm], {0., 0}, {}}, {7.5, 
       FormBox["\"\"", TraditionalForm], {0., 0}, {}}, {8.5, 
       FormBox["\"\"", TraditionalForm], {0., 0}, {}}, {9., 
       FormBox["\"\"", TraditionalForm], {0., 0}, {}}, {9.5, 
       FormBox["\"\"", TraditionalForm], {0., 0}, {}}}, {{0., 
       FormBox["\" 0\"", TraditionalForm], {0.02, 0}, {}}, {2., 
       FormBox["\" 2\"", TraditionalForm], {0.02, 0}, {}}, {4., 
       FormBox["\" 4\"", TraditionalForm], {0.02, 0}, {}}, {6., 
       FormBox["\" 6\"", TraditionalForm], {0.02, 0}, {}}, {8., 
       FormBox["\" 8\"", TraditionalForm], {0.02, 0}, {}}, {10., 
       FormBox["\"10\"", TraditionalForm], {0.02, 0}, {}}, {0.5, 
       FormBox["\"\"", TraditionalForm], {0., 0}, {}}, {1., 
       FormBox["\"\"", TraditionalForm], {0., 0}, {}}, {1.5, 
       FormBox["\"\"", TraditionalForm], {0., 0}, {}}, {2.5, 
       FormBox["\"\"", TraditionalForm], {0., 0}, {}}, {3., 
       FormBox["\"\"", TraditionalForm], {0., 0}, {}}, {3.5, 
       FormBox["\"\"", TraditionalForm], {0., 0}, {}}, {4.5, 
       FormBox["\"\"", TraditionalForm], {0., 0}, {}}, {5., 
       FormBox["\"\"", TraditionalForm], {0., 0}, {}}, {5.5, 
       FormBox["\"\"", TraditionalForm], {0., 0}, {}}, {6.5, 
       FormBox["\"\"", TraditionalForm], {0., 0}, {}}, {7., 
       FormBox["\"\"", TraditionalForm], {0., 0}, {}}, {7.5, 
       FormBox["\"\"", TraditionalForm], {0., 0}, {}}, {8.5, 
       FormBox["\"\"", TraditionalForm], {0., 0}, {}}, {9., 
       FormBox["\"\"", TraditionalForm], {0., 0}, {}}, {9.5, 
       FormBox["\"\"", TraditionalForm], {0., 0}, {}}}}},
  FrameTicksStyle->Thickness[0.005],
  GridLines->{None, None},
  GridLinesStyle->Directive[
    GrayLevel[0.5, 0.4]],
  ImagePadding->All,
  ImageSize->{420, 280},
  Method->{"CoordinatesToolOptions" -> {"DisplayFunction" -> ({
        (Identity[#]& )[
         Part[#, 1]], 
        (Identity[#]& )[
         Part[#, 2]]}& ), "CopiedValueFunction" -> ({
        (Identity[#]& )[
         Part[#, 1]], 
        (Identity[#]& )[
         Part[#, 2]]}& )}},
  PlotRange->{{0, 10}, {-0.1, 7}},
  PlotRangeClipping->True,
  PlotRangePadding->{{0, 0}, {0, 0}},
  Ticks->{Automatic, Automatic}]], "Output",
 CellChangeTimes->{
  3.812674583614711*^9, {3.8126747139567204`*^9, 3.81267479912638*^9}, 
   3.81267492984538*^9, 3.812713010112052*^9, {3.812713776367141*^9, 
   3.812713784389118*^9}, 3.8127276367877703`*^9, 3.813058793980517*^9, {
   3.813336447902905*^9, 3.813336478740652*^9}, {3.813336585976729*^9, 
   3.813336603657498*^9}, 3.81397123679911*^9},
 CellLabel->"Out[52]=",ExpressionUUID->"ef404737-6352-41b0-9684-5a399fe7bfc5"]
}, Open  ]],

Cell[CellGroupData[{

Cell[BoxData[
 RowBox[{
  RowBox[{"(*", " ", 
   RowBox[{"Flu", " ", "B", " ", "study", " ", "A"}], " ", "*)"}], 
  "\[IndentingNewLine]", "\[IndentingNewLine]", 
  RowBox[{
   RowBox[{
    RowBox[{"data", "=", 
     RowBox[{"Import", "[", 
      RowBox[{
       RowBox[{"PicturesPath", "<>", "\"\</data/FLU_B_Study_A.csv\>\""}], 
       ",", "\"\<CSV\>\""}], "]"}]}], ";"}], "\[IndentingNewLine]", 
   "\[IndentingNewLine]", 
   RowBox[{"(*", " ", 
    RowBox[{"All", " ", 
     RowBox[{"patients", "/", "All"}], " ", "data"}], " ", "*)"}], 
   "\[IndentingNewLine]", "\[IndentingNewLine]", 
   RowBox[{
    RowBox[{"subjects", "=", 
     RowBox[{
      RowBox[{"Split", "[", 
       RowBox[{"Drop", "[", 
        RowBox[{
         RowBox[{"data", "[", 
          RowBox[{"[", 
           RowBox[{"All", ",", "1"}], "]"}], "]"}], ",", "1"}], "]"}], "]"}], 
      "[", 
      RowBox[{"[", 
       RowBox[{"All", ",", "1"}], "]"}], "]"}]}], ";"}], 
   "\[IndentingNewLine]", 
   RowBox[{
    RowBox[{"drugConcentrations", "=", 
     RowBox[{
      RowBox[{"Split", "[", 
       RowBox[{"Drop", "[", 
        RowBox[{
         RowBox[{"data", "[", 
          RowBox[{"[", 
           RowBox[{"All", ",", "2"}], "]"}], "]"}], ",", "1"}], "]"}], "]"}], 
      "[", 
      RowBox[{"[", 
       RowBox[{"All", ",", "1"}], "]"}], "]"}]}], ";"}], 
   "\[IndentingNewLine]", 
   RowBox[{
    RowBox[{"subjectsGroups", "=", 
     RowBox[{"Table", "[", "\[IndentingNewLine]", 
      RowBox[{
       RowBox[{
        RowBox[{"Split", "[", 
         RowBox[{
          RowBox[{"Cases", "[", 
           RowBox[{"data", ",", 
            RowBox[{"x_", "?", 
             RowBox[{"(", 
              RowBox[{
               RowBox[{
                RowBox[{"#", "[", 
                 RowBox[{"[", "2", "]"}], "]"}], "\[Equal]", 
                RowBox[{"drugConcentrations", "[", 
                 RowBox[{"[", "i", "]"}], "]"}]}], "&"}], ")"}]}]}], "]"}], 
          "[", 
          RowBox[{"[", 
           RowBox[{"All", ",", "1"}], "]"}], "]"}], "]"}], "[", 
        RowBox[{"[", 
         RowBox[{"All", ",", "1"}], "]"}], "]"}], ",", 
       RowBox[{"{", 
        RowBox[{"i", ",", "1", ",", 
         RowBox[{"Length", "[", "drugConcentrations", "]"}]}], "}"}]}], 
      "]"}]}], ";"}], "\[IndentingNewLine]", "\[IndentingNewLine]", 
   "\[IndentingNewLine]", 
   RowBox[{
    RowBox[{"limit", "=", "0.5"}], ";"}], " ", 
   RowBox[{"(*", " ", 
    RowBox[{
    "Define", " ", "limit", " ", "of", " ", "detection", " ", "and", " ", 
     "then", " ", "subjects", " ", "above", " ", "that"}], " ", "*)"}], 
   "\[IndentingNewLine]", 
   RowBox[{
    RowBox[{"limit", "=", "0"}], ";"}], " ", 
   RowBox[{"(*", " ", 
    RowBox[{
    "Define", " ", "limit", " ", "of", " ", "detection", " ", "and", " ", 
     "then", " ", "subjects", " ", "above", " ", "that"}], " ", "*)"}], 
   "\[IndentingNewLine]", "\[IndentingNewLine]", "\[IndentingNewLine]", 
   RowBox[{
    RowBox[{"dataL", "=", 
     RowBox[{"Map", "[", 
      RowBox[{
       RowBox[{
        RowBox[{"If", "[", 
         RowBox[{
          RowBox[{
           RowBox[{"#", "[", 
            RowBox[{"[", "5", "]"}], "]"}], "<", "limit"}], ",", 
          RowBox[{"ReplacePart", "[", 
           RowBox[{"#", ",", 
            RowBox[{"5", "->", "limit"}]}], "]"}], ",", "#"}], "]"}], "&"}], 
       ",", "data"}], "]"}]}], ";"}], "\[IndentingNewLine]", 
   "\[IndentingNewLine]", 
   RowBox[{
    RowBox[{"alldata", "=", 
     RowBox[{"Table", "[", 
      RowBox[{
       RowBox[{"Table", "[", 
        RowBox[{
         RowBox[{"Cases", "[", 
          RowBox[{"dataL", ",", 
           RowBox[{
            RowBox[{"x_", "?", 
             RowBox[{"(", 
              RowBox[{
               RowBox[{
                RowBox[{"#", "[", 
                 RowBox[{"[", "1", "]"}], "]"}], "\[Equal]", 
                RowBox[{"subjectsGroups", "[", 
                 RowBox[{"[", 
                  RowBox[{"i", ",", "j"}], "]"}], "]"}]}], "&"}], ")"}]}], 
            "\[RuleDelayed]", 
            RowBox[{"{", 
             RowBox[{
              RowBox[{"x", "[", 
               RowBox[{"[", "4", "]"}], "]"}], ",", 
              RowBox[{"x", "[", 
               RowBox[{"[", "5", "]"}], "]"}]}], "}"}]}]}], "]"}], ",", 
         RowBox[{"{", 
          RowBox[{"j", ",", "1", ",", 
           RowBox[{"Length", "[", 
            RowBox[{"subjectsGroups", "[", 
             RowBox[{"[", "i", "]"}], "]"}], "]"}]}], "}"}]}], "]"}], ",", 
       RowBox[{"{", 
        RowBox[{"i", ",", "1", ",", 
         RowBox[{"Length", "[", "subjectsGroups", "]"}]}], "}"}]}], "]"}]}], 
    ";"}], "\[IndentingNewLine]", 
   RowBox[{
    RowBox[{"totalVirus", "=", 
     RowBox[{"Map", "[", 
      RowBox[{
       RowBox[{
        RowBox[{"Map", "[", 
         RowBox[{
          RowBox[{
           RowBox[{"Total", "[", 
            RowBox[{
             RowBox[{"#", "[", 
              RowBox[{"[", 
               RowBox[{"All", ",", "2"}], "]"}], "]"}], "-", "limit"}], "]"}],
            "&"}], ",", "#"}], "]"}], "&"}], ",", "alldata"}], "]"}]}], ";"}],
    "\[IndentingNewLine]", "\[IndentingNewLine]", 
   RowBox[{
    RowBox[{"subjectsPlacebo", "=", 
     RowBox[{
      RowBox[{"Split", "[", 
       RowBox[{
        RowBox[{"Cases", "[", 
         RowBox[{"data", ",", 
          RowBox[{"x_", "?", 
           RowBox[{"(", 
            RowBox[{
             RowBox[{
              RowBox[{"#", "[", 
               RowBox[{"[", "2", "]"}], "]"}], "\[Equal]", 
              "\"\<Placebo\>\""}], "&"}], ")"}]}]}], "]"}], "[", 
        RowBox[{"[", 
         RowBox[{"All", ",", "1"}], "]"}], "]"}], "]"}], "[", 
      RowBox[{"[", 
       RowBox[{"All", ",", "1"}], "]"}], "]"}]}], ";"}], 
   "\[IndentingNewLine]", 
   RowBox[{
    RowBox[{"subjectsTreated", "=", 
     RowBox[{"Drop", "[", 
      RowBox[{
       RowBox[{
        RowBox[{"Split", "[", 
         RowBox[{
          RowBox[{"Cases", "[", 
           RowBox[{"data", ",", 
            RowBox[{"x_", "?", 
             RowBox[{"(", 
              RowBox[{
               RowBox[{
                RowBox[{"#", "[", 
                 RowBox[{"[", "2", "]"}], "]"}], "!=", "\"\<Placebo\>\""}], 
               "&"}], ")"}]}]}], "]"}], "[", 
          RowBox[{"[", 
           RowBox[{"All", ",", "1"}], "]"}], "]"}], "]"}], "[", 
        RowBox[{"[", 
         RowBox[{"All", ",", "1"}], "]"}], "]"}], ",", "1"}], "]"}]}], ";"}], 
   "\[IndentingNewLine]", "\[IndentingNewLine]", 
   RowBox[{
    RowBox[{"fitdataPlacebo", "=", 
     RowBox[{"Table", "[", 
      RowBox[{
       RowBox[{"Cases", "[", 
        RowBox[{"data", ",", 
         RowBox[{
          RowBox[{"x_", "?", 
           RowBox[{"(", 
            RowBox[{
             RowBox[{
              RowBox[{"#", "[", 
               RowBox[{"[", "1", "]"}], "]"}], "\[Equal]", 
              RowBox[{"subjectsPlacebo", "[", 
               RowBox[{"[", "i", "]"}], "]"}]}], "&"}], ")"}]}], 
          "\[RuleDelayed]", 
          RowBox[{"{", 
           RowBox[{
            RowBox[{"x", "[", 
             RowBox[{"[", "4", "]"}], "]"}], ",", 
            RowBox[{"x", "[", 
             RowBox[{"[", "5", "]"}], "]"}]}], "}"}]}]}], "]"}], ",", 
       RowBox[{"{", 
        RowBox[{"i", ",", "1", ",", 
         RowBox[{"Length", "[", "subjectsPlacebo", "]"}]}], "}"}]}], "]"}]}], 
    ";"}], "\[IndentingNewLine]", 
   RowBox[{
    RowBox[{"fitdataTreated", "=", 
     RowBox[{"Table", "[", 
      RowBox[{
       RowBox[{"Cases", "[", 
        RowBox[{"data", ",", 
         RowBox[{
          RowBox[{"x_", "?", 
           RowBox[{"(", 
            RowBox[{
             RowBox[{
              RowBox[{"#", "[", 
               RowBox[{"[", "1", "]"}], "]"}], "\[Equal]", 
              RowBox[{"subjectsTreated", "[", 
               RowBox[{"[", "i", "]"}], "]"}]}], "&"}], ")"}]}], 
          "\[RuleDelayed]", 
          RowBox[{"{", 
           RowBox[{
            RowBox[{"x", "[", 
             RowBox[{"[", "4", "]"}], "]"}], ",", 
            RowBox[{"x", "[", 
             RowBox[{"[", "5", "]"}], "]"}]}], "}"}]}]}], "]"}], ",", 
       RowBox[{"{", 
        RowBox[{"i", ",", "1", ",", 
         RowBox[{"Length", "[", "subjectsTreated", "]"}]}], "}"}]}], "]"}]}], 
    ";"}], "\[IndentingNewLine]", "\[IndentingNewLine]", 
   RowBox[{"(*", " ", 
    RowBox[{
    "Excluding", " ", "patients", " ", "based", " ", "on", " ", "0", " ", 
     "total", " ", "viral", " ", "load", " ", "given", " ", "the", " ", 
     "limit"}], " ", "*)"}], "\[IndentingNewLine]", "\[IndentingNewLine]", 
   RowBox[{"subjectsExcluded", "=", 
    RowBox[{"Flatten", "[", 
     RowBox[{"Table", "[", "\[IndentingNewLine]", 
      RowBox[{
       RowBox[{"Cases", "[", 
        RowBox[{
         RowBox[{"Transpose", "[", 
          RowBox[{"{", 
           RowBox[{
            RowBox[{"subjectsGroups", "[", 
             RowBox[{"[", "i", "]"}], "]"}], ",", 
            RowBox[{"totalVirus", "[", 
             RowBox[{"[", "i", "]"}], "]"}]}], "}"}], "]"}], ",", 
         RowBox[{
          RowBox[{"x_", "?", 
           RowBox[{"(", 
            RowBox[{
             RowBox[{
              RowBox[{"#", "[", 
               RowBox[{"[", "2", "]"}], "]"}], "\[Equal]", "0"}], "&"}], 
            ")"}]}], "\[RuleDelayed]", 
          RowBox[{"x", "[", 
           RowBox[{"[", "1", "]"}], "]"}]}]}], "]"}], ",", 
       RowBox[{"{", 
        RowBox[{"i", ",", "1", ",", 
         RowBox[{"Length", "[", "subjectsGroups", "]"}]}], "}"}]}], "]"}], 
     "]"}]}], "\[IndentingNewLine]", "\[IndentingNewLine]", 
   RowBox[{
    RowBox[{"alldataL", "=", 
     RowBox[{"Map", "[", 
      RowBox[{
       RowBox[{
        RowBox[{"Map", "[", 
         RowBox[{
          RowBox[{
           RowBox[{"Map", "[", 
            RowBox[{
             RowBox[{
              RowBox[{"{", 
               RowBox[{
                RowBox[{"#", "[", 
                 RowBox[{"[", "1", "]"}], "]"}], ",", 
                RowBox[{"Max", "[", 
                 RowBox[{"limit", ",", 
                  RowBox[{"#", "[", 
                   RowBox[{"[", "2", "]"}], "]"}]}], "]"}]}], "}"}], "&"}], 
             ",", "#"}], "]"}], "&"}], ",", "#"}], "]"}], "&"}], ",", 
       "alldata"}], "]"}]}], ";"}], "\[IndentingNewLine]", 
   RowBox[{
    RowBox[{"alldataEL", "=", 
     RowBox[{"Table", "[", 
      RowBox[{
       RowBox[{"MyDrop", "[", 
        RowBox[{
         RowBox[{"alldataL", "[", 
          RowBox[{"[", "i", "]"}], "]"}], ",", 
         RowBox[{"subjectsGroups", "[", 
          RowBox[{"[", "i", "]"}], "]"}], ",", "subjectsExcluded"}], "]"}], 
       ",", 
       RowBox[{"{", 
        RowBox[{"i", ",", "1", ",", 
         RowBox[{"Length", "[", "subjectsGroups", "]"}]}], "}"}]}], "]"}]}], 
    ";"}], "\[IndentingNewLine]", 
   RowBox[{
    RowBox[{"subjectsGroupsE", "=", 
     RowBox[{"Table", "[", 
      RowBox[{
       RowBox[{"MyDrop", "[", 
        RowBox[{
         RowBox[{"subjectsGroups", "[", 
          RowBox[{"[", "i", "]"}], "]"}], ",", 
         RowBox[{"subjectsGroups", "[", 
          RowBox[{"[", "i", "]"}], "]"}], ",", "subjectsExcluded"}], "]"}], 
       ",", 
       RowBox[{"{", 
        RowBox[{"i", ",", "1", ",", 
         RowBox[{"Length", "[", "subjectsGroups", "]"}]}], "}"}]}], "]"}]}], 
    ";"}], "\[IndentingNewLine]", "\[IndentingNewLine]", 
   RowBox[{"(*", " ", 
    RowBox[{"Doing", " ", "that", " ", "for", " ", "Placebo", " ", 
     RowBox[{"vs", ".", " ", "treated"}]}], " ", "*)"}], 
   "\[IndentingNewLine]", "\[IndentingNewLine]", 
   RowBox[{
    RowBox[{"fitdata", "=", 
     RowBox[{"Map", "[", 
      RowBox[{
       RowBox[{
        RowBox[{"Flatten", "[", 
         RowBox[{"#", ",", "1"}], "]"}], "&"}], ",", 
       RowBox[{"{", 
        RowBox[{
         RowBox[{"alldataEL", "[", 
          RowBox[{"[", "1", "]"}], "]"}], ",", 
         RowBox[{"Flatten", "[", 
          RowBox[{
           RowBox[{"Drop", "[", 
            RowBox[{"alldataEL", ",", "1"}], "]"}], ",", "1"}], "]"}]}], 
        "}"}]}], "]"}]}], ";"}], "\[IndentingNewLine]", "\[IndentingNewLine]", 
   RowBox[{
    RowBox[{"times", "=", 
     RowBox[{"Table", "[", 
      RowBox[{"i", ",", 
       RowBox[{"{", 
        RowBox[{"i", ",", "0", ",", "9", ",", "0.5"}], "}"}]}], "]"}]}], 
    ";"}], "\[IndentingNewLine]", 
   RowBox[{
    RowBox[{"sd", "=", "0.24"}], ";"}], "\[IndentingNewLine]", 
   RowBox[{
    RowBox[{"mediandata2", "=", 
     RowBox[{"Map", "[", 
      RowBox[{
       RowBox[{
        RowBox[{"Cases", "[", 
         RowBox[{
          RowBox[{"Table", "[", 
           RowBox[{
            RowBox[{"{", 
             RowBox[{
              RowBox[{"times", "[", 
               RowBox[{"[", "i", "]"}], "]"}], ",", 
              RowBox[{"Median", "[", 
               RowBox[{"Cases", "[", 
                RowBox[{"#", ",", 
                 RowBox[{
                  RowBox[{"x_", "?", 
                   RowBox[{"(", 
                    RowBox[{
                    RowBox[{
                    RowBox[{
                    RowBox[{"#", "[", 
                    RowBox[{"[", "1", "]"}], "]"}], "\[GreaterEqual]", 
                    RowBox[{
                    RowBox[{"times", "[", 
                    RowBox[{"[", "i", "]"}], "]"}], "-", "sd"}]}], " ", "&&", 
                    RowBox[{
                    RowBox[{"#", "[", 
                    RowBox[{"[", "1", "]"}], "]"}], "<=", 
                    RowBox[{"(", 
                    RowBox[{
                    RowBox[{"times", "[", 
                    RowBox[{"[", "i", "]"}], "]"}], "+", "sd"}], " ", 
                    ")"}]}]}], "&"}], ")"}]}], "\[RuleDelayed]", 
                  RowBox[{"x", "[", 
                   RowBox[{"[", "2", "]"}], "]"}]}]}], "]"}], "]"}]}], "}"}], 
            ",", 
            RowBox[{"{", 
             RowBox[{"i", ",", "1", ",", 
              RowBox[{"Length", "[", "times", "]"}]}], "}"}]}], "]"}], ",", 
          RowBox[{"x_", "?", 
           RowBox[{"(", 
            RowBox[{
             RowBox[{"VectorQ", "[", 
              RowBox[{"#", ",", "NumericQ"}], "]"}], "&"}], ")"}]}]}], "]"}], 
        "&"}], ",", "fitdata"}], "]"}]}], ";"}], "\[IndentingNewLine]", 
   "\[IndentingNewLine]", 
   RowBox[{
    RowBox[{"averagedata2", "=", 
     RowBox[{"Map", "[", 
      RowBox[{
       RowBox[{
        RowBox[{"Cases", "[", 
         RowBox[{
          RowBox[{"Table", "[", 
           RowBox[{
            RowBox[{"{", 
             RowBox[{
              RowBox[{"times", "[", 
               RowBox[{"[", "i", "]"}], "]"}], ",", 
              RowBox[{"Mean", "[", 
               RowBox[{"Cases", "[", 
                RowBox[{"#", ",", 
                 RowBox[{
                  RowBox[{"x_", "?", 
                   RowBox[{"(", 
                    RowBox[{
                    RowBox[{
                    RowBox[{
                    RowBox[{"#", "[", 
                    RowBox[{"[", "1", "]"}], "]"}], "\[GreaterEqual]", 
                    RowBox[{
                    RowBox[{"times", "[", 
                    RowBox[{"[", "i", "]"}], "]"}], "-", "sd"}]}], " ", "&&", 
                    RowBox[{
                    RowBox[{"#", "[", 
                    RowBox[{"[", "1", "]"}], "]"}], "<=", 
                    RowBox[{"(", 
                    RowBox[{
                    RowBox[{"times", "[", 
                    RowBox[{"[", "i", "]"}], "]"}], "+", "sd"}], " ", 
                    ")"}]}]}], "&"}], ")"}]}], "\[RuleDelayed]", 
                  RowBox[{"x", "[", 
                   RowBox[{"[", "2", "]"}], "]"}]}]}], "]"}], "]"}]}], "}"}], 
            ",", 
            RowBox[{"{", 
             RowBox[{"i", ",", "1", ",", 
              RowBox[{"Length", "[", "times", "]"}]}], "}"}]}], "]"}], ",", 
          RowBox[{"x_", "?", 
           RowBox[{"(", 
            RowBox[{
             RowBox[{"VectorQ", "[", 
              RowBox[{"#", ",", "NumericQ"}], "]"}], "&"}], ")"}]}]}], "]"}], 
        "&"}], ",", "fitdata"}], "]"}]}], ";"}], "\[IndentingNewLine]", 
   "\[IndentingNewLine]", 
   RowBox[{
    RowBox[{"rdmedian", "=", 
     RowBox[{"Map", "[", 
      RowBox[{
       RowBox[{
        RowBox[{"rates", "[", "#", "]"}], "&"}], ",", "mediandata2"}], 
      "]"}]}], ";"}], "\[IndentingNewLine]", 
   RowBox[{
    RowBox[{"AUCmedian", "=", 
     RowBox[{"Map", "[", 
      RowBox[{
       RowBox[{
        RowBox[{"AUC", "[", "#", "]"}], "&"}], ",", "mediandata2"}], "]"}]}], 
    ";"}], "\[IndentingNewLine]", 
   RowBox[{
    RowBox[{"durationmedian", "=", 
     RowBox[{"Map", "[", 
      RowBox[{
       RowBox[{
        RowBox[{"duration", "[", "#", "]"}], "&"}], ",", "mediandata2"}], 
      "]"}]}], ";"}], "\[IndentingNewLine]", "\n", 
   RowBox[{"(*", " ", 
    RowBox[{"Calculating", " ", "medians", " ", "per", " ", "treatment"}], 
    " ", "*)"}], "\[IndentingNewLine]", "\[IndentingNewLine]", 
   RowBox[{
    RowBox[{"fitdata", "=", 
     RowBox[{"Map", "[", 
      RowBox[{
       RowBox[{
        RowBox[{"Flatten", "[", 
         RowBox[{"#", ",", "1"}], "]"}], "&"}], ",", "alldataEL"}], "]"}]}], 
    ";"}], "\[IndentingNewLine]", "\[IndentingNewLine]", 
   RowBox[{
    RowBox[{"times", "=", 
     RowBox[{"Table", "[", 
      RowBox[{"i", ",", 
       RowBox[{"{", 
        RowBox[{"i", ",", "0", ",", "9", ",", "0.5"}], "}"}]}], "]"}]}], 
    ";"}], "\[IndentingNewLine]", 
   RowBox[{
    RowBox[{"sd", "=", "0.24"}], ";"}], "\[IndentingNewLine]", 
   RowBox[{
    RowBox[{"mediandata", "=", 
     RowBox[{"Map", "[", 
      RowBox[{
       RowBox[{
        RowBox[{"Cases", "[", 
         RowBox[{
          RowBox[{"Table", "[", 
           RowBox[{
            RowBox[{"{", 
             RowBox[{
              RowBox[{"times", "[", 
               RowBox[{"[", "i", "]"}], "]"}], ",", 
              RowBox[{"Median", "[", 
               RowBox[{"Cases", "[", 
                RowBox[{"#", ",", 
                 RowBox[{
                  RowBox[{"x_", "?", 
                   RowBox[{"(", 
                    RowBox[{
                    RowBox[{
                    RowBox[{
                    RowBox[{"#", "[", 
                    RowBox[{"[", "1", "]"}], "]"}], "\[GreaterEqual]", 
                    RowBox[{
                    RowBox[{"times", "[", 
                    RowBox[{"[", "i", "]"}], "]"}], "-", "sd"}]}], " ", "&&", 
                    RowBox[{
                    RowBox[{"#", "[", 
                    RowBox[{"[", "1", "]"}], "]"}], "<=", 
                    RowBox[{"(", 
                    RowBox[{
                    RowBox[{"times", "[", 
                    RowBox[{"[", "i", "]"}], "]"}], "+", "sd"}], " ", 
                    ")"}]}]}], "&"}], ")"}]}], "\[RuleDelayed]", 
                  RowBox[{"x", "[", 
                   RowBox[{"[", "2", "]"}], "]"}]}]}], "]"}], "]"}]}], "}"}], 
            ",", 
            RowBox[{"{", 
             RowBox[{"i", ",", "1", ",", 
              RowBox[{"Length", "[", "times", "]"}]}], "}"}]}], "]"}], ",", 
          RowBox[{"x_", "?", 
           RowBox[{"(", 
            RowBox[{
             RowBox[{"VectorQ", "[", 
              RowBox[{"#", ",", "NumericQ"}], "]"}], "&"}], ")"}]}]}], "]"}], 
        "&"}], ",", "fitdata"}], "]"}]}], ";"}], "\[IndentingNewLine]", 
   "\[IndentingNewLine]", 
   RowBox[{
    RowBox[{"averagedata", "=", 
     RowBox[{"Map", "[", 
      RowBox[{
       RowBox[{
        RowBox[{"Cases", "[", 
         RowBox[{
          RowBox[{"Table", "[", 
           RowBox[{
            RowBox[{"{", 
             RowBox[{
              RowBox[{"times", "[", 
               RowBox[{"[", "i", "]"}], "]"}], ",", 
              RowBox[{"Mean", "[", 
               RowBox[{"Cases", "[", 
                RowBox[{"#", ",", 
                 RowBox[{
                  RowBox[{"x_", "?", 
                   RowBox[{"(", 
                    RowBox[{
                    RowBox[{
                    RowBox[{
                    RowBox[{"#", "[", 
                    RowBox[{"[", "1", "]"}], "]"}], "\[GreaterEqual]", 
                    RowBox[{
                    RowBox[{"times", "[", 
                    RowBox[{"[", "i", "]"}], "]"}], "-", "sd"}]}], " ", "&&", 
                    RowBox[{
                    RowBox[{"#", "[", 
                    RowBox[{"[", "1", "]"}], "]"}], "<=", 
                    RowBox[{"(", 
                    RowBox[{
                    RowBox[{"times", "[", 
                    RowBox[{"[", "i", "]"}], "]"}], "+", "sd"}], " ", 
                    ")"}]}]}], "&"}], ")"}]}], "\[RuleDelayed]", 
                  RowBox[{"x", "[", 
                   RowBox[{"[", "2", "]"}], "]"}]}]}], "]"}], "]"}]}], "}"}], 
            ",", 
            RowBox[{"{", 
             RowBox[{"i", ",", "1", ",", 
              RowBox[{"Length", "[", "times", "]"}]}], "}"}]}], "]"}], ",", 
          RowBox[{"x_", "?", 
           RowBox[{"(", 
            RowBox[{
             RowBox[{"VectorQ", "[", 
              RowBox[{"#", ",", "NumericQ"}], "]"}], "&"}], ")"}]}]}], "]"}], 
        "&"}], ",", "fitdata"}], "]"}]}], ";"}], "\[IndentingNewLine]", 
   "\[IndentingNewLine]", 
   RowBox[{
    RowBox[{"Print", "[", 
     RowBox[{"\"\<Percent uninfected (flu B study A) = \>\"", ",", 
      RowBox[{"N", "[", 
       RowBox[{
        RowBox[{"Length", "[", "subjectsExcluded", "]"}], "/", 
        RowBox[{"Length", "[", "subjects", "]"}]}], "]"}]}], "]"}], ";"}], 
   "\[IndentingNewLine]", 
   RowBox[{"Sort", "[", 
    RowBox[{"{", 
     RowBox[{
     "25", ",", "31", ",", "35", ",", "36", ",", "41", ",", "44", ",", "47", 
      ",", "12", ",", "13", ",", "30", ",", "32", ",", "39", ",", "45", ",", 
      "55", ",", "58", ",", "59", ",", "70", ",", "11", ",", "26", ",", "27", 
      ",", "29", ",", "38", ",", "40", ",", "42", ",", "50", ",", "61", ",", 
      "63"}], "}"}], "]"}], "\[IndentingNewLine]", 
   RowBox[{"Map", "[", 
    RowBox[{
     RowBox[{
      RowBox[{"Length", "[", "#", "]"}], "&"}], ",", "subjectsGroups"}], 
    "]"}], "\[IndentingNewLine]", 
   RowBox[{
    RowBox[{"Map", "[", 
     RowBox[{
      RowBox[{
       RowBox[{"Length", "[", "#", "]"}], "&"}], ",", "subjectsGroups"}], 
     "]"}], "-", 
    RowBox[{"Map", "[", 
     RowBox[{
      RowBox[{
       RowBox[{"Length", "[", "#", "]"}], "&"}], ",", "subjectsGroupsE"}], 
     "]"}]}], "\n"}]}]], "Input",
 CellChangeTimes->{
  3.596117599524212*^9, 3.596117650400133*^9, {3.59611768735896*^9, 
   3.596117693160342*^9}, {3.596119433418539*^9, 3.596119434347168*^9}, {
   3.596120794231453*^9, 3.596120794469304*^9}, {3.596211600191381*^9, 
   3.596211657009642*^9}, {3.7004778123501863`*^9, 3.7004778188370237`*^9}, {
   3.700477910075677*^9, 3.7004779117541037`*^9}, {3.720790455255987*^9, 
   3.720790465616852*^9}, {3.720790634241517*^9, 3.7207906534956837`*^9}, 
   3.720801925698083*^9, {3.7208164023142014`*^9, 3.720816405893258*^9}, {
   3.812675041787973*^9, 3.8126750454508123`*^9}, {3.8127082511479883`*^9, 
   3.812708320384635*^9}, {3.81270864307154*^9, 3.812708675754805*^9}, {
   3.8127088928874283`*^9, 3.8127088985032387`*^9}, 3.812896233315834*^9, {
   3.8128964179499683`*^9, 3.8128964209178267`*^9}, {3.8128979745375032`*^9, 
   3.812897981214355*^9}, 3.8128980502038116`*^9, 3.813332115075534*^9, {
   3.813971242875134*^9, 3.813971243961102*^9}},
 CellLabel->"In[53]:=",ExpressionUUID->"634fb02b-a694-4cd3-824c-45ba3a6f79ad"],

Cell[BoxData[
 RowBox[{"{", 
  RowBox[{
  "25", ",", "31", ",", "35", ",", "36", ",", "41", ",", "44", ",", "47", ",",
    "12", ",", "13", ",", "30", ",", "32", ",", "39", ",", "45", ",", "55", 
   ",", "58", ",", "59", ",", "70", ",", "11", ",", "26", ",", "27", ",", 
   "29", ",", "38", ",", "40", ",", "42", ",", "50", ",", "61", ",", "63"}], 
  "}"}]], "Output",
 CellChangeTimes->{
  3.812896234051257*^9, 3.812896421431737*^9, {3.812897971738738*^9, 
   3.8128979755869493`*^9}, 3.813058797733069*^9, {3.813332112332218*^9, 
   3.81333211610527*^9}, 3.813336480295682*^9, 3.813336604895328*^9, 
   3.8139712445320263`*^9},
 CellLabel->"Out[66]=",ExpressionUUID->"1fc96681-a2f7-4aa6-a49e-da484ca7ae03"],

Cell[BoxData[
 InterpretationBox[
  RowBox[{"\<\"Percent uninfected (flu B study A) = \"\>", 
   "\[InvisibleSpace]", "0.45`"}],
  SequenceForm["Percent uninfected (flu B study A) = ", 0.45],
  Editable->False]], "Print",
 CellChangeTimes->{
  3.8128979757306128`*^9, 3.8130587978654737`*^9, {3.813332112450276*^9, 
   3.8133321162043867`*^9}, 3.813336480396942*^9, 3.813336604997334*^9, 
   3.8139712446406527`*^9},
 CellLabel->
  "During evaluation of \
In[53]:=",ExpressionUUID->"e6980d0d-8d28-431c-a2e3-7605e21c7af2"],

Cell[BoxData[
 RowBox[{"{", 
  RowBox[{
  "11", ",", "12", ",", "13", ",", "25", ",", "26", ",", "27", ",", "29", ",",
    "30", ",", "31", ",", "32", ",", "35", ",", "36", ",", "38", ",", "39", 
   ",", "40", ",", "41", ",", "42", ",", "44", ",", "45", ",", "47", ",", 
   "50", ",", "55", ",", "58", ",", "59", ",", "61", ",", "63", ",", "70"}], 
  "}"}]], "Output",
 CellChangeTimes->{
  3.812896234051257*^9, 3.812896421431737*^9, {3.812897971738738*^9, 
   3.8128979755869493`*^9}, 3.813058797733069*^9, {3.813332112332218*^9, 
   3.81333211610527*^9}, 3.813336480295682*^9, 3.813336604895328*^9, 
   3.8139712446506233`*^9},
 CellLabel->"Out[84]=",ExpressionUUID->"276eef3c-1061-4c0c-b21d-b7d5b57cd767"],

Cell[BoxData[
 RowBox[{"{", 
  RowBox[{"20", ",", "20", ",", "20"}], "}"}]], "Output",
 CellChangeTimes->{
  3.812896234051257*^9, 3.812896421431737*^9, {3.812897971738738*^9, 
   3.8128979755869493`*^9}, 3.813058797733069*^9, {3.813332112332218*^9, 
   3.81333211610527*^9}, 3.813336480295682*^9, 3.813336604895328*^9, 
   3.813971244659376*^9},
 CellLabel->"Out[85]=",ExpressionUUID->"aedf4107-e65f-410c-8540-a22004cd6629"],

Cell[BoxData[
 RowBox[{"{", 
  RowBox[{"7", ",", "10", ",", "10"}], "}"}]], "Output",
 CellChangeTimes->{
  3.812896234051257*^9, 3.812896421431737*^9, {3.812897971738738*^9, 
   3.8128979755869493`*^9}, 3.813058797733069*^9, {3.813332112332218*^9, 
   3.81333211610527*^9}, 3.813336480295682*^9, 3.813336604895328*^9, 
   3.813971244668236*^9},
 CellLabel->"Out[86]=",ExpressionUUID->"08eae471-3113-48bf-b22b-25246086ff19"]
}, Open  ]],

Cell[CellGroupData[{

Cell[BoxData[
 RowBox[{
  RowBox[{"(*", " ", 
   RowBox[{"Flu", " ", "B", " ", "study", " ", 
    RowBox[{"A", ":", " ", "controls"}]}], " ", "*)"}], "\[IndentingNewLine]", 
  RowBox[{
   RowBox[{
    RowBox[{"i", "=", "1"}], ";"}], "\[IndentingNewLine]", 
   RowBox[{
    RowBox[{"lab", "=", 
     RowBox[{"{", "\[IndentingNewLine]", 
      RowBox[{
       RowBox[{"\"\<FluB study A: Placebo (n=\>\"", "<>", 
        RowBox[{"ToString", "[", 
         RowBox[{"Length", "[", 
          RowBox[{"alldataEL", "[", 
           RowBox[{"[", "i", "]"}], "]"}], "]"}], "]"}], "<>", "\"\<)\>\""}], 
       ",", "\[IndentingNewLine]", 
       RowBox[{"\"\<T=\>\"", "<>", 
        RowBox[{"ToString", "[", 
         RowBox[{"MyRound", "[", 
          RowBox[{
           RowBox[{"durationmedian", "[", 
            RowBox[{"[", "1", "]"}], "]"}], ",", "1"}], "]"}], "]"}], "<>", 
        "\"\< days\>\""}], ",", "\[IndentingNewLine]", 
       RowBox[{"\"\<AUC=\>\"", "<>", 
        RowBox[{"ToString", "[", 
         RowBox[{"MyRound", "[", 
          RowBox[{
           RowBox[{"AUCmedian", "[", 
            RowBox[{"[", "1", "]"}], "]"}], ",", "1"}], "]"}], "]"}]}], ",", 
       "\[IndentingNewLine]", 
       RowBox[{"\"\<r=\>\"", "<>", 
        RowBox[{"ToString", "[", 
         RowBox[{"MyRound", "[", 
          RowBox[{
           RowBox[{"rdmedian", "[", 
            RowBox[{"[", 
             RowBox[{"1", ",", "1"}], "]"}], "]"}], ",", "2"}], "]"}], "]"}], 
        "<>", "\"\</day\>\""}], ",", "\[IndentingNewLine]", 
       RowBox[{"\"\<\[Delta]=\>\"", "<>", 
        RowBox[{"ToString", "[", 
         RowBox[{"MyRound", "[", 
          RowBox[{
           RowBox[{"rdmedian", "[", 
            RowBox[{"[", 
             RowBox[{"1", ",", "2"}], "]"}], "]"}], ",", "2"}], "]"}], "]"}], 
        "<>", "\"\</day\>\""}]}], "\[IndentingNewLine]", "}"}]}], ";"}], 
   "\[IndentingNewLine]", "\[IndentingNewLine]", 
   RowBox[{"myFig2B", "=", 
    RowBox[{"Show", "[", "\[IndentingNewLine]", 
     RowBox[{
      RowBox[{"MyListPlot", "[", 
       RowBox[{
        RowBox[{"alldataEL", "[", 
         RowBox[{"[", "i", "]"}], "]"}], ",", "\[IndentingNewLine]", 
        RowBox[{"Joined", "\[Rule]", "True"}], ",", "\[IndentingNewLine]", 
        RowBox[{"FrameTicks", "\[Rule]", 
         RowBox[{"{", 
          RowBox[{
           RowBox[{"LinTicks", "[", 
            RowBox[{"0", ",", "10", ",", 
             RowBox[{"MajorTickLength", "\[Rule]", 
              RowBox[{"{", 
               RowBox[{"0.02`", ",", "0"}], "}"}]}], ",", 
             RowBox[{"MinorTickLength", "\[Rule]", 
              RowBox[{"{", 
               RowBox[{"0.`", ",", "0"}], "}"}]}]}], "]"}], ",", 
           RowBox[{"logticks3", "[", 
            RowBox[{"{", 
             RowBox[{"0", ",", "7", ",", "1"}], "}"}], "]"}]}], "}"}]}], ",", 
        "\[IndentingNewLine]", 
        RowBox[{"FrameLabel", "\[Rule]", 
         RowBox[{"{", 
          RowBox[{
          "\"\<days since infection\>\"", ",", 
           "\"\<Viral titer, TCID/ml\>\""}], "}"}]}], ",", 
        "\[IndentingNewLine]", 
        RowBox[{"Epilog", "\[Rule]", 
         RowBox[{"{", "\[IndentingNewLine]", 
          RowBox[{
           RowBox[{"mylegend2noS", "[", 
            RowBox[{
             RowBox[{"{", 
              RowBox[{"lab", "[", 
               RowBox[{"[", "1", "]"}], "]"}], "}"}], ",", 
             RowBox[{"{", 
              RowBox[{"0.46", ",", "0.95"}], "}"}], ",", 
             RowBox[{"FontColor", "\[Rule]", 
              RowBox[{"Join", "[", 
               RowBox[{
                RowBox[{"{", "Black", "}"}], ",", 
                RowBox[{"Table", "[", 
                 RowBox[{"Red", ",", 
                  RowBox[{"{", "6", "}"}]}], "]"}]}], "]"}]}]}], "]"}], ",", 
           "\[IndentingNewLine]", 
           RowBox[{"mylegend2noS", "[", 
            RowBox[{
             RowBox[{"Drop", "[", 
              RowBox[{"lab", ",", "1"}], "]"}], ",", 
             RowBox[{"{", 
              RowBox[{"0.0", ",", "0.78"}], "}"}], ",", 
             RowBox[{"FontColor", "\[Rule]", 
              RowBox[{"Table", "[", 
               RowBox[{"Red", ",", 
                RowBox[{"{", "6", "}"}]}], "]"}]}]}], "]"}], ",", 
           "\[IndentingNewLine]", 
           RowBox[{"mylegend3", "[", 
            RowBox[{
             RowBox[{"{", 
              RowBox[{"\"\<Individuals\>\"", ",", "\"\<Median\>\""}], "}"}], 
             ",", 
             RowBox[{"{", 
              RowBox[{"0.05", ",", "0.97"}], "}"}], ",", 
             RowBox[{"SymbolShape", "\[Rule]", 
              RowBox[{"{", 
               RowBox[{"\"\<\>\"", ",", 
                RowBox[{"symbols", "[", 
                 RowBox[{"[", "7", "]"}], "]"}]}], "}"}]}], ",", 
             RowBox[{"DashingStyle", "\[Rule]", 
              RowBox[{"{", 
               RowBox[{
                RowBox[{"Dashing", "[", 
                 RowBox[{"{", 
                  RowBox[{"0", ",", "0"}], "}"}], "]"}], ",", 
                RowBox[{"Dashing", "[", 
                 RowBox[{"{", 
                  RowBox[{"0", ",", "0"}], "}"}], "]"}]}], "}"}]}], ",", 
             RowBox[{"FontColor", "\[Rule]", 
              RowBox[{"{", 
               RowBox[{"Gray", ",", "Red"}], "}"}]}]}], "]"}], ",", 
           "\[IndentingNewLine]", 
           RowBox[{"{", 
            RowBox[{"Dashed", ",", 
             RowBox[{"Line", "[", 
              RowBox[{"{", 
               RowBox[{
                RowBox[{"{", 
                 RowBox[{"0", ",", "limit"}], "}"}], ",", 
                RowBox[{"{", 
                 RowBox[{"8", ",", "limit"}], "}"}]}], "}"}], "]"}]}], 
            "}"}]}], "\[IndentingNewLine]", "}"}]}], ",", 
        "\[IndentingNewLine]", 
        RowBox[{"PlotRange", "\[Rule]", 
         RowBox[{"{", 
          RowBox[{
           RowBox[{"{", 
            RowBox[{"0", ",", "10"}], "}"}], ",", 
           RowBox[{"{", 
            RowBox[{
             RowBox[{"-", "0.1"}], ",", "7"}], "}"}]}], "}"}]}], ",", 
        "\[IndentingNewLine]", 
        RowBox[{"PlotStyle", "\[Rule]", 
         RowBox[{"{", 
          RowBox[{"GrayLevel", "[", 
           RowBox[{"0.5", ",", "0.4"}], "]"}], "}"}]}], ",", 
        "\[IndentingNewLine]", 
        RowBox[{"PlotMarkers", "\[Rule]", "None"}]}], "\[IndentingNewLine]", 
       "]"}], ",", "\[IndentingNewLine]", 
      RowBox[{"MyListPlot", "[", 
       RowBox[{
        RowBox[{"{", 
         RowBox[{"mediandata", "[", 
          RowBox[{"[", "i", "]"}], "]"}], "}"}], ",", "\[IndentingNewLine]", 
        RowBox[{"Joined", "\[Rule]", "True"}], ",", "\[IndentingNewLine]", 
        RowBox[{"PlotStyle", "\[Rule]", 
         RowBox[{"{", "Red", "}"}]}], ",", "\[IndentingNewLine]", 
        RowBox[{"PlotMarkers", "\[Rule]", 
         RowBox[{"{", 
          RowBox[{"{", 
           RowBox[{"\[FilledCircle]", ",", "Medium"}], "}"}], "}"}]}]}], 
       "\[IndentingNewLine]", "]"}]}], "\[IndentingNewLine]", 
     "]"}]}]}]}]], "Input",
 CellChangeTimes->{{3.700479747591406*^9, 3.7004797670486717`*^9}, {
   3.700479800574741*^9, 3.700479893220161*^9}, {3.700481942627557*^9, 
   3.700481944866637*^9}, {3.72079681957848*^9, 3.720796976561323*^9}, {
   3.72080425644417*^9, 3.720804269753901*^9}, {3.720804349652487*^9, 
   3.720804371343423*^9}, {3.720804466632197*^9, 3.720804604300791*^9}, {
   3.720818142994919*^9, 3.7208181671841173`*^9}, {3.720833334348606*^9, 
   3.720833378431819*^9}, {3.720833410780072*^9, 3.720833426468207*^9}, {
   3.720865198558456*^9, 3.720865199641967*^9}, {3.812708465883829*^9, 
   3.812708477562683*^9}, {3.812708531801108*^9, 3.812708533631217*^9}, {
   3.8127087104541063`*^9, 3.812708719661119*^9}, {3.812708753549192*^9, 
   3.8127088719276543`*^9}, {3.812708920037054*^9, 3.812708992713485*^9}, {
   3.8127130310764637`*^9, 3.812713036489648*^9}, {3.813058801126617*^9, 
   3.813058803748757*^9}, 3.8133364889649973`*^9, 3.81333660891252*^9},
 CellLabel->"In[87]:=",ExpressionUUID->"c8768ecd-0ae1-440b-bacb-c151a647385b"],

Cell[BoxData[
 GraphicsBox[{{{}, {{{}, {}, 
      {GrayLevel[0.5], PointSize[0.009166666666666668], AbsoluteThickness[
       1.6], Opacity[0.4], 
       StyleBox[
        LineBox[{{0., 0.}, {1.001388889, 0.}, {2., 1.25}, {2.502777778, 
         2.75}, {3.000694444, 5.}, {3.501388889, 6.5}, {4., 2.25}, {
         4.502777778, 1.25}, {5.002777778, 0.75}, {6.001388889, 0.}, {
         7.002083333, 0.}, {8., 0.}, {9.004861111, 0.}}],
        FontFamily->"Arial",
        FontSize->16]}, 
      {GrayLevel[0.5], PointSize[0.009166666666666668], AbsoluteThickness[
       1.6], Opacity[0.4], 
       StyleBox[
        LineBox[{{0., 0.}, {1.000694444, 0.}, {2.000694444, 0.5}, {
         2.502083333, 3.5}, {3.000694444, 2.}, {3.503472222, 1.25}, {
         4.000694444, 1.5}, {4.501388889, 0.75}, {5.002083333, 0.}, {6., 
         1.}, {7.00625, 1.5}, {8.002083333, 0.}, {9.006944444, 0.}}],
        FontFamily->"Arial",
        FontSize->16]}, 
      {GrayLevel[0.5], PointSize[0.009166666666666668], AbsoluteThickness[
       1.6], Opacity[0.4], 
       StyleBox[
        LineBox[{{0., 0.}, {1., 0.}, {2.001388889, 0.}, {2.502777778, 0.}, {
         3.000694444, 0.}, {3.501388889, 6.75}, {4.000694444, 3.25}, {
         4.501388889, 0.75}, {5., 0.}, {6., 0.}, {7., 0.}, {8.000694444, 
         0.}, {9., 0.}}],
        FontFamily->"Arial",
        FontSize->16]}, 
      {GrayLevel[0.5], PointSize[0.009166666666666668], AbsoluteThickness[
       1.6], Opacity[0.4], 
       StyleBox[
        LineBox[{{0., 0.}, {1.000694444, 0.}, {2.001388889, 0.75}, {2.5, 
         2.25}, {3.000694444, 5.}, {3.501388889, 5.}, {4.000694444, 3.5}, {
         4.501388889, 4.25}, {5., 4.5}, {6.000694444, 5.25}, {7., 3.}, {
         8.000694444, 2.75}, {9., 6.}}],
        FontFamily->"Arial",
        FontSize->16]}, 
      {GrayLevel[0.5], PointSize[0.009166666666666668], AbsoluteThickness[
       1.6], Opacity[0.4], 
       StyleBox[
        LineBox[{{0., 0.}, {0.998611111, 0.}, {1.999305556, 1.}, {2.501388889,
          1.5}, {2.999305556, 1.75}, {3.501388889, 2.}, {4., 0.75}, {
         4.500694444, 2.}, {5.000694444, 2.5}, {6., 2.75}, {7.002777778, 
         3.25}, {7.998611111, 0.5}, {8.998611111, 0.}}],
        FontFamily->"Arial",
        FontSize->16]}, 
      {GrayLevel[0.5], PointSize[0.009166666666666668], AbsoluteThickness[
       1.6], Opacity[0.4], 
       StyleBox[
        LineBox[{{0., 0.}, {0.999305556, 0.}, {2.002083333, 0.75}, {
         2.501388889, 0.}, {3.000694444, 0.}, {3.501388889, 0.}, {4.002777778,
          0.}, {4.499305556, 0.}, {5.001388889, 0.}, {6.000694444, 0.}, {
         7.000694444, 0.}, {8., 0.}, {8.999305556, 0.}}],
        FontFamily->"Arial",
        FontSize->16]}, 
      {GrayLevel[0.5], PointSize[0.009166666666666668], AbsoluteThickness[
       1.6], Opacity[0.4], 
       StyleBox[
        LineBox[{{0., 0.}, {0.34375, 0.}, {1.345138889, 0.5}, {1.84375, 
         0.75}, {2.345138889, 0.}, {2.84375, 0.}, {3.344444444, 0.}, {3.84375,
          0.75}, {4.345138889, 0.}, {5.347916667, 0.}, {6.344444444, 0.}, {
         7.345138889, 0.}, {8.345833333, 0.}}],
        FontFamily->"Arial",
        FontSize->16]}, 
      {GrayLevel[0.5], PointSize[0.009166666666666668], AbsoluteThickness[
       1.6], Opacity[0.4], 
       StyleBox[
        LineBox[{{0., 0.}, {0.999305556, 0.}, {2., 1.}, {2.499305556, 1.}, {
         3., 1.}, {3.502083333, 1.25}, {3.999305556, 2.}, {4.499305556, 1.}, {
         4.999305556, 1.5}, {6.000694444, 0.}, {6.999305556, 0.}, {
         7.999305556, 1.75}, {9., 0.}}],
        FontFamily->"Arial",
        FontSize->16]}, 
      {GrayLevel[0.5], PointSize[0.009166666666666668], AbsoluteThickness[
       1.6], Opacity[0.4], 
       StyleBox[
        LineBox[{{0., 0.}, {1., 0.}, {2.001388889, 0.5}, {2.502083333, 0.}, {
         3.001388889, 0.}, {3.501388889, 0.}, {4.002083333, 0.}, {4.500694444,
          0.}, {5.000694444, 0.}, {6., 0.}, {7.003472222, 0.}, {8., 0.}, {9., 
         0.}}],
        FontFamily->"Arial",
        FontSize->16]}, 
      {GrayLevel[0.5], PointSize[0.009166666666666668], AbsoluteThickness[
       1.6], Opacity[0.4], 
       StyleBox[
        LineBox[{{0., 0.}, {0.997222222, 0.}, {1.997222222, 0.75}, {
         2.498611111, 0.}, {3., 0.75}, {3.499305556, 0.}, {3.998611111, 0.}, {
         4.497222222, 0.}, {4.999305556, 0.}, {5.997222222, 0.}, {6.998611111,
          0.}, {7.997222222, 0.}, {8.997222222, 0.}}],
        FontFamily->"Arial",
        FontSize->16]}, 
      {GrayLevel[0.5], PointSize[0.009166666666666668], AbsoluteThickness[
       1.6], Opacity[0.4], 
       StyleBox[
        LineBox[{{0., 0.}, {0.995833333, 0.}, {1.997916667, 0.}, {2.498611111,
          0.}, {2.998611111, 2.25}, {3.497916667, 0.}, {3.997222222, 0.}, {
         4.495833333, 0.}, {4.996527778, 0.}, {5.995833333, 0.}, {6.996527778,
          0.}, {7.998611111, 0.}, {8.995833333, 0.}}],
        FontFamily->"Arial",
        FontSize->16]}, 
      {GrayLevel[0.5], PointSize[0.009166666666666668], AbsoluteThickness[
       1.6], Opacity[0.4], 
       StyleBox[
        LineBox[{{0., 0.}, {1., 0.}, {2.000694444, 1.25}, {2.500694444, 
         2.25}, {3.001388889, 3.25}, {3.502083333, 3.25}, {4.001388889, 
         4.75}, {4.503472222, 4.75}, {5.000694444, 4.5}, {6., 6.}, {
         7.001388889, 4.5}, {8.002083333, 6.25}, {9., 1.75}}],
        FontFamily->"Arial",
        FontSize->16]}, 
      {GrayLevel[0.5], PointSize[0.009166666666666668], AbsoluteThickness[
       1.6], Opacity[0.4], 
       StyleBox[
        LineBox[{{0., 0.}, {0.999305556, 0.}, {1.999305556, 0.5}, {
         2.504166667, 1.}, {3.001388889, 1.75}, {3.5, 3.5}, {4., 2.75}, {4.5, 
         4.25}, {5.001388889, 3.5}, {5.999305556, 2.5}, {7.001388889, 3.5}, {
         7.999305556, 3.}, {8.999305556, 2.5}}],
        FontFamily->"Arial",
        FontSize->16]}}, {
      {GrayLevel[0.5], AbsolutePointSize[6], AbsoluteThickness[1.6], Opacity[
       0.4], 
       StyleBox[GeometricTransformationBox[
         TagBox[InsetBox["", {0., 0.}],
          "InsetString"], {{{0., 0.}}, {{1.001388889, 0.}}, {{2., 1.25}}, {{
         2.502777778, 2.75}}, {{3.000694444, 5.}}, {{3.501388889, 6.5}}, {{4.,
          2.25}}, {{4.502777778, 1.25}}, {{5.002777778, 0.75}}, {{6.001388889,
          0.}}, {{7.002083333, 0.}}, {{8., 0.}}, {{9.004861111, 0.}}}],
        FontFamily->"Arial",
        FontSize->16]}, 
      {GrayLevel[0.5], AbsolutePointSize[6], AbsoluteThickness[1.6], Opacity[
       0.4], 
       StyleBox[GeometricTransformationBox[
         TagBox[InsetBox["", {0., 0.}],
          "InsetString"], {{{0., 0.}}, {{1.000694444, 0.}}, {{2.000694444, 
         0.5}}, {{2.502083333, 3.5}}, {{3.000694444, 2.}}, {{3.503472222, 
         1.25}}, {{4.000694444, 1.5}}, {{4.501388889, 0.75}}, {{5.002083333, 
         0.}}, {{6., 1.}}, {{7.00625, 1.5}}, {{8.002083333, 0.}}, {{
         9.006944444, 0.}}}],
        FontFamily->"Arial",
        FontSize->16]}, 
      {GrayLevel[0.5], AbsolutePointSize[6], AbsoluteThickness[1.6], Opacity[
       0.4], 
       StyleBox[GeometricTransformationBox[
         TagBox[InsetBox["", {0., 0.}],
          "InsetString"], {{{0., 0.}}, {{1., 0.}}, {{2.001388889, 0.}}, {{
         2.502777778, 0.}}, {{3.000694444, 0.}}, {{3.501388889, 6.75}}, {{
         4.000694444, 3.25}}, {{4.501388889, 0.75}}, {{5., 0.}}, {{6., 
         0.}}, {{7., 0.}}, {{8.000694444, 0.}}, {{9., 0.}}}],
        FontFamily->"Arial",
        FontSize->16]}, 
      {GrayLevel[0.5], AbsolutePointSize[6], AbsoluteThickness[1.6], Opacity[
       0.4], 
       StyleBox[GeometricTransformationBox[
         TagBox[InsetBox["", {0., 0.}],
          "InsetString"], {{{0., 0.}}, {{1.000694444, 0.}}, {{2.001388889, 
         0.75}}, {{2.5, 2.25}}, {{3.000694444, 5.}}, {{3.501388889, 5.}}, {{
         4.000694444, 3.5}}, {{4.501388889, 4.25}}, {{5., 4.5}}, {{
         6.000694444, 5.25}}, {{7., 3.}}, {{8.000694444, 2.75}}, {{9., 6.}}}],
        FontFamily->"Arial",
        FontSize->16]}, 
      {GrayLevel[0.5], AbsolutePointSize[6], AbsoluteThickness[1.6], Opacity[
       0.4], 
       StyleBox[GeometricTransformationBox[
         TagBox[InsetBox["", {0., 0.}],
          "InsetString"], {{{0., 0.}}, {{0.998611111, 0.}}, {{1.999305556, 
         1.}}, {{2.501388889, 1.5}}, {{2.999305556, 1.75}}, {{3.501388889, 
         2.}}, {{4., 0.75}}, {{4.500694444, 2.}}, {{5.000694444, 2.5}}, {{6., 
         2.75}}, {{7.002777778, 3.25}}, {{7.998611111, 0.5}}, {{8.998611111, 
         0.}}}],
        FontFamily->"Arial",
        FontSize->16]}, 
      {GrayLevel[0.5], AbsolutePointSize[6], AbsoluteThickness[1.6], Opacity[
       0.4], 
       StyleBox[GeometricTransformationBox[
         TagBox[InsetBox["", {0., 0.}],
          "InsetString"], {{{0., 0.}}, {{0.999305556, 0.}}, {{2.002083333, 
         0.75}}, {{2.501388889, 0.}}, {{3.000694444, 0.}}, {{3.501388889, 
         0.}}, {{4.002777778, 0.}}, {{4.499305556, 0.}}, {{5.001388889, 
         0.}}, {{6.000694444, 0.}}, {{7.000694444, 0.}}, {{8., 0.}}, {{
         8.999305556, 0.}}}],
        FontFamily->"Arial",
        FontSize->16]}, 
      {GrayLevel[0.5], AbsolutePointSize[6], AbsoluteThickness[1.6], Opacity[
       0.4], 
       StyleBox[GeometricTransformationBox[
         TagBox[InsetBox["", {0., 0.}],
          "InsetString"], {{{0., 0.}}, {{0.34375, 0.}}, {{1.345138889, 
         0.5}}, {{1.84375, 0.75}}, {{2.345138889, 0.}}, {{2.84375, 0.}}, {{
         3.344444444, 0.}}, {{3.84375, 0.75}}, {{4.345138889, 0.}}, {{
         5.347916667, 0.}}, {{6.344444444, 0.}}, {{7.345138889, 0.}}, {{
         8.345833333, 0.}}}],
        FontFamily->"Arial",
        FontSize->16]}, 
      {GrayLevel[0.5], AbsolutePointSize[6], AbsoluteThickness[1.6], Opacity[
       0.4], 
       StyleBox[GeometricTransformationBox[
         TagBox[InsetBox["", {0., 0.}],
          "InsetString"], {{{0., 0.}}, {{0.999305556, 0.}}, {{2., 1.}}, {{
         2.499305556, 1.}}, {{3., 1.}}, {{3.502083333, 1.25}}, {{3.999305556, 
         2.}}, {{4.499305556, 1.}}, {{4.999305556, 1.5}}, {{6.000694444, 
         0.}}, {{6.999305556, 0.}}, {{7.999305556, 1.75}}, {{9., 0.}}}],
        FontFamily->"Arial",
        FontSize->16]}, 
      {GrayLevel[0.5], AbsolutePointSize[6], AbsoluteThickness[1.6], Opacity[
       0.4], 
       StyleBox[GeometricTransformationBox[
         TagBox[InsetBox["", {0., 0.}],
          "InsetString"], {{{0., 0.}}, {{1., 0.}}, {{2.001388889, 0.5}}, {{
         2.502083333, 0.}}, {{3.001388889, 0.}}, {{3.501388889, 0.}}, {{
         4.002083333, 0.}}, {{4.500694444, 0.}}, {{5.000694444, 0.}}, {{6., 
         0.}}, {{7.003472222, 0.}}, {{8., 0.}}, {{9., 0.}}}],
        FontFamily->"Arial",
        FontSize->16]}, 
      {GrayLevel[0.5], AbsolutePointSize[6], AbsoluteThickness[1.6], Opacity[
       0.4], 
       StyleBox[GeometricTransformationBox[
         TagBox[InsetBox["", {0., 0.}],
          "InsetString"], {{{0., 0.}}, {{0.997222222, 0.}}, {{1.997222222, 
         0.75}}, {{2.498611111, 0.}}, {{3., 0.75}}, {{3.499305556, 0.}}, {{
         3.998611111, 0.}}, {{4.497222222, 0.}}, {{4.999305556, 0.}}, {{
         5.997222222, 0.}}, {{6.998611111, 0.}}, {{7.997222222, 0.}}, {{
         8.997222222, 0.}}}],
        FontFamily->"Arial",
        FontSize->16]}, 
      {GrayLevel[0.5], AbsolutePointSize[6], AbsoluteThickness[1.6], Opacity[
       0.4], 
       StyleBox[GeometricTransformationBox[
         TagBox[InsetBox["", {0., 0.}],
          "InsetString"], {{{0., 0.}}, {{0.995833333, 0.}}, {{1.997916667, 
         0.}}, {{2.498611111, 0.}}, {{2.998611111, 2.25}}, {{3.497916667, 
         0.}}, {{3.997222222, 0.}}, {{4.495833333, 0.}}, {{4.996527778, 
         0.}}, {{5.995833333, 0.}}, {{6.996527778, 0.}}, {{7.998611111, 
         0.}}, {{8.995833333, 0.}}}],
        FontFamily->"Arial",
        FontSize->16]}, 
      {GrayLevel[0.5], AbsolutePointSize[6], AbsoluteThickness[1.6], Opacity[
       0.4], 
       StyleBox[GeometricTransformationBox[
         TagBox[InsetBox["", {0., 0.}],
          "InsetString"], {{{0., 0.}}, {{1., 0.}}, {{2.000694444, 1.25}}, {{
         2.500694444, 2.25}}, {{3.001388889, 3.25}}, {{3.502083333, 3.25}}, {{
         4.001388889, 4.75}}, {{4.503472222, 4.75}}, {{5.000694444, 4.5}}, {{
         6., 6.}}, {{7.001388889, 4.5}}, {{8.002083333, 6.25}}, {{9., 1.75}}}],
        FontFamily->"Arial",
        FontSize->16]}, 
      {GrayLevel[0.5], AbsolutePointSize[6], AbsoluteThickness[1.6], Opacity[
       0.4], 
       StyleBox[GeometricTransformationBox[
         TagBox[InsetBox["", {0., 0.}],
          "InsetString"], {{{0., 0.}}, {{0.999305556, 0.}}, {{1.999305556, 
         0.5}}, {{2.504166667, 1.}}, {{3.001388889, 1.75}}, {{3.5, 3.5}}, {{
         4., 2.75}}, {{4.5, 4.25}}, {{5.001388889, 3.5}}, {{5.999305556, 
         2.5}}, {{7.001388889, 3.5}}, {{7.999305556, 3.}}, {{8.999305556, 
         2.5}}}],
        FontFamily->"Arial",
        FontSize->16]}, {}}}, {}, {}, {}, {}}, {{}, {{{}, {}, 
      {RGBColor[1, 0, 0], PointSize[0.012833333333333334`], AbsoluteThickness[
       1.6], 
       StyleBox[LineBox[CompressedData["
1:eJxTTMoPSmViYGAQBmIQjR08sEflf0Dj/7BHU+cAoV5A+SwOqPo4oPw/UD4P
lP8FyhdwQDVXCM08ESj/BpQv5oDqHgk0vhQaXwaNL4fGV0DjK6LxleB8AM01
E5E=
         "]],
        FontFamily->"Arial",
        FontSize->16]}}, {
      {RGBColor[1, 0, 0], AbsolutePointSize[6], AbsoluteThickness[1.6], 
       StyleBox[GeometricTransformationBox[InsetBox[
          StyleBox["\[FilledCircle]",
           StripOnInput->False,
           FontSize->Medium], {0., 0.}], CompressedData["
1:eJxTTMoPSmVmYGAQBmJGIGZiwAUe2KPyP6Dxf9ijqXOAUC+gfBYHVH0cUP4f
KJ8Hyv8C5Qs4oJorhGaeCJR/A8oXc0B1jwQaXwqNL4PGl0PjK6DxFdH4SnA+
ANapE5M=
         "]],
        FontFamily->"Arial",
        FontSize->16]}, {}}}, {}, {}, {}, {}}},
  AspectRatio->NCache[GoldenRatio^(-1), 0.6180339887498948],
  Axes->{False, False},
  AxesLabel->{None, None},
  AxesOrigin->{0, 0},
  BaseStyle->{FontSize -> 16, FontFamily -> "Arial"},
  DisplayFunction->Identity,
  Epilog->{{
     InsetBox[
      FormBox[
       StyleBox["\"FluB study A: Placebo (n=13)\"", 
        GrayLevel[0], Bold, 12, StripOnInput -> False], TraditionalForm], 
      Scaled[{0.51, 0.95}], {-1, 0}]}, {
     InsetBox[
      FormBox[
       StyleBox["\"T=5. days\"", 
        RGBColor[1, 0, 0], Bold, 12, StripOnInput -> False], TraditionalForm], 
      Scaled[{0.05, 0.78}], {-1, 0}], 
     InsetBox[
      FormBox[
       StyleBox["\"AUC=1.9\"", 
        RGBColor[1, 0, 0], Bold, 12, StripOnInput -> False], TraditionalForm], 
      Scaled[{0.05, 0.71}], {-1, 0}], 
     InsetBox[
      FormBox[
       StyleBox["\"r=1.84/day\"", 
        RGBColor[1, 0, 0], Bold, 12, StripOnInput -> False], TraditionalForm], 
      Scaled[{0.05, 0.64}], {-1, 0}], 
     InsetBox[
      FormBox[
       StyleBox["\"\[Delta]=2.3/day\"", 
        RGBColor[1, 0, 0], Bold, 12, StripOnInput -> False], TraditionalForm], 
      Scaled[{0.05, 0.5700000000000001}], {-1, 0}]}, {
     Dashing[{0, 0}], 
     GrayLevel[0.5], 
     Thickness[0.005], 
     LineBox[{
       Scaled[{0.05, 0.977}], 
       Scaled[{0.15000000000000002`, 0.977}]}], 
     Dashing[{0, 0}], 
     RGBColor[1, 0, 0], 
     Thickness[0.005], 
     LineBox[{
       Scaled[{0.05, 0.907}], 
       Scaled[{0.15000000000000002`, 0.907}]}], 
     InsetBox[
      FormBox[
       StyleBox["\"\"", 
        GrayLevel[0.5], Bold, 12, StripOnInput -> False], TraditionalForm], 
      Scaled[{0.08750000000000001, 0.976}], {-1, 0}], 
     InsetBox[
      FormBox[
       StyleBox["\[FilledCircle]", 
        RGBColor[1, 0, 0], Bold, 12, StripOnInput -> False], TraditionalForm], 
      Scaled[{0.08750000000000001, 0.9059999999999999}], {-1, 0}], 
     InsetBox[
      FormBox[
       StyleBox["\"Individuals\"", 
        GrayLevel[0.5], Bold, 12, StripOnInput -> False], TraditionalForm], 
      Scaled[{0.15500000000000003`, 0.97}], {-1, 0}], 
     InsetBox[
      FormBox[
       StyleBox["\"Median\"", 
        RGBColor[1, 0, 0], Bold, 12, StripOnInput -> False], TraditionalForm], 
      Scaled[{0.15500000000000003`, 0.8999999999999999}], {-1, 0}]}, {
     Dashing[{Small, Small}], 
     LineBox[{{0, 0}, {8, 0}}]}},
  Frame->{{True, False}, {True, False}},
  FrameLabel->{{
     FormBox["\"Viral titer, TCID/ml\"", TraditionalForm], None}, {
     FormBox["\"days since infection\"", TraditionalForm], None}},
  FrameStyle->Thickness[0.005],
  FrameTicks->{{{{0., 
       FormBox[
        TagBox[
         SuperscriptBox["10", "0"], DisplayForm], TraditionalForm], {
       0.02, 0}, {}}, {1., 
       FormBox[
        TagBox[
         SuperscriptBox["10", "1"], DisplayForm], TraditionalForm], {
       0.02, 0}, {}}, {2., 
       FormBox[
        TagBox[
         SuperscriptBox["10", "2"], DisplayForm], TraditionalForm], {
       0.02, 0}, {}}, {3., 
       FormBox[
        TagBox[
         SuperscriptBox["10", "3"], DisplayForm], TraditionalForm], {
       0.02, 0}, {}}, {4., 
       FormBox[
        TagBox[
         SuperscriptBox["10", "4"], DisplayForm], TraditionalForm], {
       0.02, 0}, {}}, {5., 
       FormBox[
        TagBox[
         SuperscriptBox["10", "5"], DisplayForm], TraditionalForm], {
       0.02, 0}, {}}, {6., 
       FormBox[
        TagBox[
         SuperscriptBox["10", "6"], DisplayForm], TraditionalForm], {
       0.02, 0}, {}}, {7., 
       FormBox[
        TagBox[
         SuperscriptBox["10", "7"], DisplayForm], TraditionalForm], {
       0.02, 0}, {}}, {0.30102999566398114`, 
       FormBox["\"\"", TraditionalForm], {0., 0}, {}}, {0.4771212547196624, 
       FormBox["\"\"", TraditionalForm], {0., 0}, {}}, {0.6020599913279623, 
       FormBox["\"\"", TraditionalForm], {0., 0}, {}}, {0.6989700043360186, 
       FormBox["\"\"", TraditionalForm], {0., 0}, {}}, {0.7781512503836435, 
       FormBox["\"\"", TraditionalForm], {0., 0}, {}}, {0.8450980400142567, 
       FormBox["\"\"", TraditionalForm], {0., 0}, {}}, {0.9030899869919433, 
       FormBox["\"\"", TraditionalForm], {0., 0}, {}}, {0.9542425094393248, 
       FormBox["\"\"", TraditionalForm], {0., 0}, {}}, {1.3010299956639813`, 
       FormBox["\"\"", TraditionalForm], {0., 0}, {}}, {1.4771212547196624`, 
       FormBox["\"\"", TraditionalForm], {0., 0}, {}}, {1.6020599913279623`, 
       FormBox["\"\"", TraditionalForm], {0., 0}, {}}, {1.6989700043360187`, 
       FormBox["\"\"", TraditionalForm], {0., 0}, {}}, {1.7781512503836434`, 
       FormBox["\"\"", TraditionalForm], {0., 0}, {}}, {1.8450980400142567`, 
       FormBox["\"\"", TraditionalForm], {0., 0}, {}}, {1.9030899869919433`, 
       FormBox["\"\"", TraditionalForm], {0., 0}, {}}, {1.9542425094393248`, 
       FormBox["\"\"", TraditionalForm], {0., 0}, {}}, {2.3010299956639813`, 
       FormBox["\"\"", TraditionalForm], {0., 0}, {}}, {2.4771212547196626`, 
       FormBox["\"\"", TraditionalForm], {0., 0}, {}}, {2.6020599913279625`, 
       FormBox["\"\"", TraditionalForm], {0., 0}, {}}, {2.6989700043360187`, 
       FormBox["\"\"", TraditionalForm], {0., 0}, {}}, {2.7781512503836434`, 
       FormBox["\"\"", TraditionalForm], {0., 0}, {}}, {2.845098040014257, 
       FormBox["\"\"", TraditionalForm], {0., 0}, {}}, {2.9030899869919433`, 
       FormBox["\"\"", TraditionalForm], {0., 0}, {}}, {2.9542425094393248`, 
       FormBox["\"\"", TraditionalForm], {0., 0}, {}}, {3.3010299956639813`, 
       FormBox["\"\"", TraditionalForm], {0., 0}, {}}, {3.4771212547196626`, 
       FormBox["\"\"", TraditionalForm], {0., 0}, {}}, {3.6020599913279625`, 
       FormBox["\"\"", TraditionalForm], {0., 0}, {}}, {3.6989700043360187`, 
       FormBox["\"\"", TraditionalForm], {0., 0}, {}}, {3.7781512503836434`, 
       FormBox["\"\"", TraditionalForm], {0., 0}, {}}, {3.845098040014257, 
       FormBox["\"\"", TraditionalForm], {0., 0}, {}}, {3.9030899869919433`, 
       FormBox["\"\"", TraditionalForm], {0., 0}, {}}, {3.9542425094393248`, 
       FormBox["\"\"", TraditionalForm], {0., 0}, {}}, {4.301029995663981, 
       FormBox["\"\"", TraditionalForm], {0., 0}, {}}, {4.477121254719663, 
       FormBox["\"\"", TraditionalForm], {0., 0}, {}}, {4.6020599913279625`, 
       FormBox["\"\"", TraditionalForm], {0., 0}, {}}, {4.698970004336019, 
       FormBox["\"\"", TraditionalForm], {0., 0}, {}}, {4.778151250383644, 
       FormBox["\"\"", TraditionalForm], {0., 0}, {}}, {4.845098040014257, 
       FormBox["\"\"", TraditionalForm], {0., 0}, {}}, {4.903089986991944, 
       FormBox["\"\"", TraditionalForm], {0., 0}, {}}, {4.954242509439325, 
       FormBox["\"\"", TraditionalForm], {0., 0}, {}}, {5.301029995663981, 
       FormBox["\"\"", TraditionalForm], {0., 0}, {}}, {5.477121254719663, 
       FormBox["\"\"", TraditionalForm], {0., 0}, {}}, {5.6020599913279625`, 
       FormBox["\"\"", TraditionalForm], {0., 0}, {}}, {5.698970004336019, 
       FormBox["\"\"", TraditionalForm], {0., 0}, {}}, {5.778151250383644, 
       FormBox["\"\"", TraditionalForm], {0., 0}, {}}, {5.845098040014257, 
       FormBox["\"\"", TraditionalForm], {0., 0}, {}}, {5.903089986991944, 
       FormBox["\"\"", TraditionalForm], {0., 0}, {}}, {5.954242509439325, 
       FormBox["\"\"", TraditionalForm], {0., 0}, {}}, {6.301029995663981, 
       FormBox["\"\"", TraditionalForm], {0., 0}, {}}, {6.477121254719663, 
       FormBox["\"\"", TraditionalForm], {0., 0}, {}}, {6.6020599913279625`, 
       FormBox["\"\"", TraditionalForm], {0., 0}, {}}, {6.698970004336019, 
       FormBox["\"\"", TraditionalForm], {0., 0}, {}}, {6.778151250383644, 
       FormBox["\"\"", TraditionalForm], {0., 0}, {}}, {6.845098040014257, 
       FormBox["\"\"", TraditionalForm], {0., 0}, {}}, {6.903089986991944, 
       FormBox["\"\"", TraditionalForm], {0., 0}, {}}, {6.954242509439325, 
       FormBox["\"\"", TraditionalForm], {0., 0}, {}}}, {{0., 
       FormBox[
        TagBox[
         SuperscriptBox["10", "0"], DisplayForm], TraditionalForm], {
       0.02, 0}, {}}, {1., 
       FormBox[
        TagBox[
         SuperscriptBox["10", "1"], DisplayForm], TraditionalForm], {
       0.02, 0}, {}}, {2., 
       FormBox[
        TagBox[
         SuperscriptBox["10", "2"], DisplayForm], TraditionalForm], {
       0.02, 0}, {}}, {3., 
       FormBox[
        TagBox[
         SuperscriptBox["10", "3"], DisplayForm], TraditionalForm], {
       0.02, 0}, {}}, {4., 
       FormBox[
        TagBox[
         SuperscriptBox["10", "4"], DisplayForm], TraditionalForm], {
       0.02, 0}, {}}, {5., 
       FormBox[
        TagBox[
         SuperscriptBox["10", "5"], DisplayForm], TraditionalForm], {
       0.02, 0}, {}}, {6., 
       FormBox[
        TagBox[
         SuperscriptBox["10", "6"], DisplayForm], TraditionalForm], {
       0.02, 0}, {}}, {7., 
       FormBox[
        TagBox[
         SuperscriptBox["10", "7"], DisplayForm], TraditionalForm], {
       0.02, 0}, {}}, {0.30102999566398114`, 
       FormBox["\"\"", TraditionalForm], {0., 0}, {}}, {0.4771212547196624, 
       FormBox["\"\"", TraditionalForm], {0., 0}, {}}, {0.6020599913279623, 
       FormBox["\"\"", TraditionalForm], {0., 0}, {}}, {0.6989700043360186, 
       FormBox["\"\"", TraditionalForm], {0., 0}, {}}, {0.7781512503836435, 
       FormBox["\"\"", TraditionalForm], {0., 0}, {}}, {0.8450980400142567, 
       FormBox["\"\"", TraditionalForm], {0., 0}, {}}, {0.9030899869919433, 
       FormBox["\"\"", TraditionalForm], {0., 0}, {}}, {0.9542425094393248, 
       FormBox["\"\"", TraditionalForm], {0., 0}, {}}, {1.3010299956639813`, 
       FormBox["\"\"", TraditionalForm], {0., 0}, {}}, {1.4771212547196624`, 
       FormBox["\"\"", TraditionalForm], {0., 0}, {}}, {1.6020599913279623`, 
       FormBox["\"\"", TraditionalForm], {0., 0}, {}}, {1.6989700043360187`, 
       FormBox["\"\"", TraditionalForm], {0., 0}, {}}, {1.7781512503836434`, 
       FormBox["\"\"", TraditionalForm], {0., 0}, {}}, {1.8450980400142567`, 
       FormBox["\"\"", TraditionalForm], {0., 0}, {}}, {1.9030899869919433`, 
       FormBox["\"\"", TraditionalForm], {0., 0}, {}}, {1.9542425094393248`, 
       FormBox["\"\"", TraditionalForm], {0., 0}, {}}, {2.3010299956639813`, 
       FormBox["\"\"", TraditionalForm], {0., 0}, {}}, {2.4771212547196626`, 
       FormBox["\"\"", TraditionalForm], {0., 0}, {}}, {2.6020599913279625`, 
       FormBox["\"\"", TraditionalForm], {0., 0}, {}}, {2.6989700043360187`, 
       FormBox["\"\"", TraditionalForm], {0., 0}, {}}, {2.7781512503836434`, 
       FormBox["\"\"", TraditionalForm], {0., 0}, {}}, {2.845098040014257, 
       FormBox["\"\"", TraditionalForm], {0., 0}, {}}, {2.9030899869919433`, 
       FormBox["\"\"", TraditionalForm], {0., 0}, {}}, {2.9542425094393248`, 
       FormBox["\"\"", TraditionalForm], {0., 0}, {}}, {3.3010299956639813`, 
       FormBox["\"\"", TraditionalForm], {0., 0}, {}}, {3.4771212547196626`, 
       FormBox["\"\"", TraditionalForm], {0., 0}, {}}, {3.6020599913279625`, 
       FormBox["\"\"", TraditionalForm], {0., 0}, {}}, {3.6989700043360187`, 
       FormBox["\"\"", TraditionalForm], {0., 0}, {}}, {3.7781512503836434`, 
       FormBox["\"\"", TraditionalForm], {0., 0}, {}}, {3.845098040014257, 
       FormBox["\"\"", TraditionalForm], {0., 0}, {}}, {3.9030899869919433`, 
       FormBox["\"\"", TraditionalForm], {0., 0}, {}}, {3.9542425094393248`, 
       FormBox["\"\"", TraditionalForm], {0., 0}, {}}, {4.301029995663981, 
       FormBox["\"\"", TraditionalForm], {0., 0}, {}}, {4.477121254719663, 
       FormBox["\"\"", TraditionalForm], {0., 0}, {}}, {4.6020599913279625`, 
       FormBox["\"\"", TraditionalForm], {0., 0}, {}}, {4.698970004336019, 
       FormBox["\"\"", TraditionalForm], {0., 0}, {}}, {4.778151250383644, 
       FormBox["\"\"", TraditionalForm], {0., 0}, {}}, {4.845098040014257, 
       FormBox["\"\"", TraditionalForm], {0., 0}, {}}, {4.903089986991944, 
       FormBox["\"\"", TraditionalForm], {0., 0}, {}}, {4.954242509439325, 
       FormBox["\"\"", TraditionalForm], {0., 0}, {}}, {5.301029995663981, 
       FormBox["\"\"", TraditionalForm], {0., 0}, {}}, {5.477121254719663, 
       FormBox["\"\"", TraditionalForm], {0., 0}, {}}, {5.6020599913279625`, 
       FormBox["\"\"", TraditionalForm], {0., 0}, {}}, {5.698970004336019, 
       FormBox["\"\"", TraditionalForm], {0., 0}, {}}, {5.778151250383644, 
       FormBox["\"\"", TraditionalForm], {0., 0}, {}}, {5.845098040014257, 
       FormBox["\"\"", TraditionalForm], {0., 0}, {}}, {5.903089986991944, 
       FormBox["\"\"", TraditionalForm], {0., 0}, {}}, {5.954242509439325, 
       FormBox["\"\"", TraditionalForm], {0., 0}, {}}, {6.301029995663981, 
       FormBox["\"\"", TraditionalForm], {0., 0}, {}}, {6.477121254719663, 
       FormBox["\"\"", TraditionalForm], {0., 0}, {}}, {6.6020599913279625`, 
       FormBox["\"\"", TraditionalForm], {0., 0}, {}}, {6.698970004336019, 
       FormBox["\"\"", TraditionalForm], {0., 0}, {}}, {6.778151250383644, 
       FormBox["\"\"", TraditionalForm], {0., 0}, {}}, {6.845098040014257, 
       FormBox["\"\"", TraditionalForm], {0., 0}, {}}, {6.903089986991944, 
       FormBox["\"\"", TraditionalForm], {0., 0}, {}}, {6.954242509439325, 
       FormBox["\"\"", TraditionalForm], {0., 0}, {}}}}, {{{0., 
       FormBox["\" 0\"", TraditionalForm], {0.02, 0}, {}}, {2., 
       FormBox["\" 2\"", TraditionalForm], {0.02, 0}, {}}, {4., 
       FormBox["\" 4\"", TraditionalForm], {0.02, 0}, {}}, {6., 
       FormBox["\" 6\"", TraditionalForm], {0.02, 0}, {}}, {8., 
       FormBox["\" 8\"", TraditionalForm], {0.02, 0}, {}}, {10., 
       FormBox["\"10\"", TraditionalForm], {0.02, 0}, {}}, {0.5, 
       FormBox["\"\"", TraditionalForm], {0., 0}, {}}, {1., 
       FormBox["\"\"", TraditionalForm], {0., 0}, {}}, {1.5, 
       FormBox["\"\"", TraditionalForm], {0., 0}, {}}, {2.5, 
       FormBox["\"\"", TraditionalForm], {0., 0}, {}}, {3., 
       FormBox["\"\"", TraditionalForm], {0., 0}, {}}, {3.5, 
       FormBox["\"\"", TraditionalForm], {0., 0}, {}}, {4.5, 
       FormBox["\"\"", TraditionalForm], {0., 0}, {}}, {5., 
       FormBox["\"\"", TraditionalForm], {0., 0}, {}}, {5.5, 
       FormBox["\"\"", TraditionalForm], {0., 0}, {}}, {6.5, 
       FormBox["\"\"", TraditionalForm], {0., 0}, {}}, {7., 
       FormBox["\"\"", TraditionalForm], {0., 0}, {}}, {7.5, 
       FormBox["\"\"", TraditionalForm], {0., 0}, {}}, {8.5, 
       FormBox["\"\"", TraditionalForm], {0., 0}, {}}, {9., 
       FormBox["\"\"", TraditionalForm], {0., 0}, {}}, {9.5, 
       FormBox["\"\"", TraditionalForm], {0., 0}, {}}}, {{0., 
       FormBox["\" 0\"", TraditionalForm], {0.02, 0}, {}}, {2., 
       FormBox["\" 2\"", TraditionalForm], {0.02, 0}, {}}, {4., 
       FormBox["\" 4\"", TraditionalForm], {0.02, 0}, {}}, {6., 
       FormBox["\" 6\"", TraditionalForm], {0.02, 0}, {}}, {8., 
       FormBox["\" 8\"", TraditionalForm], {0.02, 0}, {}}, {10., 
       FormBox["\"10\"", TraditionalForm], {0.02, 0}, {}}, {0.5, 
       FormBox["\"\"", TraditionalForm], {0., 0}, {}}, {1., 
       FormBox["\"\"", TraditionalForm], {0., 0}, {}}, {1.5, 
       FormBox["\"\"", TraditionalForm], {0., 0}, {}}, {2.5, 
       FormBox["\"\"", TraditionalForm], {0., 0}, {}}, {3., 
       FormBox["\"\"", TraditionalForm], {0., 0}, {}}, {3.5, 
       FormBox["\"\"", TraditionalForm], {0., 0}, {}}, {4.5, 
       FormBox["\"\"", TraditionalForm], {0., 0}, {}}, {5., 
       FormBox["\"\"", TraditionalForm], {0., 0}, {}}, {5.5, 
       FormBox["\"\"", TraditionalForm], {0., 0}, {}}, {6.5, 
       FormBox["\"\"", TraditionalForm], {0., 0}, {}}, {7., 
       FormBox["\"\"", TraditionalForm], {0., 0}, {}}, {7.5, 
       FormBox["\"\"", TraditionalForm], {0., 0}, {}}, {8.5, 
       FormBox["\"\"", TraditionalForm], {0., 0}, {}}, {9., 
       FormBox["\"\"", TraditionalForm], {0., 0}, {}}, {9.5, 
       FormBox["\"\"", TraditionalForm], {0., 0}, {}}}}},
  FrameTicksStyle->Thickness[0.005],
  GridLines->{None, None},
  GridLinesStyle->Directive[
    GrayLevel[0.5, 0.4]],
  ImagePadding->All,
  ImageSize->{420, 280},
  Method->{"CoordinatesToolOptions" -> {"DisplayFunction" -> ({
        (Identity[#]& )[
         Part[#, 1]], 
        (Identity[#]& )[
         Part[#, 2]]}& ), "CopiedValueFunction" -> ({
        (Identity[#]& )[
         Part[#, 1]], 
        (Identity[#]& )[
         Part[#, 2]]}& )}},
  PlotRange->{{0, 10}, {-0.1, 7}},
  PlotRangeClipping->True,
  PlotRangePadding->{{0, 0}, {0, 0}},
  Ticks->{Automatic, Automatic}]], "Output",
 CellChangeTimes->{
  3.812708478964179*^9, 3.812708554157721*^9, {3.812708737126889*^9, 
   3.812708804794306*^9}, {3.812708836506323*^9, 3.812708872640388*^9}, {
   3.8127089062506857`*^9, 3.812708979858803*^9}, {3.812713013554284*^9, 
   3.812713037037662*^9}, 3.812713796523581*^9, 3.812727644420714*^9, 
   3.813058804155225*^9, 3.813336489607531*^9, {3.813336606156986*^9, 
   3.813336609842566*^9}, 3.813971246121201*^9},
 CellLabel->"Out[89]=",ExpressionUUID->"6d68cbd4-c405-46f8-ae35-bfd650e06a14"]
}, Open  ]],

Cell[CellGroupData[{

Cell[BoxData[
 RowBox[{
  RowBox[{"(*", " ", 
   RowBox[{"Flu", " ", "B", " ", "study", " ", 
    RowBox[{"A", ":", " ", "treated"}]}], " ", "*)"}], "\[IndentingNewLine]", 
  "\[IndentingNewLine]", 
  RowBox[{
   RowBox[{
    RowBox[{"Off", "[", 
     RowBox[{"Part", "::", "partw"}], "]"}], ";"}], "\[IndentingNewLine]", 
   RowBox[{
    RowBox[{"tempdata", "=", 
     RowBox[{"Flatten", "[", 
      RowBox[{
       RowBox[{"Drop", "[", 
        RowBox[{"alldataEL", ",", "1"}], "]"}], ",", "1"}], "]"}]}], ";"}], 
   "\[IndentingNewLine]", 
   RowBox[{
    RowBox[{"lab2", "=", 
     RowBox[{"{", "\[IndentingNewLine]", 
      RowBox[{
       RowBox[{"\"\<FluB study A: Treated (n=\>\"", "<>", 
        RowBox[{"ToString", "[", 
         RowBox[{"Length", "[", "tempdata", "]"}], "]"}], "<>", "\"\<)\>\""}],
        ",", "\[IndentingNewLine]", 
       RowBox[{"\"\<T=\>\"", "<>", 
        RowBox[{"ToString", "[", 
         RowBox[{"MyRound", "[", 
          RowBox[{
           RowBox[{"durationmedian", "[", 
            RowBox[{"[", "2", "]"}], "]"}], ",", "1"}], "]"}], "]"}], "<>", 
        "\"\< days\>\""}], ",", "\[IndentingNewLine]", 
       RowBox[{"\"\<AUC=\>\"", "<>", 
        RowBox[{"ToString", "[", 
         RowBox[{"MyRound", "[", 
          RowBox[{
           RowBox[{"AUCmedian", "[", 
            RowBox[{"[", "2", "]"}], "]"}], ",", "1"}], "]"}], "]"}]}], ",", 
       "\[IndentingNewLine]", 
       RowBox[{"\"\<r=\>\"", "<>", 
        RowBox[{"ToString", "[", 
         RowBox[{"MyRound", "[", 
          RowBox[{
           RowBox[{"rdmedian", "[", 
            RowBox[{"[", 
             RowBox[{"2", ",", "1"}], "]"}], "]"}], ",", "2"}], "]"}], "]"}], 
        "<>", "\"\</day\>\""}], ",", "\[IndentingNewLine]", 
       RowBox[{"\"\<\[Delta]=\>\"", "<>", 
        RowBox[{"ToString", "[", 
         RowBox[{"MyRound", "[", 
          RowBox[{
           RowBox[{"rdmedian", "[", 
            RowBox[{"[", 
             RowBox[{"2", ",", "2"}], "]"}], "]"}], ",", "2"}], "]"}], "]"}], 
        "<>", "\"\</day\>\""}]}], "\[IndentingNewLine]", "}"}]}], ";"}], 
   "\[IndentingNewLine]", 
   RowBox[{"myFig2E", "=", 
    RowBox[{"Show", "[", "\[IndentingNewLine]", 
     RowBox[{
      RowBox[{"MyListPlot", "[", 
       RowBox[{"tempdata", ",", "\[IndentingNewLine]", 
        RowBox[{"FrameTicks", "\[Rule]", 
         RowBox[{"{", 
          RowBox[{
           RowBox[{"LinTicks", "[", 
            RowBox[{"0", ",", "10", ",", 
             RowBox[{"MajorTickLength", "\[Rule]", 
              RowBox[{"{", 
               RowBox[{"0.02`", ",", "0"}], "}"}]}], ",", 
             RowBox[{"MinorTickLength", "\[Rule]", 
              RowBox[{"{", 
               RowBox[{"0.`", ",", "0"}], "}"}]}]}], "]"}], ",", 
           RowBox[{"logticks3", "[", 
            RowBox[{"{", 
             RowBox[{"0", ",", "7", ",", "1"}], "}"}], "]"}]}], "}"}]}], ",", 
        "\[IndentingNewLine]", 
        RowBox[{"FrameLabel", "\[Rule]", 
         RowBox[{"{", 
          RowBox[{
          "\"\<days since infection\>\"", ",", 
           "\"\<Viral titer, TCID/ml\>\""}], "}"}]}], ",", 
        "\[IndentingNewLine]", 
        RowBox[{"Epilog", "\[Rule]", 
         RowBox[{"{", "\[IndentingNewLine]", 
          RowBox[{
           RowBox[{"mylegend2noS", "[", 
            RowBox[{
             RowBox[{"{", 
              RowBox[{"lab2", "[", 
               RowBox[{"[", "1", "]"}], "]"}], "}"}], ",", 
             RowBox[{"{", 
              RowBox[{"0.46", ",", "0.95"}], "}"}], ",", 
             RowBox[{"FontColor", "\[Rule]", 
              RowBox[{"Join", "[", 
               RowBox[{
                RowBox[{"{", "Black", "}"}], ",", 
                RowBox[{"Table", "[", 
                 RowBox[{"Red", ",", 
                  RowBox[{"{", "6", "}"}]}], "]"}]}], "]"}]}]}], "]"}], ",", 
           "\[IndentingNewLine]", 
           RowBox[{"mylegend2noS", "[", 
            RowBox[{
             RowBox[{"Drop", "[", 
              RowBox[{"lab2", ",", "1"}], "]"}], ",", 
             RowBox[{"{", 
              RowBox[{"0.696", ",", "0.88"}], "}"}], ",", 
             RowBox[{"FontColor", "\[Rule]", 
              RowBox[{"Table", "[", 
               RowBox[{"Red", ",", 
                RowBox[{"{", "6", "}"}]}], "]"}]}]}], "]"}], ",", 
           "\[IndentingNewLine]", 
           RowBox[{"mylegend3", "[", 
            RowBox[{
             RowBox[{"{", 
              RowBox[{"\"\<Individuals\>\"", ",", "\"\<Median\>\""}], "}"}], 
             ",", 
             RowBox[{"{", 
              RowBox[{"0.05", ",", "0.97"}], "}"}], ",", 
             RowBox[{"SymbolShape", "\[Rule]", 
              RowBox[{"{", 
               RowBox[{"\"\<\>\"", ",", 
                RowBox[{"symbols", "[", 
                 RowBox[{"[", "7", "]"}], "]"}]}], "}"}]}], ",", 
             RowBox[{"DashingStyle", "\[Rule]", 
              RowBox[{"{", 
               RowBox[{
                RowBox[{"Dashing", "[", 
                 RowBox[{"{", 
                  RowBox[{"0", ",", "0"}], "}"}], "]"}], ",", 
                RowBox[{"Dashing", "[", 
                 RowBox[{"{", 
                  RowBox[{"0", ",", "0"}], "}"}], "]"}]}], "}"}]}], ",", 
             RowBox[{"FontColor", "\[Rule]", 
              RowBox[{"{", 
               RowBox[{"Gray", ",", "Red"}], "}"}]}]}], "]"}], ",", 
           "\[IndentingNewLine]", 
           RowBox[{"{", 
            RowBox[{"Dashed", ",", 
             RowBox[{"Line", "[", 
              RowBox[{"{", 
               RowBox[{
                RowBox[{"{", 
                 RowBox[{"0", ",", "limit"}], "}"}], ",", 
                RowBox[{"{", 
                 RowBox[{"8", ",", "limit"}], "}"}]}], "}"}], "]"}]}], "}"}], 
           ",", "\[IndentingNewLine]", 
           RowBox[{"{", 
            RowBox[{"Dashed", ",", 
             RowBox[{"Line", "[", 
              RowBox[{"{", 
               RowBox[{
                RowBox[{"{", 
                 RowBox[{"1", ",", "limit"}], "}"}], ",", 
                RowBox[{"{", 
                 RowBox[{"1", ",", "6"}], "}"}]}], "}"}], "]"}]}], "}"}]}], 
          "\[IndentingNewLine]", "}"}]}], ",", "\[IndentingNewLine]", 
        RowBox[{"PlotRange", "\[Rule]", 
         RowBox[{"{", 
          RowBox[{
           RowBox[{"{", 
            RowBox[{"0", ",", "10"}], "}"}], ",", 
           RowBox[{"{", 
            RowBox[{
             RowBox[{"-", "0.1"}], ",", "7"}], "}"}]}], "}"}]}], ",", 
        "\[IndentingNewLine]", 
        RowBox[{"PlotStyle", "\[Rule]", 
         RowBox[{"{", 
          RowBox[{"GrayLevel", "[", 
           RowBox[{"0.5", ",", "0.4"}], "]"}], "}"}]}], ",", 
        "\[IndentingNewLine]", 
        RowBox[{"Joined", "\[Rule]", "True"}], ",", "\[IndentingNewLine]", 
        RowBox[{"PlotMarkers", "\[Rule]", "None"}]}], "\[IndentingNewLine]", 
       "]"}], ",", "\[IndentingNewLine]", 
      RowBox[{"MyListPlot", "[", 
       RowBox[{
        RowBox[{"{", 
         RowBox[{"mediandata2", "[", 
          RowBox[{"[", "2", "]"}], "]"}], "}"}], ",", "\[IndentingNewLine]", 
        RowBox[{"Joined", "\[Rule]", "True"}], ",", "\[IndentingNewLine]", 
        RowBox[{"PlotStyle", "\[Rule]", 
         RowBox[{"{", "Red", "}"}]}], ",", "\[IndentingNewLine]", 
        RowBox[{"PlotMarkers", "\[Rule]", 
         RowBox[{"{", 
          RowBox[{"{", 
           RowBox[{"\[FilledCircle]", ",", "Medium"}], "}"}], "}"}]}]}], 
       "\[IndentingNewLine]", "]"}]}], "\[IndentingNewLine]", 
     "]"}]}]}]}]], "Input",
 CellChangeTimes->{{3.700479747591406*^9, 3.7004797670486717`*^9}, {
   3.700479800574741*^9, 3.700479893220161*^9}, {3.700481942627557*^9, 
   3.700481944866637*^9}, {3.72079681957848*^9, 3.720796976561323*^9}, {
   3.72080425644417*^9, 3.720804269753901*^9}, {3.720804349652487*^9, 
   3.720804371343423*^9}, {3.720804466632197*^9, 3.720804604300791*^9}, {
   3.720818142994919*^9, 3.7208181671841173`*^9}, {3.720833334348606*^9, 
   3.720833378431819*^9}, {3.720833410780072*^9, 3.720833426468207*^9}, {
   3.720865198558456*^9, 3.720865199641967*^9}, {3.812708465883829*^9, 
   3.812708477562683*^9}, {3.812708561275998*^9, 3.812708567339232*^9}, {
   3.812709016893745*^9, 3.812709139156185*^9}, {3.81271301985256*^9, 
   3.8127130266809464`*^9}, {3.813058809653063*^9, 3.8130588122699623`*^9}, 
   3.813336497517262*^9, 3.81333661458293*^9},
 CellLabel->"In[90]:=",ExpressionUUID->"2b11c599-bb43-4553-8a29-70e8f73a9a74"],

Cell[BoxData[
 GraphicsBox[{{{}, {{{}, {}, 
      {GrayLevel[0.5], PointSize[0.007333333333333334], AbsoluteThickness[
       1.6], Opacity[0.4], 
       StyleBox[
        LineBox[{{0., 0.}, {1., 0.}, {2., 0.}, {2.5, 3.25}, {3., 1.}, {
         3.502777778, 1.5}, {4., 2.5}, {4.501388889, 1.5}, {5.002083333, 
         3.25}, {6., 1.}, {7.00625, 0.}, {7.995138889, 0.}, {9.008333333, 
         0.}}],
        FontFamily->"Arial",
        FontSize->16]}, 
      {GrayLevel[0.5], PointSize[0.007333333333333334], AbsoluteThickness[
       1.6], Opacity[0.4], 
       StyleBox[
        LineBox[{{0., 0.}, {1.000694444, 0.}, {2.002777778, 0.5}, {
         2.502777778, 0.}, {3., 1.25}, {3.500694444, 0.75}, {4., 0.}, {
         4.502083333, 0.}, {5.002083333, 0.}, {6.000694444, 0.}, {7.003472222,
          0.}, {8.000694444, 0.}, {9.005555556, 0.}}],
        FontFamily->"Arial",
        FontSize->16]}, 
      {GrayLevel[0.5], PointSize[0.007333333333333334], AbsoluteThickness[
       1.6], Opacity[0.4], 
       StyleBox[
        LineBox[{{0., 0.}, {0.997916667, 0.}, {1.995833333, 1.25}, {
         2.498611111, 1.5}, {2.996527778, 0.75}, {3.495833333, 1.5}, {
         3.996527778, 0.}, {4.496527778, 0.}, {4.995833333, 0.}, {5.997916667,
          0.}, {6.996527778, 0.}, {7.996527778, 0.}, {8.995833333, 0.}}],
        FontFamily->"Arial",
        FontSize->16]}, 
      {GrayLevel[0.5], PointSize[0.007333333333333334], AbsoluteThickness[
       1.6], Opacity[0.4], 
       StyleBox[
        LineBox[{{0., 0.}, {0.999305556, 0.}, {1.999305556, 0.75}, {
         2.501388889, 0.75}, {3.000694444, 0.75}, {3.500694444, 1.}, {4., 
         0.}, {4.499305556, 1.5}, {5.000694444, 1.75}, {6.001388889, 1.75}, {
         7.002777778, 1.5}, {8.000694444, 0.75}, {9.000694444, 0.}}],
        FontFamily->"Arial",
        FontSize->16]}, 
      {GrayLevel[0.5], PointSize[0.007333333333333334], AbsoluteThickness[
       1.6], Opacity[0.4], 
       StyleBox[
        LineBox[{{0., 0.}, {1., 0.}, {2., 0.}, {2.500694444, 0.}, {
         3.002083333, 0.5}, {3.500694444, 0.}, {4., 0.}, {4.5, 0.}, {
         5.003472222, 0.}, {6.002777778, 0.}, {7., 0.}, {8., 0.}, {9., 0.}}],
        FontFamily->"Arial",
        FontSize->16]}, 
      {GrayLevel[0.5], PointSize[0.007333333333333334], AbsoluteThickness[
       1.6], Opacity[0.4], 
       StyleBox[
        LineBox[{{0., 0.}, {1., 0.}, {2., 1.75}, {2.502777778, 1.75}, {
         3.000694444, 3.75}, {3.501388889, 3.}, {4.001388889, 2.}, {
         4.505555556, 1.25}, {5.002777778, 1.}, {6.001388889, 1.5}, {
         7.000694444, 1.75}, {8., 0.}, {9., 0.}}],
        FontFamily->"Arial",
        FontSize->16]}, 
      {GrayLevel[0.5], PointSize[0.007333333333333334], AbsoluteThickness[
       1.6], Opacity[0.4], 
       StyleBox[
        LineBox[{{0., 0.}, {1., 0.}, {2.001388889, 0.}, {2.501388889, 1.}, {
         3.001388889, 0.5}, {3.499305556, 0.}, {4., 0.}, {4.500694444, 0.}, {
         5.000694444, 0.}, {6.002083333, 0.}, {7.002083333, 0.}, {8., 0.}, {
         9., 0.}}],
        FontFamily->"Arial",
        FontSize->16]}, 
      {GrayLevel[0.5], PointSize[0.007333333333333334], AbsoluteThickness[
       1.6], Opacity[0.4], 
       StyleBox[
        LineBox[{{0., 0.}, {1.000694444, 0.}, {2.001388889, 1.}, {2.500694444,
          0.}, {3.003472222, 0.}, {3.5, 0.}, {4.000694444, 0.}, {4.5, 0.}, {
         5.000694444, 0.}, {6.001388889, 0.}, {7.000694444, 0.}, {8.000694444,
          0.}, {9.000694444, 0.}}],
        FontFamily->"Arial",
        FontSize->16]}, 
      {GrayLevel[0.5], PointSize[0.007333333333333334], AbsoluteThickness[
       1.6], Opacity[0.4], 
       StyleBox[
        LineBox[{{0., 0.}, {0.998611111, 0.}, {1.998611111, 0.75}, {
         2.498611111, 1.}, {2.999305556, 1.5}, {3.498611111, 1.25}, {
         3.998611111, 0.5}, {4.500694444, 2.}, {4.998611111, 2.25}, {
         6.000694444, 4.75}, {6.998611111, 6.}, {7.998611111, 1.75}, {
         8.998611111, 0.75}}],
        FontFamily->"Arial",
        FontSize->16]}, 
      {GrayLevel[0.5], PointSize[0.007333333333333334], AbsoluteThickness[
       1.6], Opacity[0.4], 
       StyleBox[
        LineBox[{{0., 0.}, {0.997916667, 0.}, {1.998611111, 0.}, {2.497916667,
          1.25}, {2.997916667, 1.25}, {3.497916667, 0.}, {3.997916667, 0.}, {
         4.498611111, 0.}, {4.997916667, 0.}, {5.999305556, 0.}, {6.997916667,
          0.}, {7.997916667, 0.}, {8.997916667, 0.}}],
        FontFamily->"Arial",
        FontSize->16]}, 
      {GrayLevel[0.5], PointSize[0.007333333333333334], AbsoluteThickness[
       1.6], Opacity[0.4], 
       StyleBox[
        LineBox[{{0., 0.}, {1.002777778, 0.}, {2.000694444, 1.25}, {
         2.501388889, 1.}, {3.000694444, 2.5}, {3.503472222, 4.25}, {
         4.000694444, 4.25}, {4.501388889, 1.75}, {5.000694444, 1.5}, {
         6.001388889, 3.75}, {7., 3.25}, {8.002777778, 0.5}, {9., 0.}}],
        FontFamily->"Arial",
        FontSize->16]}, 
      {GrayLevel[0.5], PointSize[0.007333333333333334], AbsoluteThickness[
       1.6], Opacity[0.4], 
       StyleBox[
        LineBox[{{0., 0.}, {0.999305556, 0.}, {2., 1.}, {2.501388889, 0.}, {
         3.000694444, 0.}, {3.503472222, 0.}, {4., 0.}, {4.500694444, 0.}, {
         5.001388889, 0.}, {6.001388889, 0.}, {7.002083333, 0.}, {8.001388889,
          0.}, {9.007638889, 0.}}],
        FontFamily->"Arial",
        FontSize->16]}, 
      {GrayLevel[0.5], PointSize[0.007333333333333334], AbsoluteThickness[
       1.6], Opacity[0.4], 
       StyleBox[
        LineBox[{{0., 0.}, {1., 0.}, {2.000694444, 1.}, {2.502083333, 3.75}, {
         2.998611111, 2.25}, {3.500694444, 1.5}, {3.998611111, 1.75}, {
         4.501388889, 3.}, {5.000694444, 3.25}, {5.999305556, 3.2}, {
         7.003472222, 0.75}, {7.999305556, 3.}, {9.007638889, 3.}}],
        FontFamily->"Arial",
        FontSize->16]}, 
      {GrayLevel[0.5], PointSize[0.007333333333333334], AbsoluteThickness[
       1.6], Opacity[0.4], 
       StyleBox[
        LineBox[{{0., 0.}, {1., 0.}, {2.002083333, 0.}, {2.502777778, 1.25}, {
         3.000694444, 0.}, {3.503472222, 0.}, {4.001388889, 0.}, {4.500694444,
          0.}, {5.002083333, 0.}, {6.000694444, 0.}, {7.000694444, 0.}, {8., 
         0.}, {9.000694444, 0.}}],
        FontFamily->"Arial",
        FontSize->16]}, 
      {GrayLevel[0.5], PointSize[0.007333333333333334], AbsoluteThickness[
       1.6], Opacity[0.4], 
       StyleBox[
        LineBox[{{0., 0.}, {0.997916667, 0.}, {1.998611111, 0.}, {2.498611111,
          3.25}, {2.999305556, 1.25}, {3.502083333, 3.5}, {3.997916667, 
         4.25}, {4.497916667, 4.75}, {5., 4.5}, {5.999305556, 3.5}, {
         6.997916667, 4.}, {7.998611111, 0.}, {8.997916667, 0.}}],
        FontFamily->"Arial",
        FontSize->16]}, 
      {GrayLevel[0.5], PointSize[0.007333333333333334], AbsoluteThickness[
       1.6], Opacity[0.4], 
       StyleBox[
        LineBox[{{0., 0.}, {1.001388889, 0.}, {2.002083333, 1.}, {2.502777778,
          5.5}, {3.000694444, 2.5}, {3.499305556, 2.25}, {4.001388889, 
         3.75}, {4.502083333, 3.5}, {5.002777778, 2.25}, {6.04375, 5.75}, {
         7.001388889, 0.75}, {8., 0.75}, {9.000694444, 0.}}],
        FontFamily->"Arial",
        FontSize->16]}, 
      {GrayLevel[0.5], PointSize[0.007333333333333334], AbsoluteThickness[
       1.6], Opacity[0.4], 
       StyleBox[
        LineBox[{{0., 0.}, {1., 0.}, {2.002083333, 2.25}, {2.502083333, 
         2.25}, {3.000694444, 2.25}, {3.514583333, 0.}, {4.001388889, 0.}, {
         4.502083333, 0.}, {5.003472222, 0.}, {6.000694444, 0.}, {7.001388889,
          0.}, {8., 0.}, {9., 0.}}],
        FontFamily->"Arial",
        FontSize->16]}, 
      {GrayLevel[0.5], PointSize[0.007333333333333334], AbsoluteThickness[
       1.6], Opacity[0.4], 
       StyleBox[
        LineBox[{{0., 0.}, {0.999305556, 0.}, {2.002083333, 0.5}, {
         2.499305556, 0.}, {3., 0.}, {3.500694444, 0.}, {3.999305556, 0.}, {
         4.499305556, 0.}, {4.999305556, 0.}, {6., 0.}, {7., 0.}, {
         7.999305556, 0.}, {9., 0.}}],
        FontFamily->"Arial",
        FontSize->16]}, 
      {GrayLevel[0.5], PointSize[0.007333333333333334], AbsoluteThickness[
       1.6], Opacity[0.4], 
       StyleBox[
        LineBox[{{0., 0.}, {1., 0.}, {2., 1.25}, {2.501388889, 0.75}, {
         3.002083333, 1.5}, {3.501388889, 2.75}, {4.001388889, 0.75}, {
         4.501388889, 0.75}, {5.001388889, 0.}, {6., 0.}, {7.001388889, 0.}, {
         8.001388889, 0.}, {9., 0.}}],
        FontFamily->"Arial",
        FontSize->16]}, 
      {GrayLevel[0.5], PointSize[0.007333333333333334], AbsoluteThickness[
       1.6], Opacity[0.4], 
       StyleBox[
        LineBox[{{0., 0.}, {1., 0.}, {2., 0.}, {2.502083333, 1.25}, {
         3.002777778, 0.}, {3.504166667, 0.}, {4.001388889, 0.}, {4.5, 0.}, {
         5.002083333, 0.}, {6., 0.}, {7.001388889, 0.}, {8., 0.}, {9., 0.}}],
        FontFamily->"Arial",
        FontSize->16]}}, {
      {GrayLevel[0.5], AbsolutePointSize[6], AbsoluteThickness[1.6], Opacity[
       0.4], 
       StyleBox[GeometricTransformationBox[
         TagBox[InsetBox["", {0., 0.}],
          "InsetString"], {{{0., 0.}}, {{1., 0.}}, {{2., 0.}}, {{2.5, 
         3.25}}, {{3., 1.}}, {{3.502777778, 1.5}}, {{4., 2.5}}, {{4.501388889,
          1.5}}, {{5.002083333, 3.25}}, {{6., 1.}}, {{7.00625, 0.}}, {{
         7.995138889, 0.}}, {{9.008333333, 0.}}}],
        FontFamily->"Arial",
        FontSize->16]}, 
      {GrayLevel[0.5], AbsolutePointSize[6], AbsoluteThickness[1.6], Opacity[
       0.4], 
       StyleBox[GeometricTransformationBox[
         TagBox[InsetBox["", {0., 0.}],
          "InsetString"], {{{0., 0.}}, {{1.000694444, 0.}}, {{2.002777778, 
         0.5}}, {{2.502777778, 0.}}, {{3., 1.25}}, {{3.500694444, 0.75}}, {{
         4., 0.}}, {{4.502083333, 0.}}, {{5.002083333, 0.}}, {{6.000694444, 
         0.}}, {{7.003472222, 0.}}, {{8.000694444, 0.}}, {{9.005555556, 0.}}}],
        FontFamily->"Arial",
        FontSize->16]}, 
      {GrayLevel[0.5], AbsolutePointSize[6], AbsoluteThickness[1.6], Opacity[
       0.4], 
       StyleBox[GeometricTransformationBox[
         TagBox[InsetBox["", {0., 0.}],
          "InsetString"], {{{0., 0.}}, {{0.997916667, 0.}}, {{1.995833333, 
         1.25}}, {{2.498611111, 1.5}}, {{2.996527778, 0.75}}, {{3.495833333, 
         1.5}}, {{3.996527778, 0.}}, {{4.496527778, 0.}}, {{4.995833333, 
         0.}}, {{5.997916667, 0.}}, {{6.996527778, 0.}}, {{7.996527778, 
         0.}}, {{8.995833333, 0.}}}],
        FontFamily->"Arial",
        FontSize->16]}, 
      {GrayLevel[0.5], AbsolutePointSize[6], AbsoluteThickness[1.6], Opacity[
       0.4], 
       StyleBox[GeometricTransformationBox[
         TagBox[InsetBox["", {0., 0.}],
          "InsetString"], {{{0., 0.}}, {{0.999305556, 0.}}, {{1.999305556, 
         0.75}}, {{2.501388889, 0.75}}, {{3.000694444, 0.75}}, {{3.500694444, 
         1.}}, {{4., 0.}}, {{4.499305556, 1.5}}, {{5.000694444, 1.75}}, {{
         6.001388889, 1.75}}, {{7.002777778, 1.5}}, {{8.000694444, 0.75}}, {{
         9.000694444, 0.}}}],
        FontFamily->"Arial",
        FontSize->16]}, 
      {GrayLevel[0.5], AbsolutePointSize[6], AbsoluteThickness[1.6], Opacity[
       0.4], 
       StyleBox[GeometricTransformationBox[
         TagBox[InsetBox["", {0., 0.}],
          "InsetString"], {{{0., 0.}}, {{1., 0.}}, {{2., 0.}}, {{2.500694444, 
         0.}}, {{3.002083333, 0.5}}, {{3.500694444, 0.}}, {{4., 0.}}, {{4.5, 
         0.}}, {{5.003472222, 0.}}, {{6.002777778, 0.}}, {{7., 0.}}, {{8., 
         0.}}, {{9., 0.}}}],
        FontFamily->"Arial",
        FontSize->16]}, 
      {GrayLevel[0.5], AbsolutePointSize[6], AbsoluteThickness[1.6], Opacity[
       0.4], 
       StyleBox[GeometricTransformationBox[
         TagBox[InsetBox["", {0., 0.}],
          "InsetString"], {{{0., 0.}}, {{1., 0.}}, {{2., 1.75}}, {{
         2.502777778, 1.75}}, {{3.000694444, 3.75}}, {{3.501388889, 3.}}, {{
         4.001388889, 2.}}, {{4.505555556, 1.25}}, {{5.002777778, 1.}}, {{
         6.001388889, 1.5}}, {{7.000694444, 1.75}}, {{8., 0.}}, {{9., 0.}}}],
        FontFamily->"Arial",
        FontSize->16]}, 
      {GrayLevel[0.5], AbsolutePointSize[6], AbsoluteThickness[1.6], Opacity[
       0.4], 
       StyleBox[GeometricTransformationBox[
         TagBox[InsetBox["", {0., 0.}],
          "InsetString"], {{{0., 0.}}, {{1., 0.}}, {{2.001388889, 0.}}, {{
         2.501388889, 1.}}, {{3.001388889, 0.5}}, {{3.499305556, 0.}}, {{4., 
         0.}}, {{4.500694444, 0.}}, {{5.000694444, 0.}}, {{6.002083333, 
         0.}}, {{7.002083333, 0.}}, {{8., 0.}}, {{9., 0.}}}],
        FontFamily->"Arial",
        FontSize->16]}, 
      {GrayLevel[0.5], AbsolutePointSize[6], AbsoluteThickness[1.6], Opacity[
       0.4], 
       StyleBox[GeometricTransformationBox[
         TagBox[InsetBox["", {0., 0.}],
          "InsetString"], {{{0., 0.}}, {{1.000694444, 0.}}, {{2.001388889, 
         1.}}, {{2.500694444, 0.}}, {{3.003472222, 0.}}, {{3.5, 0.}}, {{
         4.000694444, 0.}}, {{4.5, 0.}}, {{5.000694444, 0.}}, {{6.001388889, 
         0.}}, {{7.000694444, 0.}}, {{8.000694444, 0.}}, {{9.000694444, 0.}}}],
        FontFamily->"Arial",
        FontSize->16]}, 
      {GrayLevel[0.5], AbsolutePointSize[6], AbsoluteThickness[1.6], Opacity[
       0.4], 
       StyleBox[GeometricTransformationBox[
         TagBox[InsetBox["", {0., 0.}],
          "InsetString"], {{{0., 0.}}, {{0.998611111, 0.}}, {{1.998611111, 
         0.75}}, {{2.498611111, 1.}}, {{2.999305556, 1.5}}, {{3.498611111, 
         1.25}}, {{3.998611111, 0.5}}, {{4.500694444, 2.}}, {{4.998611111, 
         2.25}}, {{6.000694444, 4.75}}, {{6.998611111, 6.}}, {{7.998611111, 
         1.75}}, {{8.998611111, 0.75}}}],
        FontFamily->"Arial",
        FontSize->16]}, 
      {GrayLevel[0.5], AbsolutePointSize[6], AbsoluteThickness[1.6], Opacity[
       0.4], 
       StyleBox[GeometricTransformationBox[
         TagBox[InsetBox["", {0., 0.}],
          "InsetString"], {{{0., 0.}}, {{0.997916667, 0.}}, {{1.998611111, 
         0.}}, {{2.497916667, 1.25}}, {{2.997916667, 1.25}}, {{3.497916667, 
         0.}}, {{3.997916667, 0.}}, {{4.498611111, 0.}}, {{4.997916667, 
         0.}}, {{5.999305556, 0.}}, {{6.997916667, 0.}}, {{7.997916667, 
         0.}}, {{8.997916667, 0.}}}],
        FontFamily->"Arial",
        FontSize->16]}, 
      {GrayLevel[0.5], AbsolutePointSize[6], AbsoluteThickness[1.6], Opacity[
       0.4], 
       StyleBox[GeometricTransformationBox[
         TagBox[InsetBox["", {0., 0.}],
          "InsetString"], {{{0., 0.}}, {{1.002777778, 0.}}, {{2.000694444, 
         1.25}}, {{2.501388889, 1.}}, {{3.000694444, 2.5}}, {{3.503472222, 
         4.25}}, {{4.000694444, 4.25}}, {{4.501388889, 1.75}}, {{5.000694444, 
         1.5}}, {{6.001388889, 3.75}}, {{7., 3.25}}, {{8.002777778, 0.5}}, {{
         9., 0.}}}],
        FontFamily->"Arial",
        FontSize->16]}, 
      {GrayLevel[0.5], AbsolutePointSize[6], AbsoluteThickness[1.6], Opacity[
       0.4], 
       StyleBox[GeometricTransformationBox[
         TagBox[InsetBox["", {0., 0.}],
          "InsetString"], {{{0., 0.}}, {{0.999305556, 0.}}, {{2., 1.}}, {{
         2.501388889, 0.}}, {{3.000694444, 0.}}, {{3.503472222, 0.}}, {{4., 
         0.}}, {{4.500694444, 0.}}, {{5.001388889, 0.}}, {{6.001388889, 
         0.}}, {{7.002083333, 0.}}, {{8.001388889, 0.}}, {{9.007638889, 0.}}}],
        FontFamily->"Arial",
        FontSize->16]}, 
      {GrayLevel[0.5], AbsolutePointSize[6], AbsoluteThickness[1.6], Opacity[
       0.4], 
       StyleBox[GeometricTransformationBox[
         TagBox[InsetBox["", {0., 0.}],
          "InsetString"], {{{0., 0.}}, {{1., 0.}}, {{2.000694444, 1.}}, {{
         2.502083333, 3.75}}, {{2.998611111, 2.25}}, {{3.500694444, 1.5}}, {{
         3.998611111, 1.75}}, {{4.501388889, 3.}}, {{5.000694444, 3.25}}, {{
         5.999305556, 3.2}}, {{7.003472222, 0.75}}, {{7.999305556, 3.}}, {{
         9.007638889, 3.}}}],
        FontFamily->"Arial",
        FontSize->16]}, 
      {GrayLevel[0.5], AbsolutePointSize[6], AbsoluteThickness[1.6], Opacity[
       0.4], 
       StyleBox[GeometricTransformationBox[
         TagBox[InsetBox["", {0., 0.}],
          "InsetString"], {{{0., 0.}}, {{1., 0.}}, {{2.002083333, 0.}}, {{
         2.502777778, 1.25}}, {{3.000694444, 0.}}, {{3.503472222, 0.}}, {{
         4.001388889, 0.}}, {{4.500694444, 0.}}, {{5.002083333, 0.}}, {{
         6.000694444, 0.}}, {{7.000694444, 0.}}, {{8., 0.}}, {{9.000694444, 
         0.}}}],
        FontFamily->"Arial",
        FontSize->16]}, 
      {GrayLevel[0.5], AbsolutePointSize[6], AbsoluteThickness[1.6], Opacity[
       0.4], 
       StyleBox[GeometricTransformationBox[
         TagBox[InsetBox["", {0., 0.}],
          "InsetString"], {{{0., 0.}}, {{0.997916667, 0.}}, {{1.998611111, 
         0.}}, {{2.498611111, 3.25}}, {{2.999305556, 1.25}}, {{3.502083333, 
         3.5}}, {{3.997916667, 4.25}}, {{4.497916667, 4.75}}, {{5., 4.5}}, {{
         5.999305556, 3.5}}, {{6.997916667, 4.}}, {{7.998611111, 0.}}, {{
         8.997916667, 0.}}}],
        FontFamily->"Arial",
        FontSize->16]}, 
      {GrayLevel[0.5], AbsolutePointSize[6], AbsoluteThickness[1.6], Opacity[
       0.4], 
       StyleBox[GeometricTransformationBox[
         TagBox[InsetBox["", {0., 0.}],
          "InsetString"], {{{0., 0.}}, {{1.001388889, 0.}}, {{2.002083333, 
         1.}}, {{2.502777778, 5.5}}, {{3.000694444, 2.5}}, {{3.499305556, 
         2.25}}, {{4.001388889, 3.75}}, {{4.502083333, 3.5}}, {{5.002777778, 
         2.25}}, {{6.04375, 5.75}}, {{7.001388889, 0.75}}, {{8., 0.75}}, {{
         9.000694444, 0.}}}],
        FontFamily->"Arial",
        FontSize->16]}, 
      {GrayLevel[0.5], AbsolutePointSize[6], AbsoluteThickness[1.6], Opacity[
       0.4], 
       StyleBox[GeometricTransformationBox[
         TagBox[InsetBox["", {0., 0.}],
          "InsetString"], {{{0., 0.}}, {{1., 0.}}, {{2.002083333, 2.25}}, {{
         2.502083333, 2.25}}, {{3.000694444, 2.25}}, {{3.514583333, 0.}}, {{
         4.001388889, 0.}}, {{4.502083333, 0.}}, {{5.003472222, 0.}}, {{
         6.000694444, 0.}}, {{7.001388889, 0.}}, {{8., 0.}}, {{9., 0.}}}],
        FontFamily->"Arial",
        FontSize->16]}, 
      {GrayLevel[0.5], AbsolutePointSize[6], AbsoluteThickness[1.6], Opacity[
       0.4], 
       StyleBox[GeometricTransformationBox[
         TagBox[InsetBox["", {0., 0.}],
          "InsetString"], {{{0., 0.}}, {{0.999305556, 0.}}, {{2.002083333, 
         0.5}}, {{2.499305556, 0.}}, {{3., 0.}}, {{3.500694444, 0.}}, {{
         3.999305556, 0.}}, {{4.499305556, 0.}}, {{4.999305556, 0.}}, {{6., 
         0.}}, {{7., 0.}}, {{7.999305556, 0.}}, {{9., 0.}}}],
        FontFamily->"Arial",
        FontSize->16]}, 
      {GrayLevel[0.5], AbsolutePointSize[6], AbsoluteThickness[1.6], Opacity[
       0.4], 
       StyleBox[GeometricTransformationBox[
         TagBox[InsetBox["", {0., 0.}],
          "InsetString"], {{{0., 0.}}, {{1., 0.}}, {{2., 1.25}}, {{
         2.501388889, 0.75}}, {{3.002083333, 1.5}}, {{3.501388889, 2.75}}, {{
         4.001388889, 0.75}}, {{4.501388889, 0.75}}, {{5.001388889, 0.}}, {{
         6., 0.}}, {{7.001388889, 0.}}, {{8.001388889, 0.}}, {{9., 0.}}}],
        FontFamily->"Arial",
        FontSize->16]}, 
      {GrayLevel[0.5], AbsolutePointSize[6], AbsoluteThickness[1.6], Opacity[
       0.4], 
       StyleBox[GeometricTransformationBox[
         TagBox[InsetBox["", {0., 0.}],
          "InsetString"], {{{0., 0.}}, {{1., 0.}}, {{2., 0.}}, {{2.502083333, 
         1.25}}, {{3.002777778, 0.}}, {{3.504166667, 0.}}, {{4.001388889, 
         0.}}, {{4.5, 0.}}, {{5.002083333, 0.}}, {{6., 0.}}, {{7.001388889, 
         0.}}, {{8., 0.}}, {{9., 0.}}}],
        FontFamily->"Arial",
        FontSize->16]}, {}}}, {}, {}, {}, {}}, {{}, {{{}, {}, 
      {RGBColor[1, 0, 0], PointSize[0.012833333333333334`], AbsoluteThickness[
       1.6], 
       StyleBox[
        LineBox[{{0., 0.}, {1., 0.}, {2., 0.75}, {2.5, 1.125}, {3., 1.125}, {
         3.5, 0.875}, {4., 0.}, {4.5, 0.}, {5., 0.}, {6., 0.}, {7., 0.}, {8., 
         0.}, {9., 0.}}],
        FontFamily->"Arial",
        FontSize->16]}}, {
      {RGBColor[1, 0, 0], AbsolutePointSize[6], AbsoluteThickness[1.6], 
       StyleBox[GeometricTransformationBox[InsetBox[
          StyleBox["\[FilledCircle]",
           StripOnInput->False,
           FontSize->Medium], {0., 0.}], {{{0., 0.}}, {{1., 0.}}, {{2., 
         0.75}}, {{2.5, 1.125}}, {{3., 1.125}}, {{3.5, 0.875}}, {{4., 0.}}, {{
         4.5, 0.}}, {{5., 0.}}, {{6., 0.}}, {{7., 0.}}, {{8., 0.}}, {{9., 
         0.}}}],
        FontFamily->"Arial",
        FontSize->16]}, {}}}, {}, {}, {}, {}}},
  AspectRatio->NCache[GoldenRatio^(-1), 0.6180339887498948],
  Axes->{False, False},
  AxesLabel->{None, None},
  AxesOrigin->{0, 0},
  BaseStyle->{FontSize -> 16, FontFamily -> "Arial"},
  DisplayFunction->Identity,
  Epilog->{{
     InsetBox[
      FormBox[
       StyleBox["\"FluB study A: Treated (n=20)\"", 
        GrayLevel[0], Bold, 12, StripOnInput -> False], TraditionalForm], 
      Scaled[{0.51, 0.95}], {-1, 0}]}, {
     InsetBox[
      FormBox[
       StyleBox["\"T=3.5 days\"", 
        RGBColor[1, 0, 0], Bold, 12, StripOnInput -> False], TraditionalForm], 
      Scaled[{0.746, 0.88}], {-1, 0}], 
     InsetBox[
      FormBox[
       StyleBox["\"AUC=1.4\"", 
        RGBColor[1, 0, 0], Bold, 12, StripOnInput -> False], TraditionalForm], 
      Scaled[{0.746, 0.81}], {-1, 0}], 
     InsetBox[
      FormBox[
       StyleBox["\"r=1.73/day\"", 
        RGBColor[1, 0, 0], Bold, 12, StripOnInput -> False], TraditionalForm], 
      Scaled[{0.746, 0.74}], {-1, 0}], 
     InsetBox[
      FormBox[
       StyleBox["\"\[Delta]=0.58/day\"", 
        RGBColor[1, 0, 0], Bold, 12, StripOnInput -> False], TraditionalForm], 
      Scaled[{0.746, 0.6699999999999999}], {-1, 0}]}, {
     Dashing[{0, 0}], 
     GrayLevel[0.5], 
     Thickness[0.005], 
     LineBox[{
       Scaled[{0.05, 0.977}], 
       Scaled[{0.15000000000000002`, 0.977}]}], 
     Dashing[{0, 0}], 
     RGBColor[1, 0, 0], 
     Thickness[0.005], 
     LineBox[{
       Scaled[{0.05, 0.907}], 
       Scaled[{0.15000000000000002`, 0.907}]}], 
     InsetBox[
      FormBox[
       StyleBox["\"\"", 
        GrayLevel[0.5], Bold, 12, StripOnInput -> False], TraditionalForm], 
      Scaled[{0.08750000000000001, 0.976}], {-1, 0}], 
     InsetBox[
      FormBox[
       StyleBox["\[FilledCircle]", 
        RGBColor[1, 0, 0], Bold, 12, StripOnInput -> False], TraditionalForm], 
      Scaled[{0.08750000000000001, 0.9059999999999999}], {-1, 0}], 
     InsetBox[
      FormBox[
       StyleBox["\"Individuals\"", 
        GrayLevel[0.5], Bold, 12, StripOnInput -> False], TraditionalForm], 
      Scaled[{0.15500000000000003`, 0.97}], {-1, 0}], 
     InsetBox[
      FormBox[
       StyleBox["\"Median\"", 
        RGBColor[1, 0, 0], Bold, 12, StripOnInput -> False], TraditionalForm], 
      Scaled[{0.15500000000000003`, 0.8999999999999999}], {-1, 0}]}, {
     Dashing[{Small, Small}], 
     LineBox[{{0, 0}, {8, 0}}]}, {
     Dashing[{Small, Small}], 
     LineBox[{{1, 0}, {1, 6}}]}},
  Frame->{{True, False}, {True, False}},
  FrameLabel->{{
     FormBox["\"Viral titer, TCID/ml\"", TraditionalForm], None}, {
     FormBox["\"days since infection\"", TraditionalForm], None}},
  FrameStyle->Thickness[0.005],
  FrameTicks->{{{{0., 
       FormBox[
        TagBox[
         SuperscriptBox["10", "0"], DisplayForm], TraditionalForm], {
       0.02, 0}, {}}, {1., 
       FormBox[
        TagBox[
         SuperscriptBox["10", "1"], DisplayForm], TraditionalForm], {
       0.02, 0}, {}}, {2., 
       FormBox[
        TagBox[
         SuperscriptBox["10", "2"], DisplayForm], TraditionalForm], {
       0.02, 0}, {}}, {3., 
       FormBox[
        TagBox[
         SuperscriptBox["10", "3"], DisplayForm], TraditionalForm], {
       0.02, 0}, {}}, {4., 
       FormBox[
        TagBox[
         SuperscriptBox["10", "4"], DisplayForm], TraditionalForm], {
       0.02, 0}, {}}, {5., 
       FormBox[
        TagBox[
         SuperscriptBox["10", "5"], DisplayForm], TraditionalForm], {
       0.02, 0}, {}}, {6., 
       FormBox[
        TagBox[
         SuperscriptBox["10", "6"], DisplayForm], TraditionalForm], {
       0.02, 0}, {}}, {7., 
       FormBox[
        TagBox[
         SuperscriptBox["10", "7"], DisplayForm], TraditionalForm], {
       0.02, 0}, {}}, {0.30102999566398114`, 
       FormBox["\"\"", TraditionalForm], {0., 0}, {}}, {0.4771212547196624, 
       FormBox["\"\"", TraditionalForm], {0., 0}, {}}, {0.6020599913279623, 
       FormBox["\"\"", TraditionalForm], {0., 0}, {}}, {0.6989700043360186, 
       FormBox["\"\"", TraditionalForm], {0., 0}, {}}, {0.7781512503836435, 
       FormBox["\"\"", TraditionalForm], {0., 0}, {}}, {0.8450980400142567, 
       FormBox["\"\"", TraditionalForm], {0., 0}, {}}, {0.9030899869919433, 
       FormBox["\"\"", TraditionalForm], {0., 0}, {}}, {0.9542425094393248, 
       FormBox["\"\"", TraditionalForm], {0., 0}, {}}, {1.3010299956639813`, 
       FormBox["\"\"", TraditionalForm], {0., 0}, {}}, {1.4771212547196624`, 
       FormBox["\"\"", TraditionalForm], {0., 0}, {}}, {1.6020599913279623`, 
       FormBox["\"\"", TraditionalForm], {0., 0}, {}}, {1.6989700043360187`, 
       FormBox["\"\"", TraditionalForm], {0., 0}, {}}, {1.7781512503836434`, 
       FormBox["\"\"", TraditionalForm], {0., 0}, {}}, {1.8450980400142567`, 
       FormBox["\"\"", TraditionalForm], {0., 0}, {}}, {1.9030899869919433`, 
       FormBox["\"\"", TraditionalForm], {0., 0}, {}}, {1.9542425094393248`, 
       FormBox["\"\"", TraditionalForm], {0., 0}, {}}, {2.3010299956639813`, 
       FormBox["\"\"", TraditionalForm], {0., 0}, {}}, {2.4771212547196626`, 
       FormBox["\"\"", TraditionalForm], {0., 0}, {}}, {2.6020599913279625`, 
       FormBox["\"\"", TraditionalForm], {0., 0}, {}}, {2.6989700043360187`, 
       FormBox["\"\"", TraditionalForm], {0., 0}, {}}, {2.7781512503836434`, 
       FormBox["\"\"", TraditionalForm], {0., 0}, {}}, {2.845098040014257, 
       FormBox["\"\"", TraditionalForm], {0., 0}, {}}, {2.9030899869919433`, 
       FormBox["\"\"", TraditionalForm], {0., 0}, {}}, {2.9542425094393248`, 
       FormBox["\"\"", TraditionalForm], {0., 0}, {}}, {3.3010299956639813`, 
       FormBox["\"\"", TraditionalForm], {0., 0}, {}}, {3.4771212547196626`, 
       FormBox["\"\"", TraditionalForm], {0., 0}, {}}, {3.6020599913279625`, 
       FormBox["\"\"", TraditionalForm], {0., 0}, {}}, {3.6989700043360187`, 
       FormBox["\"\"", TraditionalForm], {0., 0}, {}}, {3.7781512503836434`, 
       FormBox["\"\"", TraditionalForm], {0., 0}, {}}, {3.845098040014257, 
       FormBox["\"\"", TraditionalForm], {0., 0}, {}}, {3.9030899869919433`, 
       FormBox["\"\"", TraditionalForm], {0., 0}, {}}, {3.9542425094393248`, 
       FormBox["\"\"", TraditionalForm], {0., 0}, {}}, {4.301029995663981, 
       FormBox["\"\"", TraditionalForm], {0., 0}, {}}, {4.477121254719663, 
       FormBox["\"\"", TraditionalForm], {0., 0}, {}}, {4.6020599913279625`, 
       FormBox["\"\"", TraditionalForm], {0., 0}, {}}, {4.698970004336019, 
       FormBox["\"\"", TraditionalForm], {0., 0}, {}}, {4.778151250383644, 
       FormBox["\"\"", TraditionalForm], {0., 0}, {}}, {4.845098040014257, 
       FormBox["\"\"", TraditionalForm], {0., 0}, {}}, {4.903089986991944, 
       FormBox["\"\"", TraditionalForm], {0., 0}, {}}, {4.954242509439325, 
       FormBox["\"\"", TraditionalForm], {0., 0}, {}}, {5.301029995663981, 
       FormBox["\"\"", TraditionalForm], {0., 0}, {}}, {5.477121254719663, 
       FormBox["\"\"", TraditionalForm], {0., 0}, {}}, {5.6020599913279625`, 
       FormBox["\"\"", TraditionalForm], {0., 0}, {}}, {5.698970004336019, 
       FormBox["\"\"", TraditionalForm], {0., 0}, {}}, {5.778151250383644, 
       FormBox["\"\"", TraditionalForm], {0., 0}, {}}, {5.845098040014257, 
       FormBox["\"\"", TraditionalForm], {0., 0}, {}}, {5.903089986991944, 
       FormBox["\"\"", TraditionalForm], {0., 0}, {}}, {5.954242509439325, 
       FormBox["\"\"", TraditionalForm], {0., 0}, {}}, {6.301029995663981, 
       FormBox["\"\"", TraditionalForm], {0., 0}, {}}, {6.477121254719663, 
       FormBox["\"\"", TraditionalForm], {0., 0}, {}}, {6.6020599913279625`, 
       FormBox["\"\"", TraditionalForm], {0., 0}, {}}, {6.698970004336019, 
       FormBox["\"\"", TraditionalForm], {0., 0}, {}}, {6.778151250383644, 
       FormBox["\"\"", TraditionalForm], {0., 0}, {}}, {6.845098040014257, 
       FormBox["\"\"", TraditionalForm], {0., 0}, {}}, {6.903089986991944, 
       FormBox["\"\"", TraditionalForm], {0., 0}, {}}, {6.954242509439325, 
       FormBox["\"\"", TraditionalForm], {0., 0}, {}}}, {{0., 
       FormBox[
        TagBox[
         SuperscriptBox["10", "0"], DisplayForm], TraditionalForm], {
       0.02, 0}, {}}, {1., 
       FormBox[
        TagBox[
         SuperscriptBox["10", "1"], DisplayForm], TraditionalForm], {
       0.02, 0}, {}}, {2., 
       FormBox[
        TagBox[
         SuperscriptBox["10", "2"], DisplayForm], TraditionalForm], {
       0.02, 0}, {}}, {3., 
       FormBox[
        TagBox[
         SuperscriptBox["10", "3"], DisplayForm], TraditionalForm], {
       0.02, 0}, {}}, {4., 
       FormBox[
        TagBox[
         SuperscriptBox["10", "4"], DisplayForm], TraditionalForm], {
       0.02, 0}, {}}, {5., 
       FormBox[
        TagBox[
         SuperscriptBox["10", "5"], DisplayForm], TraditionalForm], {
       0.02, 0}, {}}, {6., 
       FormBox[
        TagBox[
         SuperscriptBox["10", "6"], DisplayForm], TraditionalForm], {
       0.02, 0}, {}}, {7., 
       FormBox[
        TagBox[
         SuperscriptBox["10", "7"], DisplayForm], TraditionalForm], {
       0.02, 0}, {}}, {0.30102999566398114`, 
       FormBox["\"\"", TraditionalForm], {0., 0}, {}}, {0.4771212547196624, 
       FormBox["\"\"", TraditionalForm], {0., 0}, {}}, {0.6020599913279623, 
       FormBox["\"\"", TraditionalForm], {0., 0}, {}}, {0.6989700043360186, 
       FormBox["\"\"", TraditionalForm], {0., 0}, {}}, {0.7781512503836435, 
       FormBox["\"\"", TraditionalForm], {0., 0}, {}}, {0.8450980400142567, 
       FormBox["\"\"", TraditionalForm], {0., 0}, {}}, {0.9030899869919433, 
       FormBox["\"\"", TraditionalForm], {0., 0}, {}}, {0.9542425094393248, 
       FormBox["\"\"", TraditionalForm], {0., 0}, {}}, {1.3010299956639813`, 
       FormBox["\"\"", TraditionalForm], {0., 0}, {}}, {1.4771212547196624`, 
       FormBox["\"\"", TraditionalForm], {0., 0}, {}}, {1.6020599913279623`, 
       FormBox["\"\"", TraditionalForm], {0., 0}, {}}, {1.6989700043360187`, 
       FormBox["\"\"", TraditionalForm], {0., 0}, {}}, {1.7781512503836434`, 
       FormBox["\"\"", TraditionalForm], {0., 0}, {}}, {1.8450980400142567`, 
       FormBox["\"\"", TraditionalForm], {0., 0}, {}}, {1.9030899869919433`, 
       FormBox["\"\"", TraditionalForm], {0., 0}, {}}, {1.9542425094393248`, 
       FormBox["\"\"", TraditionalForm], {0., 0}, {}}, {2.3010299956639813`, 
       FormBox["\"\"", TraditionalForm], {0., 0}, {}}, {2.4771212547196626`, 
       FormBox["\"\"", TraditionalForm], {0., 0}, {}}, {2.6020599913279625`, 
       FormBox["\"\"", TraditionalForm], {0., 0}, {}}, {2.6989700043360187`, 
       FormBox["\"\"", TraditionalForm], {0., 0}, {}}, {2.7781512503836434`, 
       FormBox["\"\"", TraditionalForm], {0., 0}, {}}, {2.845098040014257, 
       FormBox["\"\"", TraditionalForm], {0., 0}, {}}, {2.9030899869919433`, 
       FormBox["\"\"", TraditionalForm], {0., 0}, {}}, {2.9542425094393248`, 
       FormBox["\"\"", TraditionalForm], {0., 0}, {}}, {3.3010299956639813`, 
       FormBox["\"\"", TraditionalForm], {0., 0}, {}}, {3.4771212547196626`, 
       FormBox["\"\"", TraditionalForm], {0., 0}, {}}, {3.6020599913279625`, 
       FormBox["\"\"", TraditionalForm], {0., 0}, {}}, {3.6989700043360187`, 
       FormBox["\"\"", TraditionalForm], {0., 0}, {}}, {3.7781512503836434`, 
       FormBox["\"\"", TraditionalForm], {0., 0}, {}}, {3.845098040014257, 
       FormBox["\"\"", TraditionalForm], {0., 0}, {}}, {3.9030899869919433`, 
       FormBox["\"\"", TraditionalForm], {0., 0}, {}}, {3.9542425094393248`, 
       FormBox["\"\"", TraditionalForm], {0., 0}, {}}, {4.301029995663981, 
       FormBox["\"\"", TraditionalForm], {0., 0}, {}}, {4.477121254719663, 
       FormBox["\"\"", TraditionalForm], {0., 0}, {}}, {4.6020599913279625`, 
       FormBox["\"\"", TraditionalForm], {0., 0}, {}}, {4.698970004336019, 
       FormBox["\"\"", TraditionalForm], {0., 0}, {}}, {4.778151250383644, 
       FormBox["\"\"", TraditionalForm], {0., 0}, {}}, {4.845098040014257, 
       FormBox["\"\"", TraditionalForm], {0., 0}, {}}, {4.903089986991944, 
       FormBox["\"\"", TraditionalForm], {0., 0}, {}}, {4.954242509439325, 
       FormBox["\"\"", TraditionalForm], {0., 0}, {}}, {5.301029995663981, 
       FormBox["\"\"", TraditionalForm], {0., 0}, {}}, {5.477121254719663, 
       FormBox["\"\"", TraditionalForm], {0., 0}, {}}, {5.6020599913279625`, 
       FormBox["\"\"", TraditionalForm], {0., 0}, {}}, {5.698970004336019, 
       FormBox["\"\"", TraditionalForm], {0., 0}, {}}, {5.778151250383644, 
       FormBox["\"\"", TraditionalForm], {0., 0}, {}}, {5.845098040014257, 
       FormBox["\"\"", TraditionalForm], {0., 0}, {}}, {5.903089986991944, 
       FormBox["\"\"", TraditionalForm], {0., 0}, {}}, {5.954242509439325, 
       FormBox["\"\"", TraditionalForm], {0., 0}, {}}, {6.301029995663981, 
       FormBox["\"\"", TraditionalForm], {0., 0}, {}}, {6.477121254719663, 
       FormBox["\"\"", TraditionalForm], {0., 0}, {}}, {6.6020599913279625`, 
       FormBox["\"\"", TraditionalForm], {0., 0}, {}}, {6.698970004336019, 
       FormBox["\"\"", TraditionalForm], {0., 0}, {}}, {6.778151250383644, 
       FormBox["\"\"", TraditionalForm], {0., 0}, {}}, {6.845098040014257, 
       FormBox["\"\"", TraditionalForm], {0., 0}, {}}, {6.903089986991944, 
       FormBox["\"\"", TraditionalForm], {0., 0}, {}}, {6.954242509439325, 
       FormBox["\"\"", TraditionalForm], {0., 0}, {}}}}, {{{0., 
       FormBox["\" 0\"", TraditionalForm], {0.02, 0}, {}}, {2., 
       FormBox["\" 2\"", TraditionalForm], {0.02, 0}, {}}, {4., 
       FormBox["\" 4\"", TraditionalForm], {0.02, 0}, {}}, {6., 
       FormBox["\" 6\"", TraditionalForm], {0.02, 0}, {}}, {8., 
       FormBox["\" 8\"", TraditionalForm], {0.02, 0}, {}}, {10., 
       FormBox["\"10\"", TraditionalForm], {0.02, 0}, {}}, {0.5, 
       FormBox["\"\"", TraditionalForm], {0., 0}, {}}, {1., 
       FormBox["\"\"", TraditionalForm], {0., 0}, {}}, {1.5, 
       FormBox["\"\"", TraditionalForm], {0., 0}, {}}, {2.5, 
       FormBox["\"\"", TraditionalForm], {0., 0}, {}}, {3., 
       FormBox["\"\"", TraditionalForm], {0., 0}, {}}, {3.5, 
       FormBox["\"\"", TraditionalForm], {0., 0}, {}}, {4.5, 
       FormBox["\"\"", TraditionalForm], {0., 0}, {}}, {5., 
       FormBox["\"\"", TraditionalForm], {0., 0}, {}}, {5.5, 
       FormBox["\"\"", TraditionalForm], {0., 0}, {}}, {6.5, 
       FormBox["\"\"", TraditionalForm], {0., 0}, {}}, {7., 
       FormBox["\"\"", TraditionalForm], {0., 0}, {}}, {7.5, 
       FormBox["\"\"", TraditionalForm], {0., 0}, {}}, {8.5, 
       FormBox["\"\"", TraditionalForm], {0., 0}, {}}, {9., 
       FormBox["\"\"", TraditionalForm], {0., 0}, {}}, {9.5, 
       FormBox["\"\"", TraditionalForm], {0., 0}, {}}}, {{0., 
       FormBox["\" 0\"", TraditionalForm], {0.02, 0}, {}}, {2., 
       FormBox["\" 2\"", TraditionalForm], {0.02, 0}, {}}, {4., 
       FormBox["\" 4\"", TraditionalForm], {0.02, 0}, {}}, {6., 
       FormBox["\" 6\"", TraditionalForm], {0.02, 0}, {}}, {8., 
       FormBox["\" 8\"", TraditionalForm], {0.02, 0}, {}}, {10., 
       FormBox["\"10\"", TraditionalForm], {0.02, 0}, {}}, {0.5, 
       FormBox["\"\"", TraditionalForm], {0., 0}, {}}, {1., 
       FormBox["\"\"", TraditionalForm], {0., 0}, {}}, {1.5, 
       FormBox["\"\"", TraditionalForm], {0., 0}, {}}, {2.5, 
       FormBox["\"\"", TraditionalForm], {0., 0}, {}}, {3., 
       FormBox["\"\"", TraditionalForm], {0., 0}, {}}, {3.5, 
       FormBox["\"\"", TraditionalForm], {0., 0}, {}}, {4.5, 
       FormBox["\"\"", TraditionalForm], {0., 0}, {}}, {5., 
       FormBox["\"\"", TraditionalForm], {0., 0}, {}}, {5.5, 
       FormBox["\"\"", TraditionalForm], {0., 0}, {}}, {6.5, 
       FormBox["\"\"", TraditionalForm], {0., 0}, {}}, {7., 
       FormBox["\"\"", TraditionalForm], {0., 0}, {}}, {7.5, 
       FormBox["\"\"", TraditionalForm], {0., 0}, {}}, {8.5, 
       FormBox["\"\"", TraditionalForm], {0., 0}, {}}, {9., 
       FormBox["\"\"", TraditionalForm], {0., 0}, {}}, {9.5, 
       FormBox["\"\"", TraditionalForm], {0., 0}, {}}}}},
  FrameTicksStyle->Thickness[0.005],
  GridLines->{None, None},
  GridLinesStyle->Directive[
    GrayLevel[0.5, 0.4]],
  ImagePadding->All,
  ImageSize->{420, 280},
  Method->{"CoordinatesToolOptions" -> {"DisplayFunction" -> ({
        (Identity[#]& )[
         Part[#, 1]], 
        (Identity[#]& )[
         Part[#, 2]]}& ), "CopiedValueFunction" -> ({
        (Identity[#]& )[
         Part[#, 1]], 
        (Identity[#]& )[
         Part[#, 2]]}& )}},
  PlotRange->{{0, 10}, {-0.1, 7}},
  PlotRangeClipping->True,
  PlotRangePadding->{{0, 0}, {0, 0}},
  Ticks->{Automatic, Automatic}]], "Output",
 CellChangeTimes->{{3.7208045891346416`*^9, 3.7208046325693417`*^9}, 
   3.7208157666280117`*^9, 3.720818129607346*^9, 3.7208181680807323`*^9, 
   3.7208182021551456`*^9, {3.720833309190033*^9, 3.720833379580674*^9}, {
   3.7208334156480618`*^9, 3.720833427676199*^9}, 3.720865216186859*^9, 
   3.780173388583336*^9, 3.812708473553872*^9, {3.8127085622245693`*^9, 
   3.81270856807998*^9}, 3.812708997745488*^9, {3.812709068999427*^9, 
   3.81270907924004*^9}, {3.8127091142920523`*^9, 3.8127091398133583`*^9}, 
   3.812713038462839*^9, 3.812713798801798*^9, 3.8127276458545647`*^9, 
   3.81305881274753*^9, {3.8133364932473917`*^9, 3.8133364983020353`*^9}, {
   3.813336611733056*^9, 3.813336615319549*^9}, 3.813971249959078*^9},
 CellLabel->"Out[93]=",ExpressionUUID->"b61cf594-40ad-42f8-9995-fdb168c31f6b"]
}, Open  ]],

Cell[CellGroupData[{

Cell[BoxData[
 RowBox[{
  RowBox[{"(*", " ", 
   RowBox[{"Flu", " ", "B", " ", "study", " ", "B"}], " ", "*)"}], 
  "\[IndentingNewLine]", "\[IndentingNewLine]", 
  RowBox[{
   RowBox[{
    RowBox[{"data", "=", 
     RowBox[{"Import", "[", 
      RowBox[{
       RowBox[{"PicturesPath", "<>", "\"\</data/FLU_B_Study_B.csv\>\""}], 
       ",", "\"\<CSV\>\""}], "]"}]}], ";"}], "\[IndentingNewLine]", 
   "\[IndentingNewLine]", 
   RowBox[{
    RowBox[{"subjects", "=", 
     RowBox[{
      RowBox[{"Split", "[", 
       RowBox[{"Drop", "[", 
        RowBox[{
         RowBox[{"data", "[", 
          RowBox[{"[", 
           RowBox[{"All", ",", "1"}], "]"}], "]"}], ",", "1"}], "]"}], "]"}], 
      "[", 
      RowBox[{"[", 
       RowBox[{"All", ",", "1"}], "]"}], "]"}]}], ";"}], 
   "\[IndentingNewLine]", 
   RowBox[{
    RowBox[{"drugConcentrations", "=", 
     RowBox[{
      RowBox[{"Split", "[", 
       RowBox[{"Drop", "[", 
        RowBox[{
         RowBox[{"data", "[", 
          RowBox[{"[", 
           RowBox[{"All", ",", "2"}], "]"}], "]"}], ",", "1"}], "]"}], "]"}], 
      "[", 
      RowBox[{"[", 
       RowBox[{"All", ",", "1"}], "]"}], "]"}]}], ";"}], 
   "\[IndentingNewLine]", 
   RowBox[{
    RowBox[{"subjectsGroups", "=", 
     RowBox[{"Table", "[", "\[IndentingNewLine]", 
      RowBox[{
       RowBox[{
        RowBox[{"Split", "[", 
         RowBox[{
          RowBox[{"Cases", "[", 
           RowBox[{"data", ",", 
            RowBox[{"x_", "?", 
             RowBox[{"(", 
              RowBox[{
               RowBox[{
                RowBox[{"#", "[", 
                 RowBox[{"[", "2", "]"}], "]"}], "\[Equal]", 
                RowBox[{"drugConcentrations", "[", 
                 RowBox[{"[", "i", "]"}], "]"}]}], "&"}], ")"}]}]}], "]"}], 
          "[", 
          RowBox[{"[", 
           RowBox[{"All", ",", "1"}], "]"}], "]"}], "]"}], "[", 
        RowBox[{"[", 
         RowBox[{"All", ",", "1"}], "]"}], "]"}], ",", 
       RowBox[{"{", 
        RowBox[{"i", ",", "1", ",", 
         RowBox[{"Length", "[", "drugConcentrations", "]"}]}], "}"}]}], 
      "]"}]}], ";"}], "\[IndentingNewLine]", "\[IndentingNewLine]", 
   RowBox[{
    RowBox[{"limit", "=", "0.5"}], ";"}], " ", 
   RowBox[{"(*", " ", 
    RowBox[{
    "Define", " ", "limit", " ", "of", " ", "detection", " ", "and", " ", 
     "then", " ", "subjects", " ", "above", " ", "that"}], " ", "*)"}], 
   "\[IndentingNewLine]", 
   RowBox[{
    RowBox[{"limit", "=", "0"}], ";"}], " ", 
   RowBox[{"(*", " ", 
    RowBox[{
    "Define", " ", "limit", " ", "of", " ", "detection", " ", "and", " ", 
     "then", " ", "subjects", " ", "above", " ", "that"}], " ", "*)"}], 
   "\[IndentingNewLine]", "\[IndentingNewLine]", "\[IndentingNewLine]", 
   RowBox[{
    RowBox[{"dataL", "=", 
     RowBox[{"Map", "[", 
      RowBox[{
       RowBox[{
        RowBox[{"If", "[", 
         RowBox[{
          RowBox[{
           RowBox[{"#", "[", 
            RowBox[{"[", "5", "]"}], "]"}], "<", "limit"}], ",", 
          RowBox[{"ReplacePart", "[", 
           RowBox[{"#", ",", 
            RowBox[{"5", "->", "limit"}]}], "]"}], ",", "#"}], "]"}], "&"}], 
       ",", "data"}], "]"}]}], ";"}], "\[IndentingNewLine]", 
   "\[IndentingNewLine]", 
   RowBox[{
    RowBox[{"alldata", "=", 
     RowBox[{"Table", "[", 
      RowBox[{
       RowBox[{"Table", "[", 
        RowBox[{
         RowBox[{"Cases", "[", 
          RowBox[{"dataL", ",", 
           RowBox[{
            RowBox[{"x_", "?", 
             RowBox[{"(", 
              RowBox[{
               RowBox[{
                RowBox[{"#", "[", 
                 RowBox[{"[", "1", "]"}], "]"}], "\[Equal]", 
                RowBox[{"subjectsGroups", "[", 
                 RowBox[{"[", 
                  RowBox[{"i", ",", "j"}], "]"}], "]"}]}], "&"}], ")"}]}], 
            "\[RuleDelayed]", 
            RowBox[{"{", 
             RowBox[{
              RowBox[{"x", "[", 
               RowBox[{"[", "4", "]"}], "]"}], ",", 
              RowBox[{"x", "[", 
               RowBox[{"[", "5", "]"}], "]"}]}], "}"}]}]}], "]"}], ",", 
         RowBox[{"{", 
          RowBox[{"j", ",", "1", ",", 
           RowBox[{"Length", "[", 
            RowBox[{"subjectsGroups", "[", 
             RowBox[{"[", "i", "]"}], "]"}], "]"}]}], "}"}]}], "]"}], ",", 
       RowBox[{"{", 
        RowBox[{"i", ",", "1", ",", 
         RowBox[{"Length", "[", "subjectsGroups", "]"}]}], "}"}]}], "]"}]}], 
    ";"}], "\[IndentingNewLine]", 
   RowBox[{
    RowBox[{"totalVirus", "=", 
     RowBox[{"Map", "[", 
      RowBox[{
       RowBox[{
        RowBox[{"Map", "[", 
         RowBox[{
          RowBox[{
           RowBox[{"Total", "[", 
            RowBox[{
             RowBox[{"#", "[", 
              RowBox[{"[", 
               RowBox[{"All", ",", "2"}], "]"}], "]"}], "-", "limit"}], "]"}],
            "&"}], ",", "#"}], "]"}], "&"}], ",", "alldata"}], "]"}]}], ";"}],
    "\[IndentingNewLine]", "\[IndentingNewLine]", 
   RowBox[{
    RowBox[{"subjectsPlacebo", "=", 
     RowBox[{
      RowBox[{"Split", "[", 
       RowBox[{
        RowBox[{"Cases", "[", 
         RowBox[{"data", ",", 
          RowBox[{"x_", "?", 
           RowBox[{"(", 
            RowBox[{
             RowBox[{
              RowBox[{"#", "[", 
               RowBox[{"[", "2", "]"}], "]"}], "\[Equal]", 
              "\"\<Placebo\>\""}], "&"}], ")"}]}]}], "]"}], "[", 
        RowBox[{"[", 
         RowBox[{"All", ",", "1"}], "]"}], "]"}], "]"}], "[", 
      RowBox[{"[", 
       RowBox[{"All", ",", "1"}], "]"}], "]"}]}], ";"}], 
   "\[IndentingNewLine]", 
   RowBox[{
    RowBox[{"subjectsTreated", "=", 
     RowBox[{"Drop", "[", 
      RowBox[{
       RowBox[{
        RowBox[{"Split", "[", 
         RowBox[{
          RowBox[{"Cases", "[", 
           RowBox[{"data", ",", 
            RowBox[{"x_", "?", 
             RowBox[{"(", 
              RowBox[{
               RowBox[{
                RowBox[{"#", "[", 
                 RowBox[{"[", "2", "]"}], "]"}], "!=", "\"\<Placebo\>\""}], 
               "&"}], ")"}]}]}], "]"}], "[", 
          RowBox[{"[", 
           RowBox[{"All", ",", "1"}], "]"}], "]"}], "]"}], "[", 
        RowBox[{"[", 
         RowBox[{"All", ",", "1"}], "]"}], "]"}], ",", "1"}], "]"}]}], ";"}], 
   "\[IndentingNewLine]", "\[IndentingNewLine]", 
   RowBox[{
    RowBox[{"fitdataPlacebo", "=", 
     RowBox[{"Table", "[", 
      RowBox[{
       RowBox[{"Cases", "[", 
        RowBox[{"data", ",", 
         RowBox[{
          RowBox[{"x_", "?", 
           RowBox[{"(", 
            RowBox[{
             RowBox[{
              RowBox[{"#", "[", 
               RowBox[{"[", "1", "]"}], "]"}], "\[Equal]", 
              RowBox[{"subjectsPlacebo", "[", 
               RowBox[{"[", "i", "]"}], "]"}]}], "&"}], ")"}]}], 
          "\[RuleDelayed]", 
          RowBox[{"{", 
           RowBox[{
            RowBox[{"x", "[", 
             RowBox[{"[", "4", "]"}], "]"}], ",", 
            RowBox[{"x", "[", 
             RowBox[{"[", "5", "]"}], "]"}]}], "}"}]}]}], "]"}], ",", 
       RowBox[{"{", 
        RowBox[{"i", ",", "1", ",", 
         RowBox[{"Length", "[", "subjectsPlacebo", "]"}]}], "}"}]}], "]"}]}], 
    ";"}], "\[IndentingNewLine]", 
   RowBox[{
    RowBox[{"fitdataTreated", "=", 
     RowBox[{"Table", "[", 
      RowBox[{
       RowBox[{"Cases", "[", 
        RowBox[{"data", ",", 
         RowBox[{
          RowBox[{"x_", "?", 
           RowBox[{"(", 
            RowBox[{
             RowBox[{
              RowBox[{"#", "[", 
               RowBox[{"[", "1", "]"}], "]"}], "\[Equal]", 
              RowBox[{"subjectsTreated", "[", 
               RowBox[{"[", "i", "]"}], "]"}]}], "&"}], ")"}]}], 
          "\[RuleDelayed]", 
          RowBox[{"{", 
           RowBox[{
            RowBox[{"x", "[", 
             RowBox[{"[", "4", "]"}], "]"}], ",", 
            RowBox[{"x", "[", 
             RowBox[{"[", "5", "]"}], "]"}]}], "}"}]}]}], "]"}], ",", 
       RowBox[{"{", 
        RowBox[{"i", ",", "1", ",", 
         RowBox[{"Length", "[", "subjectsTreated", "]"}]}], "}"}]}], "]"}]}], 
    ";"}], "\[IndentingNewLine]", "\[IndentingNewLine]", 
   RowBox[{"(*", " ", 
    RowBox[{
    "Excluding", " ", "patients", " ", "based", " ", "on", " ", "0", " ", 
     "total", " ", "viral", " ", "load", " ", "given", " ", "the", " ", 
     "limit"}], " ", "*)"}], "\[IndentingNewLine]", "\[IndentingNewLine]", 
   RowBox[{"subjectsExcluded", "=", 
    RowBox[{"Flatten", "[", 
     RowBox[{"Table", "[", "\[IndentingNewLine]", 
      RowBox[{
       RowBox[{"Cases", "[", 
        RowBox[{
         RowBox[{"Transpose", "[", 
          RowBox[{"{", 
           RowBox[{
            RowBox[{"subjectsGroups", "[", 
             RowBox[{"[", "i", "]"}], "]"}], ",", 
            RowBox[{"totalVirus", "[", 
             RowBox[{"[", "i", "]"}], "]"}]}], "}"}], "]"}], ",", 
         RowBox[{
          RowBox[{"x_", "?", 
           RowBox[{"(", 
            RowBox[{
             RowBox[{
              RowBox[{"#", "[", 
               RowBox[{"[", "2", "]"}], "]"}], "\[Equal]", "0"}], "&"}], 
            ")"}]}], "\[RuleDelayed]", 
          RowBox[{"x", "[", 
           RowBox[{"[", "1", "]"}], "]"}]}]}], "]"}], ",", 
       RowBox[{"{", 
        RowBox[{"i", ",", "1", ",", 
         RowBox[{"Length", "[", "subjectsGroups", "]"}]}], "}"}]}], "]"}], 
     "]"}]}], "\[IndentingNewLine]", "\[IndentingNewLine]", 
   RowBox[{
    RowBox[{"haydendataL", "=", 
     RowBox[{"Map", "[", 
      RowBox[{
       RowBox[{
        RowBox[{"Map", "[", 
         RowBox[{
          RowBox[{
           RowBox[{"{", 
            RowBox[{
             RowBox[{"#", "[", 
              RowBox[{"[", "1", "]"}], "]"}], ",", 
             RowBox[{"Max", "[", 
              RowBox[{"limit", ",", 
               RowBox[{"#", "[", 
                RowBox[{"[", "2", "]"}], "]"}]}], "]"}]}], "}"}], "&"}], ",", 
          "#"}], "]"}], "&"}], ",", "haydendata"}], "]"}]}], ";"}], 
   "\[IndentingNewLine]", 
   RowBox[{
    RowBox[{"alldataL", "=", 
     RowBox[{"Map", "[", 
      RowBox[{
[truncated: 2,758,792 more chars]
